# Supplementary material for: Integrated analysis of mRNA-seq and miRNA-seq in calyx abscission zone of Korla fragrant pear involved in calyx persistence
Source: BMC Plant Biol. 2019 May 9;19:192. doi: 10.1186/s12870-019-1792-0 (PMC6507046; doi:10.1186/s12870-019-1792-0)
Supplement: Supplementary file 4 — Known and novel miRNAs in six Korla fragrant pear libraries. (XLSX 19 kb) [file 12870_2019_1792_MOESM4_ESM.xlsx]

## Sheet: Sheet1
Table S2. Known and novel miRNAs in six Korla fragrant pear libraries
miR_name	miR_seq	C_1.readcount	C_5.readcount	C_9.readcount	T_1.readcount	T_5.readcount	T_9.readcount
psi-miR156a-5p	UGACAGAAGAGAGUGAGCAC	6	1	0	0	2	2
psi-miR156j	UGACAGAAGAGAGAGAGCAC	0	0	0	0	2	0
psi-miR157a-5p	UUGACAGAAGAUAGAGAGCAC	2	0	2	0	1	3
psi-miR157d	UGACAGAAGAUAGAGAGCAC	2	0	1	1	3	0
psi-miR159a	UUUGGAUUGAAGGGAGCUCUA	58558	19389	13205	7123	35937	15992
psi-miR159b-3p	UUUGGAUUGAAGGGAGCUCUU	15359	5088	3998	2622	8643	7371
psi-miR159c	UUUGGAUUGAAGGGAGCUCCU	2339	683	468	241	812	1059
psi-miR160a-3p	GCGUAUGAGGAGCCAUGCAUA	17	5	0	1	2	0
psi-miR160a-5p	UGCCUGGCUCCCUGUAUGCCA	69	52	21	16	60	78
psi-miR162a-5p	UGGAGGCAGCGGUUCAUCGAUC	141	130	170	32	415	204
psi-miR162a-3p	UCGAUAAACCUCUGCAUCCAG	3813	1936	3575	1365	8176	5041
psi-miR164a	UGGAGAAGCAGGGCACGUGCA	204	198	345	60	361	524
psi-miR164c-5p	UGGAGAAGCAGGGCACGUGCG	90	91	188	33	169	349
psi-miR165a-3p	UCGGACCAGGCUUCAUCCCCC	59	41	16	7	54	26
psi-miR166a-3p	UCGGACCAGGCUUCAUUCCCC	12950	6902	5283	2056	11273	7510
psi-miR166e-5p	GGAAUGUUGUCUGGCACGAGG	1	1	0	0	0	1
psi-miR167a-5p	UGAAGCUGCCAGCAUGAUCUA	334	166	147	51	375	452
psi-miR167d	UGAAGCUGCCAGCAUGAUCUGG	140	55	59	26	139	177
psi-miR168a-3p	CCCGCCUUGCAUCAACUGAAU	273	139	81	29	139	83
psi-miR168a-5p	UCGCUUGGUGCAGGUCGGGAA	126	64	51	13	84	32
psi-miR171a-3p	UGAUUGAGCCGCGCCAAUAUC	32	12	3	3	11	6
psi-miR171b-3p	UUGAGCCGUGCCAAUAUCACG	112	75	21	3	55	38
psi-miR172a	AGAAUCUUGAUGAUGCUGCAU	249	91	21	16	74	17
psi-miR172c	AGAAUCUUGAUGAUGCUGCAG	93	33	17	14	45	16
psi-miR172e-3p	GGAAUCUUGAUGAUGCUGCAU	14	7	0	0	4	0
psi-miR2111a-5p	UAAUCUGCAUCCUGAGGUUUA	0	0	0	0	0	1
psi-miR319a	UUGGACUGAAGGGAGCUCCCU	2577	701	372	435	1005	433
psi-miR319c	UUGGACUGAAGGGAGCUCCUU	7131	2516	1401	754	2882	1911
psi-miR390a-5p	AAGCUCAGGAGGGAUAGCGCC	2494	1164	526	657	2576	601
psi-miR390a-3p	CGCUAUCCAUCCUGAGUUUCA	3685	1471	916	1045	4685	795
psi-miR390b-3p	CGCUAUCCAUCCUGAGUUCC	38	12	6	16	33	20
psi-miR393a-5p	UCCAAAGGGAUCGCAUUGAUCC	22	6	5	6	6	3
psi-miR394a	UUGGCAUUCUGUCCACCUCC	129	74	37	23	94	18
psi-miR396a-5p	UUCCACAGCUUUCUUGAACUG	2348	811	418	407	1317	384							96
psi-miR396a-3p	GUUCAAUAAAGCUGUGGGAAG	631	198	74	78	141	96							6
psi-miR396b-5p	UUCCACAGCUUUCUUGAACUU	6226	1091	588	620	2927	414
psi-miR396b-3p	GCUCAAGAAAGCUGUGGGAAA	77	20	5	9	12	6
psi-miR397a	UCAUUGAGUGCAGCGUUGAUG	82	27	14	11	26	3
psi-miR398a-3p	UGUGUUCUCAGGUCACCCCUU	5	15	11	1	46	13
psi-miR398b-3p	UGUGUUCUCAGGUCACCCCUG	5	1	2	0	5	2
psi-miR399b	UGCCAAAGGAGAGUUGCCCUG	0	1	0	0	2	0
psi-miR403-3p	UUAGAUUCACGCACAAACUCG	225	105	114	61	167	79
psi-miR408-3p	AUGCACUGCCUCUUCCCUGGC	34	10	10	14	41	22
psi-miR414	UCAUCUUCAUCAUCAUCGUCA	0	0	2	0	0	1
psi-miR8175	GAUCCCCGGCAACGGCGCCA	20	10	7	5	13	24
psi-miR827	UUAGAUGACCAUCAACAAACU	2	0	1	0	1	0
psi-miR858a	UUUCGUUGUCUGUUCGACCUU	99	21	14	12	31	17
psi-miR858b	UUCGUUGUCUGUUCGACCUUG	95	20	14	12	27	15
novel_1	auaaaauguugacguggcuuaacc	9296	6761	6062	3645	13941	4492
novel_100	ggauguccaucuuaaaccucuuagc	11	8	6	1	17	8
novel_105	uuucacagcuuucuugaacug	3	2	3	0	7	1
novel_106	ucccucaagggcuuccaacauu	10	1	3	1	2	1
novel_107	uuggcaccguugccggggagc	9	8	3	0	8	7
novel_108	uugacuuccaauuugguuuugagc	7	10	4	2	16	4
novel_109	caguuucaauggggcauuguaguc	11	9	1	1	7	4
novel_112	aucugaacaaaucuaugauucauc	1	1	3	0	9	1
novel_113	guggcuguugagugaacaaacuuc	9	4	9	3	13	20
novel_115	augagauuuuuggagugcuaaua	141	92	98	36	142	98
novel_116	agaucccgucggcgggaagaug	32	15	8	8	36	13
novel_117	uagaugaguuugaauuuugagauu	195	109	117	44	209	119
novel_118	aaaagauauucugauauagacguu	25	11	12	2	11	4
novel_119	ucagaacugcaccauaugagc	11	7	9	11	16	7
novel_12	cagucugacaauauaacgugc	3472	1151	1587	1422	2759	3209
novel_122	agcugcugagcuauggauc	1509	693	391	513	1023	588
novel_124	cgagagcucaacgauauugauu	28	7	4	17	23	11
novel_125	auguauaugugucaaacugugauu	1	1	0	0	1	2
novel_126	ucauuuggcaucucuuuuucgu	6	5	4	4	9	1
novel_127	cuuuuccgacucugaauucag	41	19	41	10	28	50
novel_128	auuguagucguuggaucaaauuuc	10	6	15	6	6	8
novel_129	augucaucugucguguuuauuuaa	57	34	15	18	58	8
novel_130	ugauuuccgcacacucuuuucuu	8	7	7	3	6	9
novel_132	agauuugauagucggcaggauauc	16	10	19	5	20	14
novel_134	uagaugaguuuaaauuuugagaua	9	3	1	2	3	3
novel_138	gaauccggauuauugaaauuugau	8	15	7	13	7	13
novel_140	caaggcgagucugaauagcaauc	6	3	1	2	5	6
novel_142	aacguuuucuauggauugcaacuu	8	13	9	0	11	6
novel_143	aaaugacuuggcccaaaacgacgu	10	1	1	1	1	8
novel_148	aucuaaaaguauuacucaagacgu	44	19	16	6	32	12
novel_154	ucggacccuuuugaugagauc	199	57	72	18	202	57
novel_155	uuccgaucacauugaaaaaucucu	100	60	50	23	89	27
novel_157	gaaauagauccugaaacc	7	3	1	3	4	10
novel_16	ggaaugggcuguuugggaaga	1719	1265	1522	569	2196	3550
novel_160	cugagauuuuuggagugccaau	14	4	5	1	6	15
novel_161	augagauuuuuagaaugcuaaua	105	66	84	15	127	147
novel_164	uuauuguacuggaauauacuucu	653	390	202	13	608	34
novel_173	aucaccguuagaugaguuugaauu	312	135	126	66	220	71
novel_175	aaauuuguaaacuaaaugaugugu	16	10	16	7	22	10
novel_178	uuuggaugugcuuuuaaaaugauu	68	25	29	10	69	37
novel_181	agauguaauuucuuaaccugaauu	8	1	1	1	5	0
novel_188	accaaaugaugugguuguugaug	8	5	5	1	4	1
novel_2	uuuugaucucugcauuacugg	14445	6783	9166	12492	14209	21445
novel_21	cuuggacugaagggagcuccu	2655	660	187	176	835	228
novel_22	cucaagaaagcugugggaga	1425	545	318	425	645	172
novel_25	aaccgggcgauucuuuggauc	349	135	97	51	423	204
novel_26	aagcucaggagggauagcgcc	5	0	2	1	1	0
novel_27	ugcguuugcaccugcaccucu	1785	610	457	107	1631	204
novel_28	ucgauaaaccucugcauccagc	0	0	0	0	0	1
novel_3	cuuggauugaagggagcucc	17815	5586	3761	1798	8838	4689
novel_30	auaaaauauuaacgugacuuaacc	62	85	105	55	122	30
novel_31	uuggaccaggcuucauucccc	621	450	562	241	909	683
novel_33	uuccacggcuuucuugaacug	1552	444	323	209	878	320
novel_34	uuagaugaccaucaacgaaca	1090	345	277	221	612	69
novel_4	uuuggauugaagggagcucu	24	4	3	0	6	5
novel_42	uccucuuggugaucgcccugc	498	220	185	71	392	230
novel_5	uaacgaacuugucguaggaug	5300	5238	6216	2145	7784	7854
novel_52	aagugcuuuuaaacgacugaaaac	439	493	458	96	748	295
novel_53	uuggacugaagggagcuccc	34	128	98	23	189	101
novel_57	aguaaaaugggauguguggauauc	58	52	63	25	109	68
novel_61	agcugcugacucguugguuca	252	94	57	32	164	26
novel_62	uggugcaggucgggaaccguu	155	74	75	14	132	69
novel_64	cuaccgaugccacuaaguccca	287	117	112	45	177	145
novel_66	uggacuuuagaauccgaggcgg	3	1	0	0	3	2
novel_67	aucucguggauggugaauuugaua	22	13	14	12	28	23
novel_69	auaaaauauugacguaacuuaacu	11	0	5	2	10	4
novel_72	caugugccccucuuccccauc	43	139	169	35	105	113
novel_74	cguguucucaggucgccccug	222	65	53	86	131	214
novel_75	augacuauccgauguaugaugaau	120	53	40	8	94	52
novel_76	ugaagcugccagcaugaucu	7	9	3	1	11	26
novel_77	uguguucucaggucgccccug	160	51	109	28	112	250
novel_81	uugagccgcgucaauaucucc	185	112	52	36	157	65
novel_83	ggucaugcucugacagcuucacu	17	13	116	2	30	97
novel_84	uugcguuccacugauucuuucg	198	61	57	52	147	59
novel_85	uucucgaugugcacauuuggc	55	0	38	0	0	0
novel_86	augagaauuuuagagugccaauaa	11	2	2	3	12	4
novel_87	uaaucuaaggaugaagaucuu	11	4	41	3	5	16
novel_91	ucuaucgaaggugagauggcgc	6	13	69	0	19	130
novel_93	uuagauucacgcacaaacucg	1	0	3	1	3	2
novel_95	acaagacgucgcauuaacaaugua	37	13	14	4	54	22
novel_96	acucucccucaagggcuucgac	23	6	9	3	13	14
novel_97	cacucucccucaagggcuucga	37	14	16	3	30	42
novel_98	ugccuggcucccuguaugcc	10	7	2	1	4	2
novel_99	uaauggucuaucaauuuuaac	6	3	2	1	7	1
