# Supplementary material for: Integrated analysis of mRNA-seq and miRNA-seq in calyx abscission zone of Korla fragrant pear involved in calyx persistence
Source: BMC Plant Biol. 2019 May 9;19:192. doi: 10.1186/s12870-019-1792-0 (PMC6507046; doi:10.1186/s12870-019-1792-0)
Supplement: Supplementary file 5 — List of miRNA member in each family in Korla fragrant pear. (XLSX 9 kb) [file 12870_2019_1792_MOESM5_ESM.xlsx]

## Sheet: Sheet1
Table S3. List of miRNA member in each family in Korla fragrant pear.
miRNA family	Member
MIR397	psi-MIR397a
MIR408	psi-MIR408
MIR827_3	psi-MIR827
MIR162_2	novel_28
MIR162_1	psi-MIR162a
MIR172	psi-MIR172a psi-MIR172b psi-MIR172c psi-MIR172d psi-MIR172e
MIR390	psi-MIR390a psi-MIR390b novel_26
MIR399	psi-MIR399b psi-MIR399c
MIR398	psi-MIR398a psi-MIR398b novel_77
MIR858	psi-MIR858a psi-MIR858b
MIR403	psi-MIR403 novel_93
MIR160	psi-MIR160a psi-MIR160c
MIR396	psi-MIR396a psi-MIR396b novel_54 novel_33 novel_22 novel_105
MIR394	psi-MIR394a psi-MIR394b
MIR393	psi-MIR393a psi-MIR393b
MIR2111	psi-MIR2111a psi-MIR2111b
MIR168	psi-MIR168a psi-MIR168b novel_62
MIR167_1	psi-MIR167a psi-MIR167d novel_83 novel_76
MIR159	psi-MIR159a psi-MIR159b psi-MIR159c psi-MIR319a psi-MIR319c novel_21 novel_3 novel_4
MIR164	psi-MIR164a psi-MIR164b psi-MIR164c novel_72
MIR166	psi-MIR165a psi-MIR166a psi-MIR166e
MIR414	psi-MIR414
MIR171_1	psi-MIR171a psi-MIR171b psi-MIR171c
MIR156	psi-MIR156a psi-MIR156b psi-MIR156c psi-MIR156d psi-MIR156f psi-MIR157a psi-MIR157c psi-MIR157d
