# Supplementary material for: Integrated analysis of mRNA-seq and miRNA-seq in calyx abscission zone of Korla fragrant pear involved in calyx persistence
Source: BMC Plant Biol. 2019 May 9;19:192. doi: 10.1186/s12870-019-1792-0 (PMC6507046; doi:10.1186/s12870-019-1792-0)
Supplement: Supplementary file 6 — Potential target genes of DEMs predicted by psRNATarget. (XLSX 1488 kb) [file 12870_2019_1792_MOESM6_ESM.xlsx]

## Sheet: Sheet1
Table S4. Potential target genes of DEMs predicted by psRNATarget
miRNA_Acc.	Target_Acc.	Expectation	UPE$	miRNA_start	miRNA_end	Target_start	Target_end	miRNA_aligned_fragment	Target_aligned_fragment	Inhibition	Target_Desc.	Multiplicity
psi-miR156a-5p	Cluster-9706.46881	0	16.853	1	20	977	996	UGACAGAAGAGAGUGAGCAC	GUGCUCACUCUCUUCUGUCA	Cleavage		1
psi-miR156a-5p	Cluster-9706.46882	0	16.853	1	20	977	996	UGACAGAAGAGAGUGAGCAC	GUGCUCACUCUCUUCUGUCA	Cleavage		1
psi-miR156a-5p	Cluster-9706.67978	0	11.668	1	20	1346	1365	UGACAGAAGAGAGUGAGCAC	AUGCUCACUCUCUUCUGUCA	Cleavage		1
psi-miR156a-5p	Cluster-9706.66730	0	11.668	1	20	799	818	UGACAGAAGAGAGUGAGCAC	AUGCUCACUCUCUUCUGUCA	Cleavage		1
psi-miR156j	Cluster-9706.35292	0	24.821	1	20	1971	1990	UGACAGAAGAGAGAGAGCAC	GUGCUCUCUCUCUUCUGUCA	Cleavage		1
psi-miR156j	Cluster-9706.46288	0	18.736	1	20	1319	1338	UGACAGAAGAGAGAGAGCAC	GUGCUCUCUCUCUUCUGUCA	Cleavage		2
psi-miR156j	Cluster-9706.40790	0	24.821	1	20	1716	1735	UGACAGAAGAGAGAGAGCAC	GUGCUCUCUCUCUUCUGUCA	Cleavage		1
psi-miR156j	Cluster-9706.67861	0	18.736	1	20	1319	1338	UGACAGAAGAGAGAGAGCAC	GUGCUCUCUCUCUUCUGUCA	Cleavage		2
psi-miR156j	Cluster-9706.90380	0	16.126	1	20	884	903	UGACAGAAGAGAGAGAGCAC	GUGCUCUCUCUCUUCUGUCA	Cleavage		1
psi-miR156j	Cluster-9706.90381	0	16.126	1	20	884	903	UGACAGAAGAGAGAGAGCAC	GUGCUCUCUCUCUUCUGUCA	Cleavage		1
psi-miR156j	Cluster-5602.0	0	17.435	1	20	1051	1070	UGACAGAAGAGAGAGAGCAC	GUGCUCUCUCUCUUCUGUCA	Cleavage		1
psi-miR156j	Cluster-9706.7362	0	17.435	1	20	997	1016	UGACAGAAGAGAGAGAGCAC	GUGCUCUCUCUCUUCUGUCA	Cleavage		1
psi-miR156j	Cluster-9706.104371	0	17.435	1	20	967	986	UGACAGAAGAGAGAGAGCAC	GUGCUCUCUCUCUUCUGUCA	Cleavage		1
psi-miR156j	Cluster-9706.120233	0	20.003	1	20	881	900	UGACAGAAGAGAGAGAGCAC	GUGCUCUCUCUCUUCUGUCA	Cleavage		1
psi-miR156j	Cluster-9706.67184	0	16.126	1	20	884	903	UGACAGAAGAGAGAGAGCAC	GUGCUCUCUCUCUUCUGUCA	Cleavage		1
psi-miR156j	Cluster-9706.120235	0	20.003	1	20	881	900	UGACAGAAGAGAGAGAGCAC	GUGCUCUCUCUCUUCUGUCA	Cleavage		1
psi-miR156j	Cluster-9706.104372	0	17.435	1	20	886	905	UGACAGAAGAGAGAGAGCAC	GUGCUCUCUCUCUUCUGUCA	Cleavage		1
psi-miR159a	Cluster-9706.60269	0	12.44	1	21	365	385	UUUGGAUUGAAGGGAGCUCUA	UAGAGCUCCCUUCAAUCCAAA	Cleavage		1
psi-miR159a	Cluster-9706.41122	0	15.055	1	21	497	517	UUUGGAUUGAAGGGAGCUCUA	UAGAGCUCCCUUCAAUCCAAA	Cleavage		1
psi-miR159b-3p	Cluster-9706.60269	0	12.44	1	21	365	385	UUUGGAUUGAAGGGAGCUCUU	UAGAGCUCCCUUCAAUCCAAA	Cleavage		1
psi-miR159b-3p	Cluster-9706.41122	0	15.055	1	21	497	517	UUUGGAUUGAAGGGAGCUCUU	UAGAGCUCCCUUCAAUCCAAA	Cleavage		1
psi-miR159c	Cluster-9706.60269	0	12.44	1	21	365	385	UUUGGAUUGAAGGGAGCUCCU	UAGAGCUCCCUUCAAUCCAAA	Cleavage		1
psi-miR159c	Cluster-9706.41122	0	15.055	1	21	497	517	UUUGGAUUGAAGGGAGCUCCU	UAGAGCUCCCUUCAAUCCAAA	Cleavage		1
psi-miR164a	Cluster-10820.1	0	11.02	1	21	315	335	UGGAGAAGCAGGGCACGUGCA	UGCACGUGCCCUGCUUCUCCA	Cleavage		1
psi-miR164a	Cluster-9706.132332	0	13.453	1	21	330	350	UGGAGAAGCAGGGCACGUGCA	UGCACGUGCCCUGCUUCUCCA	Cleavage		1
psi-miR164c-5p	Cluster-10820.1	0	11.02	1	21	315	335	UGGAGAAGCAGGGCACGUGCG	UGCACGUGCCCUGCUUCUCCA	Cleavage		1
psi-miR164c-5p	Cluster-9706.132332	0	13.453	1	21	330	350	UGGAGAAGCAGGGCACGUGCG	UGCACGUGCCCUGCUUCUCCA	Cleavage		1
psi-miR166a-3p	Cluster-9706.132040	0	17.816	1	21	65	85	UCGGACCAGGCUUCAUUCCCC	GGGGAAUGAAGCCUGGUCCGA	Cleavage		1
psi-miR166a-3p	Cluster-9706.132041	0	17.816	1	21	65	85	UCGGACCAGGCUUCAUUCCCC	GGGGAAUGAAGCCUGGUCCGA	Cleavage		1
psi-miR166a-3p	Cluster-9706.132036	0	15.983	1	21	429	449	UCGGACCAGGCUUCAUUCCCC	GGGGAAUGAAGCCUGGUCCGA	Cleavage		1
psi-miR166a-3p	Cluster-9706.133562	0	16.484	1	21	1209	1229	UCGGACCAGGCUUCAUUCCCC	GGGGAAUGAAGCCUGGUCCGA	Cleavage		1
psi-miR166a-3p	Cluster-9706.132038	0	18.134	1	21	1318	1338	UCGGACCAGGCUUCAUUCCCC	GGGGAAUGAAGCCUGGUCCGA	Cleavage		1
psi-miR166a-3p	Cluster-9706.10147	0	21.28	1	21	1559	1579	UCGGACCAGGCUUCAUUCCCC	GGGGAAUGAAGCCUGGUCCGA	Cleavage		1
psi-miR166a-3p	Cluster-9706.132037	0	13.627	1	21	1541	1561	UCGGACCAGGCUUCAUUCCCC	GGGGAAUGAAGCCUGGUCCGA	Cleavage		1
psi-miR166a-3p	Cluster-9706.10146	0	18.385	1	21	1691	1711	UCGGACCAGGCUUCAUUCCCC	GGGGAAUGAAGCCUGGUCCGA	Cleavage		1
psi-miR166a-3p	Cluster-9706.131000	0	16.648	1	21	1939	1959	UCGGACCAGGCUUCAUUCCCC	GGGGAAUGAAGCCUGGUCCGA	Cleavage		1
psi-miR166a-3p	Cluster-9706.10145	0	19.838	1	21	1990	2010	UCGGACCAGGCUUCAUUCCCC	GGGGAAUGAAGCCUGGUCCGA	Cleavage		1
psi-miR166a-3p	Cluster-9706.130998	0	16.379	1	21	2123	2143	UCGGACCAGGCUUCAUUCCCC	GGGGAAUGAAGCCUGGUCCGA	Cleavage		1
psi-miR168a-5p	Cluster-9706.55123	0	20.851	1	21	738	758	UCGCUUGGUGCAGGUCGGGAA	UUCCCGACCUGCACCAAGCGA	Cleavage		1
psi-miR168a-5p	Cluster-9706.45874	0	20.851	1	21	891	911	UCGCUUGGUGCAGGUCGGGAA	UUCCCGACCUGCACCAAGCGA	Cleavage		1
psi-miR168a-5p	Cluster-9706.49610	0	20.851	1	21	954	974	UCGCUUGGUGCAGGUCGGGAA	UUCCCGACCUGCACCAAGCGA	Cleavage		1
psi-miR168a-5p	Cluster-9706.45873	0	20.851	1	21	1506	1526	UCGCUUGGUGCAGGUCGGGAA	UUCCCGACCUGCACCAAGCGA	Cleavage		1
psi-miR171a-3p	Cluster-9706.39954	0	16.031	1	21	59	79	UGAUUGAGCCGCGCCAAUAUC	GAUAUUGGCGCGGCUCAAUCA	Cleavage		1
psi-miR171a-3p	Cluster-9706.109307	0	16.031	1	21	59	79	UGAUUGAGCCGCGCCAAUAUC	GAUAUUGGCGCGGCUCAAUCA	Cleavage		1
psi-miR171a-3p	Cluster-9706.39957	0	16.066	1	21	64	84	UGAUUGAGCCGCGCCAAUAUC	GAUAUUGGCGCGGCUCAAUCA	Cleavage		1
psi-miR171a-3p	Cluster-9706.39958	0	16.031	1	21	59	79	UGAUUGAGCCGCGCCAAUAUC	GAUAUUGGCGCGGCUCAAUCA	Cleavage		1
psi-miR171a-3p	Cluster-9706.39955	0	16.066	1	21	64	84	UGAUUGAGCCGCGCCAAUAUC	GAUAUUGGCGCGGCUCAAUCA	Cleavage		1
psi-miR171a-3p	Cluster-9706.115591	0	22.924	1	21	1822	1842	UGAUUGAGCCGCGCCAAUAUC	GAUAUUGGCGCGGCUCAAUCA	Cleavage		1
psi-miR171a-3p	Cluster-9706.26682	0	22.924	1	21	1804	1824	UGAUUGAGCCGCGCCAAUAUC	GAUAUUGGCGCGGCUCAAUCA	Cleavage		1
psi-miR319a	Cluster-3123.0	0	24.795	1	21	682	702	UUGGACUGAAGGGAGCUCCCU	UGGGAGCUCCCUUCAGUCCAA	Cleavage		1
psi-miR319a	Cluster-9706.9168	0	19.8	1	21	391	411	UUGGACUGAAGGGAGCUCCCU	GAGGAGCUCCCUUCAGUCCAA	Cleavage		1
psi-miR319a	Cluster-9706.128845	0	20.492	1	21	962	982	UUGGACUGAAGGGAGCUCCCU	GAGGAGCUCCCUUCAGUCCAA	Cleavage		1
psi-miR319a	Cluster-9706.9014	0	19.8	1	21	401	421	UUGGACUGAAGGGAGCUCCCU	GAGGAGCUCCCUUCAGUCCAA	Cleavage		1
psi-miR319a	Cluster-9706.11463	0	20.492	1	21	975	995	UUGGACUGAAGGGAGCUCCCU	GAGGAGCUCCCUUCAGUCCAA	Cleavage		1
psi-miR319a	Cluster-9706.9166	0	19.8	1	21	401	421	UUGGACUGAAGGGAGCUCCCU	GAGGAGCUCCCUUCAGUCCAA	Cleavage		1
psi-miR319c	Cluster-9706.9168	0	19.8	1	21	391	411	UUGGACUGAAGGGAGCUCCUU	GAGGAGCUCCCUUCAGUCCAA	Cleavage		1
psi-miR319c	Cluster-9706.128845	0	20.492	1	21	962	982	UUGGACUGAAGGGAGCUCCUU	GAGGAGCUCCCUUCAGUCCAA	Cleavage		1
psi-miR319c	Cluster-9706.9014	0	19.8	1	21	401	421	UUGGACUGAAGGGAGCUCCUU	GAGGAGCUCCCUUCAGUCCAA	Cleavage		1
psi-miR319c	Cluster-9706.11463	0	20.492	1	21	975	995	UUGGACUGAAGGGAGCUCCUU	GAGGAGCUCCCUUCAGUCCAA	Cleavage		1
psi-miR319c	Cluster-9706.9166	0	19.8	1	21	401	421	UUGGACUGAAGGGAGCUCCUU	GAGGAGCUCCCUUCAGUCCAA	Cleavage		1
psi-miR319c	Cluster-3123.0	0	24.795	1	21	682	702	UUGGACUGAAGGGAGCUCCUU	UGGGAGCUCCCUUCAGUCCAA	Cleavage		1
psi-miR396a-3p	Cluster-16412.0	0	14.972	1	21	857	877	GUUCAAUAAAGCUGUGGGAAG	CUUCCCACAGCUUUAUUGAAC	Cleavage		1
psi-miR396a-3p	Cluster-4746.0	0	16.59	1	21	907	927	GUUCAAUAAAGCUGUGGGAAG	CUUCCCACAGCUUUAUUGAAC	Cleavage		1
psi-miR396a-5p	Cluster-16412.0	0	18.828	1	21	955	975	UUCCACAGCUUUCUUGAACUG	CAGUUCAAGAAAGCUGUGGAA	Cleavage		1
psi-miR396a-5p	Cluster-4746.0	0	19.99	1	21	1005	1025	UUCCACAGCUUUCUUGAACUG	CAGUUCAAGAAAGCUGUGGAA	Cleavage		1
psi-miR396b-5p	Cluster-16412.0	0	18.828	1	21	955	975	UUCCACAGCUUUCUUGAACUU	CAGUUCAAGAAAGCUGUGGAA	Cleavage		1
psi-miR396b-5p	Cluster-4746.0	0	19.99	1	21	1005	1025	UUCCACAGCUUUCUUGAACUU	CAGUUCAAGAAAGCUGUGGAA	Cleavage		1
psi-miR414	Cluster-9706.60973	0	5.421	1	21	1274	1294	UCAUCUUCAUCAUCAUCGUCA	CGACGAUGAUGAUGAAGAUGA	Cleavage		7
psi-miR414	Cluster-9706.79455	0	5.413	1	21	1277	1297	UCAUCUUCAUCAUCAUCGUCA	CGACGAUGAUGAUGAAGAUGA	Cleavage		8
novel_100	Cluster-9706.27022	0	19.392	1	25	1387	1411	GGAUGUCCAUCUUAAACCUCUUAGC	GCUAAGAGGUUUAAGAUGGACAUCC	Cleavage		1
novel_100	Cluster-9706.122276	0	19.392	1	25	1387	1411	GGAUGUCCAUCUUAAACCUCUUAGC	GCUAAGAGGUUUAAGAUGGACAUCC	Cleavage		1
novel_100	Cluster-9706.82011	0	19.392	1	25	1515	1539	GGAUGUCCAUCUUAAACCUCUUAGC	GCUAAGAGGUUUAAGAUGGACAUCC	Cleavage		1
novel_100	Cluster-9706.82012	0	19.392	1	25	1515	1539	GGAUGUCCAUCUUAAACCUCUUAGC	GCUAAGAGGUUUAAGAUGGACAUCC	Cleavage		1
novel_100	Cluster-9706.106719	0	19.392	1	25	1515	1539	GGAUGUCCAUCUUAAACCUCUUAGC	GCUAAGAGGUUUAAGAUGGACAUCC	Cleavage		1
novel_108	Cluster-9706.90957	0	10.588	1	24	479	502	UUGACUUCCAAUUUGGUUUUGAGC	GCUCAAAACCAAAUUGGAAGUCAA	Cleavage		1
novel_109	Cluster-9706.51352	0	11.124	1	24	1919	1942	CAGUUUCAAUGGGGCAUUGUAGUC	GACUACAAUGCCCCAUUGAAACUG	Cleavage		1
novel_109	Cluster-9706.100194	0	11.124	1	24	1853	1876	CAGUUUCAAUGGGGCAUUGUAGUC	GACUACAAUGCCCCAUUGAAACUG	Cleavage		1
novel_109	Cluster-9706.71281	0	11.124	1	24	1923	1946	CAGUUUCAAUGGGGCAUUGUAGUC	GACUACAAUGCCCCAUUGAAACUG	Cleavage		1
novel_112	Cluster-9706.120529	0	13.141	1	24	17	40	AUCUGAACAAAUCUAUGAUUCAUC	GAUGAAUCAUAGAUUUGUUCAGAU	Cleavage		1
novel_113	Cluster-9706.132	0	19.944	1	24	1266	1289	GUGGCUGUUGAGUGAACAAACUUC	GAAGUUUGUUCACUCAACAGCCAC	Cleavage		1
novel_115	Cluster-9706.51039	0	18.827	1	23	2609	2631	AUGAGAUUUUUGGAGUGCUAAUA	UAUUAGCACUCCAAAAAUCUCAU	Cleavage		1
novel_115	Cluster-9706.51044	0	18.827	1	23	2439	2461	AUGAGAUUUUUGGAGUGCUAAUA	UAUUAGCACUCCAAAAAUCUCAU	Cleavage		1
novel_115	Cluster-9706.51038	0	18.827	1	23	1827	1849	AUGAGAUUUUUGGAGUGCUAAUA	UAUUAGCACUCCAAAAAUCUCAU	Cleavage		1
novel_115	Cluster-9706.120880	0	11.262	1	23	1817	1839	AUGAGAUUUUUGGAGUGCUAAUA	UAUUAGCACUCCAAAAAUCUCAU	Cleavage		1
novel_115	Cluster-9706.72124	0	13.813	1	23	745	767	AUGAGAUUUUUGGAGUGCUAAUA	UAUUAGCACUCCAAAAAUCUCAU	Cleavage		2
novel_115	Cluster-9706.115587	0	20.305	1	23	212	234	AUGAGAUUUUUGGAGUGCUAAUA	UAUUAGCACUCCAAAAAUCUCAU	Cleavage		1
novel_115	Cluster-9706.17648	0	20.305	1	23	198	220	AUGAGAUUUUUGGAGUGCUAAUA	UAUUAGCACUCCAAAAAUCUCAU	Cleavage		1
novel_115	Cluster-9706.99690	0	10.196	1	23	222	244	AUGAGAUUUUUGGAGUGCUAAUA	UAUUAGCACUCCAAAAAUCUCAU	Cleavage		1
novel_115	Cluster-9706.108452	0	19.283	1	23	2998	3020	AUGAGAUUUUUGGAGUGCUAAUA	UAUAAGCACUCCAAAAAUCUCAU	Cleavage		1
novel_115	Cluster-1809.0	0	20.979	1	20	1	20	AUGAGAUUUUUGGAGUGCUA	UAGCACUCCAAAAAUCUCAU	Cleavage		1
novel_116	Cluster-9706.121477	0	18.266	1	22	223	244	AGAUCCCGUCGGCGGGAAGAUG	CAUCUUCCCGCCGACGGGAUCU	Cleavage		1
novel_117	Cluster-9706.126891	0	23.56	1	24	76	99	UAGAUGAGUUUGAAUUUUGAGAUU	AAUCUCAAAAUUCAAACUCAUCUA	Cleavage		1
novel_117	Cluster-13536.1	0	15.941	1	24	546	569	UAGAUGAGUUUGAAUUUUGAGAUU	AAUUUCAAAAUUCAAACUCAUCUA	Cleavage		1
novel_117	Cluster-9706.111475	0	5.237	1	24	100	123	UAGAUGAGUUUGAAUUUUGAGAUU	AGUUUCAAAAUUCAAACUCAUCUA	Cleavage		1
novel_117	Cluster-9706.109708	0	5.237	1	24	100	123	UAGAUGAGUUUGAAUUUUGAGAUU	AGUUUCAAAAUUCAAACUCAUCUA	Cleavage		1
novel_117	Cluster-9706.117331	0	5.237	1	24	100	123	UAGAUGAGUUUGAAUUUUGAGAUU	AGUUUCAAAAUUCAAACUCAUCUA	Cleavage		1
novel_119	Cluster-9706.95137	0	15.732	1	21	617	637	UCAGAACUGCACCAUAUGAGC	GCUCAUAUGGUGCAGUUCUGA	Cleavage		1
novel_119	Cluster-9706.36162	0	15.732	1	21	997	1017	UCAGAACUGCACCAUAUGAGC	GCUCAUAUGGUGCAGUUCUGA	Cleavage		1
novel_119	Cluster-9706.46049	0	15.732	1	21	997	1017	UCAGAACUGCACCAUAUGAGC	GCUCAUAUGGUGCAGUUCUGA	Cleavage		1
novel_122	Cluster-9706.60268	0	18.976	1	19	95	113	AGCUGCUGAGCUAUGGAUC	GAUCCAUAGCUCAGCAGCU	Cleavage		1
novel_122	Cluster-9706.44693	0	19.408	1	19	95	113	AGCUGCUGAGCUAUGGAUC	GAUCCAUAGCUCAGCAGCU	Cleavage		1
novel_122	Cluster-9706.46074	0	19.408	1	19	95	113	AGCUGCUGAGCUAUGGAUC	GAUCCAUAGCUCAGCAGCU	Cleavage		1
novel_122	Cluster-9706.41122	0	18.191	1	19	627	645	AGCUGCUGAGCUAUGGAUC	GAUCCAUAGCUCAGCAGCU	Cleavage		1
novel_129	Cluster-9706.74067	0	15.135	1	24	1404	1427	AUGUCAUCUGUCGUGUUUAUUUAA	UUAAAUAAACACGACAGAUGACAU	Cleavage		1
novel_129	Cluster-9706.122027	0	15.135	1	24	1640	1663	AUGUCAUCUGUCGUGUUUAUUUAA	UUAAAUAAACACGACAGAUGACAU	Cleavage		1
novel_129	Cluster-9706.36613	0	14.526	1	24	1404	1427	AUGUCAUCUGUCGUGUUUAUUUAA	UUAAAUAAACACGACAGAUGACAU	Cleavage		1
novel_129	Cluster-9706.124002	0	14.526	1	24	1640	1663	AUGUCAUCUGUCGUGUUUAUUUAA	UUAAAUAAACACGACAGAUGACAU	Cleavage		1
novel_129	Cluster-9706.74332	0	15.135	1	24	1247	1270	AUGUCAUCUGUCGUGUUUAUUUAA	UUAAAUAAACACGACAGAUGACAU	Cleavage		1
novel_129	Cluster-9706.74071	0	15.135	1	24	1404	1427	AUGUCAUCUGUCGUGUUUAUUUAA	UUAAAUAAACACGACAGAUGACAU	Cleavage		1
novel_129	Cluster-9706.74070	0	15.135	1	24	1497	1520	AUGUCAUCUGUCGUGUUUAUUUAA	UUAAAUAAACACGACAGAUGACAU	Cleavage		1
novel_129	Cluster-9706.81575	0	15.135	1	24	1640	1663	AUGUCAUCUGUCGUGUUUAUUUAA	UUAAAUAAACACGACAGAUGACAU	Cleavage		1
novel_130	Cluster-9706.33951	0	20.533	1	23	2386	2408	UGAUUUCCGCACACUCUUUUCUU	AAGAAAAGAGUGUGCGGAAAUCA	Cleavage		1
novel_130	Cluster-9706.96239	0	20.533	1	23	786	808	UGAUUUCCGCACACUCUUUUCUU	AAGAAAAGAGUGUGCGGAAAUCA	Cleavage		1
novel_134	Cluster-9706.110496	0	16.426	1	24	231	254	UAGAUGAGUUUAAAUUUUGAGAUA	AAUCUCAAAAUUUAAACUCAUCUA	Cleavage		1
novel_134	Cluster-9706.110492	0	19.38	1	24	145	168	UAGAUGAGUUUAAAUUUUGAGAUA	AAUCUCAAAAUUUAAACUCAUCUA	Cleavage		1
novel_134	Cluster-9706.39910	0	12.757	1	24	2431	2454	UAGAUGAGUUUAAAUUUUGAGAUA	AAUAUCAAAAUUUAAACUCAUCUA	Cleavage		1
novel_134	Cluster-9706.39912	0	12.757	1	24	2431	2454	UAGAUGAGUUUAAAUUUUGAGAUA	AAUAUCAAAAUUUAAACUCAUCUA	Cleavage		1
novel_134	Cluster-9706.39911	0	12.757	1	24	1658	1681	UAGAUGAGUUUAAAUUUUGAGAUA	AAUAUCAAAAUUUAAACUCAUCUA	Cleavage		1
novel_134	Cluster-9706.39913	0	12.757	1	24	2001	2024	UAGAUGAGUUUAAAUUUUGAGAUA	AAUAUCAAAAUUUAAACUCAUCUA	Cleavage		1
novel_142	Cluster-9706.9104	0	8.274	1	24	204	227	AACGUUUUCUAUGGAUUGCAACUU	AAGUUGCAAUCCAUAGAAAACGUU	Cleavage		1
novel_143	Cluster-2011.0	0	21.385	1	24	91	114	AAAUGACUUGGCCCAAAACGACGU	GUGUCGUUUUGGGCCAAGUCAUUU	Cleavage		2
novel_143	Cluster-9706.101922	0	23.165	1	24	118	141	AAAUGACUUGGCCCAAAACGACGU	AAUUCGUUUUGGGCCAAGUCAUUU	Cleavage		2
novel_143	Cluster-9706.127448	0	23.165	1	24	118	141	AAAUGACUUGGCCCAAAACGACGU	AAUUCGUUUUGGGCCAAGUCAUUU	Cleavage		2
novel_154	Cluster-9706.119005	0	14.028	1	21	183	203	UCGGACCCUUUUGAUGAGAUC	AAUCUCAUCAAAAGGGUCCGA	Cleavage		1
novel_175	Cluster-9706.108450	0	14.393	1	24	357	380	AAAUUUGUAAACUAAAUGAUGUGU	ACAUAUCAUUUAGUUUACAAAUUU	Cleavage		1
novel_178	Cluster-9706.46180	0	17.131	1	24	1086	1109	UUUGGAUGUGCUUUUAAAAUGAUU	AAUCAUUUUAAAAGCACAUCCAAA	Cleavage		1
novel_178	Cluster-9706.35424	0	12.699	1	24	183	206	UUUGGAUGUGCUUUUAAAAUGAUU	AAUCAUUUUAAAAGCACAUCCAAA	Cleavage		1
novel_178	Cluster-9706.5456	0	15.404	1	24	4014	4037	UUUGGAUGUGCUUUUAAAAUGAUU	AGUCAUUUUAAAAGCACAUCCAAA	Cleavage		1
novel_178	Cluster-9706.51278	0	7.306	1	24	61	84	UUUGGAUGUGCUUUUAAAAUGAUU	AGUCAUUUUAAAAGCACAUCCAAA	Cleavage		1
novel_178	Cluster-9706.51279	0	6.089	1	24	710	733	UUUGGAUGUGCUUUUAAAAUGAUU	AGUCAUUUUAAAAGCACAUCCAAA	Cleavage		2
novel_178	Cluster-9706.51279	0	7.165	1	24	868	891	UUUGGAUGUGCUUUUAAAAUGAUU	AGUCAUUUUAAAAGCACAUCCAAA	Cleavage		2
novel_178	Cluster-9706.79572	0	2.799	1	24	30	53	UUUGGAUGUGCUUUUAAAAUGAUU	AGUCAUUUUAAAAGCACAUCCAAA	Cleavage		1
novel_178	Cluster-9706.63644	0	10.293	1	24	315	338	UUUGGAUGUGCUUUUAAAAUGAUU	AGUCAUUUUAAAAGCACAUCCAAA	Cleavage		1
novel_178	Cluster-9706.116906	0	12.71	1	24	74	97	UUUGGAUGUGCUUUUAAAAUGAUU	AGUCAUUUUAAAAGCACAUCCAAA	Cleavage		1
novel_178	Cluster-9706.100404	0	7.414	1	24	143	166	UUUGGAUGUGCUUUUAAAAUGAUU	AGUCAUUUUAAAAGCACAUCCAAA	Cleavage		1
novel_178	Cluster-9706.95715	0	18.891	1	24	199	222	UUUGGAUGUGCUUUUAAAAUGAUU	AGUCAUUUUAAAAGCACAUCCAAA	Cleavage		1
novel_178	Cluster-9706.80624	0	9.052	1	24	170	193	UUUGGAUGUGCUUUUAAAAUGAUU	AGUCAUUUUAAAAGCACAUCCAAA	Cleavage		1
novel_178	Cluster-9706.57854	0	11.151	1	24	692	715	UUUGGAUGUGCUUUUAAAAUGAUU	AGUUAUUUUAAAAGCACAUCCAAA	Cleavage		1
novel_178	Cluster-9706.57861	0	11.151	1	24	692	715	UUUGGAUGUGCUUUUAAAAUGAUU	AGUUAUUUUAAAAGCACAUCCAAA	Cleavage		1
novel_178	Cluster-9706.51299	0	12.721	1	24	926	949	UUUGGAUGUGCUUUUAAAAUGAUU	GGUCAUUUUAAAAGCACAUCCAAA	Cleavage		1
novel_178	Cluster-9706.130636	0	12.721	1	24	926	949	UUUGGAUGUGCUUUUAAAAUGAUU	GGUCAUUUUAAAAGCACAUCCAAA	Cleavage		1
novel_178	Cluster-9706.117947	0	12.721	1	24	926	949	UUUGGAUGUGCUUUUAAAAUGAUU	GGUCAUUUUAAAAGCACAUCCAAA	Cleavage		1
novel_188	Cluster-9706.79004	0	20.616	1	23	177	199	ACCAAAUGAUGUGGUUGUUGAUG	CAUCAACAACCACAUCAUUUGGU	Cleavage		1
novel_2	Cluster-9706.22354	0	11.688	1	21	531	551	UUUUGAUCUCUGCAUUACUGG	CCAGUAAUGCAGAGAUCAAAA	Cleavage		1
novel_2	Cluster-9706.22355	0	10.964	1	21	531	551	UUUUGAUCUCUGCAUUACUGG	CCAGUAAUGCAGAGAUCAAAA	Cleavage		1
novel_21	Cluster-9706.9168	0	22.843	1	21	392	412	CUUGGACUGAAGGGAGCUCCU	AGGAGCUCCCUUCAGUCCAAG	Cleavage		1
novel_21	Cluster-9706.128845	0	23.947	1	21	963	983	CUUGGACUGAAGGGAGCUCCU	AGGAGCUCCCUUCAGUCCAAG	Cleavage		1
novel_21	Cluster-9706.9014	0	22.843	1	21	402	422	CUUGGACUGAAGGGAGCUCCU	AGGAGCUCCCUUCAGUCCAAG	Cleavage		1
novel_21	Cluster-9706.11463	0	23.947	1	21	976	996	CUUGGACUGAAGGGAGCUCCU	AGGAGCUCCCUUCAGUCCAAG	Cleavage		1
novel_21	Cluster-9706.9166	0	22.843	1	21	402	422	CUUGGACUGAAGGGAGCUCCU	AGGAGCUCCCUUCAGUCCAAG	Cleavage		1
novel_25	Cluster-9706.69564	0	10.81	1	21	373	393	AACCGGGCGAUUCUUUGGAUC	GAUCCAAAGAAUCGCCCGGUU	Cleavage		1
novel_27	Cluster-9706.127167	0	17.528	1	21	569	589	UGCGUUUGCACCUGCACCUCU	AGAGGUGCAGGUGCAAACGCA	Cleavage		1
novel_3	Cluster-15115.0	0	16.621	1	20	388	407	CUUGGAUUGAAGGGAGCUCC	GGAGCUCCCUUCAAUCCAAG	Cleavage		1
novel_30	Cluster-9706.34734	0	12.398	1	24	1990	2013	AUAAAAUAUUAACGUGACUUAACC	GUUUAAGUCACGUUAAUAUUUUAU	Cleavage		1
novel_30	Cluster-9706.52403	0	12.398	1	24	1255	1278	AUAAAAUAUUAACGUGACUUAACC	GUUUAAGUCACGUUAAUAUUUUAU	Cleavage		1
novel_4	Cluster-9706.60269	0	12.44	1	20	366	385	UUUGGAUUGAAGGGAGCUCU	AGAGCUCCCUUCAAUCCAAA	Cleavage		1
novel_4	Cluster-9706.41122	0	15.055	1	20	498	517	UUUGGAUUGAAGGGAGCUCU	AGAGCUCCCUUCAAUCCAAA	Cleavage		1
novel_53	Cluster-3123.0	0	24.795	1	20	683	702	UUGGACUGAAGGGAGCUCCC	GGGAGCUCCCUUCAGUCCAA	Cleavage		1
novel_53	Cluster-9706.9168	0	19.8	1	20	392	411	UUGGACUGAAGGGAGCUCCC	AGGAGCUCCCUUCAGUCCAA	Cleavage		1
novel_53	Cluster-9706.128845	0	20.492	1	20	963	982	UUGGACUGAAGGGAGCUCCC	AGGAGCUCCCUUCAGUCCAA	Cleavage		1
novel_53	Cluster-9706.9014	0	19.8	1	20	402	421	UUGGACUGAAGGGAGCUCCC	AGGAGCUCCCUUCAGUCCAA	Cleavage		1
novel_53	Cluster-9706.11463	0	20.492	1	20	976	995	UUGGACUGAAGGGAGCUCCC	AGGAGCUCCCUUCAGUCCAA	Cleavage		1
novel_53	Cluster-9706.9166	0	19.8	1	20	402	421	UUGGACUGAAGGGAGCUCCC	AGGAGCUCCCUUCAGUCCAA	Cleavage		1
novel_57	Cluster-13953.2	0	13.154	1	24	1276	1299	AGUAAAAUGGGAUGUGUGGAUAUC	GAUAUCCACACAUCCCAUUUUACU	Cleavage		1
novel_57	Cluster-13953.3	0	13.154	1	24	1108	1131	AGUAAAAUGGGAUGUGUGGAUAUC	GAUAUCCACACAUCCCAUUUUACU	Cleavage		1
novel_57	Cluster-9706.23280	0	16.227	1	24	118	141	AGUAAAAUGGGAUGUGUGGAUAUC	GAUAUCCACACAUCCCAUUUUACU	Cleavage		1
novel_57	Cluster-9706.59051	0	23.409	1	24	528	551	AGUAAAAUGGGAUGUGUGGAUAUC	GAUAUCCACACAUCCCAUUUUACU	Cleavage		1
novel_57	Cluster-13953.4	0	19.545	1	24	56	79	AGUAAAAUGGGAUGUGUGGAUAUC	GAUAUCCACACAUCCCAUUUUACU	Cleavage		1
novel_62	Cluster-9706.55123	0	24.972	1	21	733	753	UGGUGCAGGUCGGGAACCGUU	AUCGGUUCCCGACCUGCACCA	Cleavage		1
novel_62	Cluster-9706.45874	0	24.972	1	21	886	906	UGGUGCAGGUCGGGAACCGUU	AUCGGUUCCCGACCUGCACCA	Cleavage		1
novel_62	Cluster-9706.49610	0	24.972	1	21	949	969	UGGUGCAGGUCGGGAACCGUU	AUCGGUUCCCGACCUGCACCA	Cleavage		1
novel_62	Cluster-9706.45873	0	24.972	1	21	1501	1521	UGGUGCAGGUCGGGAACCGUU	AUCGGUUCCCGACCUGCACCA	Cleavage		1
novel_66	Cluster-9706.14576	0	24.264	1	22	1407	1428	UGGACUUUAGAAUCCGAGGCGG	CCGCCUCGGAUUCUAAAGUCCA	Cleavage		1
novel_67	Cluster-9706.6166	0	9.82	1	24	101	124	AUCUCGUGGAUGGUGAAUUUGAUA	UAUCAAAUUCACCAUCCACGAGAU	Cleavage		1
novel_67	Cluster-9706.6165	0	9.82	1	24	101	124	AUCUCGUGGAUGGUGAAUUUGAUA	UAUCAAAUUCACCAUCCACGAGAU	Cleavage		1
novel_72	Cluster-10820.1	0	19.533	1	21	167	187	CAUGUGCCCCUCUUCCCCAUC	GAUGGGGAAGAGGGGCACAUG	Cleavage		1
novel_72	Cluster-9706.132332	0	17.299	1	21	189	209	CAUGUGCCCCUCUUCCCCAUC	GAUGGGGAAGAGGGGCACAUG	Cleavage		1
novel_75	Cluster-9706.7734	0	17.455	1	24	1347	1370	AUGACUAUCCGAUGUAUGAUGAAU	AUUCAUCAUACAUCGGAUAGUCAU	Cleavage		1
novel_84	Cluster-15265.0	0	24.748	1	22	273	294	UUGCGUUCCACUGAUUCUUUCG	CGAAAGAAUCAGUGGAACGCAA	Cleavage		1
novel_85	Cluster-9706.64775	0	22.915	1	21	107	127	UUCUCGAUGUGCACAUUUGGC	GCCAAAUGUGCACAUCGAGAA	Cleavage		1
novel_85	Cluster-9706.96292	0	22.915	1	21	107	127	UUCUCGAUGUGCACAUUUGGC	GCCAAAUGUGCACAUCGAGAA	Cleavage		1
novel_85	Cluster-9706.64943	0	17.345	1	21	918	938	UUCUCGAUGUGCACAUUUGGC	GCCAAAUGUGCACAUCGAGAA	Cleavage		1
novel_85	Cluster-9706.70537	0	22.915	1	21	107	127	UUCUCGAUGUGCACAUUUGGC	GCCAAAUGUGCACAUCGAGAA	Cleavage		1
novel_85	Cluster-9706.56789	0	22.915	1	21	107	127	UUCUCGAUGUGCACAUUUGGC	GCCAAAUGUGCACAUCGAGAA	Cleavage		1
novel_86	Cluster-14131.0	0	18.7	1	24	989	1012	AUGAGAAUUUUAGAGUGCCAAUAA	UUAUUGGCACUCUAAAAUUCUCAU	Cleavage		1
psi-miR159a	Cluster-15115.0	0.5	16.621	1	21	387	407	UUUGGAUUGAAGGGAGCUCUA	CGGAGCUCCCUUCAAUCCAAG	Cleavage		1
psi-miR159a	Cluster-3123.0	0.5	24.787	1	21	683	703	UUUGGAUUGAAGGGAGCUCUA	GGGAGCUCCCUUCAGUCCAAA	Cleavage		1
psi-miR159b-3p	Cluster-3123.0	0.5	24.787	1	21	683	703	UUUGGAUUGAAGGGAGCUCUU	GGGAGCUCCCUUCAGUCCAAA	Cleavage		1
psi-miR159b-3p	Cluster-15115.0	0.5	16.621	1	21	387	407	UUUGGAUUGAAGGGAGCUCUU	CGGAGCUCCCUUCAAUCCAAG	Cleavage		1
psi-miR159c	Cluster-3123.0	0.5	24.787	1	21	683	703	UUUGGAUUGAAGGGAGCUCCU	GGGAGCUCCCUUCAGUCCAAA	Cleavage		1
psi-miR159c	Cluster-15115.0	0.5	16.621	1	21	387	407	UUUGGAUUGAAGGGAGCUCCU	CGGAGCUCCCUUCAAUCCAAG	Cleavage		1
psi-miR164a	Cluster-9706.93230	0.5	11.056	1	21	737	757	UGGAGAAGCAGGGCACGUGCA	AUUACGUGCCCUGCUUCUCCA	Cleavage		1
psi-miR164a	Cluster-9706.21425	0.5	10.937	1	21	601	621	UGGAGAAGCAGGGCACGUGCA	AUUACGUGCCCUGCUUCUCCA	Cleavage		1
psi-miR164a	Cluster-9706.23862	0.5	10.937	1	21	874	894	UGGAGAAGCAGGGCACGUGCA	AUUACGUGCCCUGCUUCUCCA	Cleavage		1
psi-miR164a	Cluster-9706.93231	0.5	7.44	1	21	993	1013	UGGAGAAGCAGGGCACGUGCA	AUUACGUGCCCUGCUUCUCCA	Cleavage		1
psi-miR164a	Cluster-9706.48787	0.5	10.937	1	21	1009	1029	UGGAGAAGCAGGGCACGUGCA	AUUACGUGCCCUGCUUCUCCA	Cleavage		1
psi-miR164a	Cluster-9706.94039	0.5	10.937	1	21	1009	1029	UGGAGAAGCAGGGCACGUGCA	AUUACGUGCCCUGCUUCUCCA	Cleavage		1
psi-miR164a	Cluster-9706.93232	0.5	7.44	1	21	1104	1124	UGGAGAAGCAGGGCACGUGCA	AUUACGUGCCCUGCUUCUCCA	Cleavage		1
psi-miR164a	Cluster-9706.120904	0.5	10.937	1	21	1282	1302	UGGAGAAGCAGGGCACGUGCA	AUUACGUGCCCUGCUUCUCCA	Cleavage		1
psi-miR164a	Cluster-9706.98825	0.5	10.937	1	21	1282	1302	UGGAGAAGCAGGGCACGUGCA	AUUACGUGCCCUGCUUCUCCA	Cleavage		1
psi-miR164a	Cluster-9706.93229	0.5	7.44	1	21	1360	1380	UGGAGAAGCAGGGCACGUGCA	AUUACGUGCCCUGCUUCUCCA	Cleavage		1
psi-miR164c-5p	Cluster-9706.93230	0.5	11.056	1	21	737	757	UGGAGAAGCAGGGCACGUGCG	AUUACGUGCCCUGCUUCUCCA	Cleavage		1
psi-miR164c-5p	Cluster-9706.21425	0.5	10.937	1	21	601	621	UGGAGAAGCAGGGCACGUGCG	AUUACGUGCCCUGCUUCUCCA	Cleavage		1
psi-miR164c-5p	Cluster-9706.23862	0.5	10.937	1	21	874	894	UGGAGAAGCAGGGCACGUGCG	AUUACGUGCCCUGCUUCUCCA	Cleavage		1
psi-miR164c-5p	Cluster-9706.93231	0.5	7.44	1	21	993	1013	UGGAGAAGCAGGGCACGUGCG	AUUACGUGCCCUGCUUCUCCA	Cleavage		1
psi-miR164c-5p	Cluster-9706.48787	0.5	10.937	1	21	1009	1029	UGGAGAAGCAGGGCACGUGCG	AUUACGUGCCCUGCUUCUCCA	Cleavage		1
psi-miR164c-5p	Cluster-9706.94039	0.5	10.937	1	21	1009	1029	UGGAGAAGCAGGGCACGUGCG	AUUACGUGCCCUGCUUCUCCA	Cleavage		1
psi-miR164c-5p	Cluster-9706.93232	0.5	7.44	1	21	1104	1124	UGGAGAAGCAGGGCACGUGCG	AUUACGUGCCCUGCUUCUCCA	Cleavage		1
psi-miR164c-5p	Cluster-9706.120904	0.5	10.937	1	21	1282	1302	UGGAGAAGCAGGGCACGUGCG	AUUACGUGCCCUGCUUCUCCA	Cleavage		1
psi-miR164c-5p	Cluster-9706.98825	0.5	10.937	1	21	1282	1302	UGGAGAAGCAGGGCACGUGCG	AUUACGUGCCCUGCUUCUCCA	Cleavage		1
psi-miR164c-5p	Cluster-9706.93229	0.5	7.44	1	21	1360	1380	UGGAGAAGCAGGGCACGUGCG	AUUACGUGCCCUGCUUCUCCA	Cleavage		1
psi-miR165a-3p	Cluster-9706.83060	0.5	24.164	1	21	822	842	UCGGACCAGGCUUCAUCCCCC	CUGGGAUGAAGCCUGGUCCGG	Cleavage		1
psi-miR165a-3p	Cluster-9706.120970	0.5	23.463	1	21	1179	1199	UCGGACCAGGCUUCAUCCCCC	CUGGGAUGAAGCCUGGUCCGG	Cleavage		1
psi-miR165a-3p	Cluster-13172.0	0.5	24.164	1	21	822	842	UCGGACCAGGCUUCAUCCCCC	CUGGGAUGAAGCCUGGUCCGG	Cleavage		1
psi-miR165a-3p	Cluster-9706.2742	0.5	24.164	1	21	860	880	UCGGACCAGGCUUCAUCCCCC	CUGGGAUGAAGCCUGGUCCGG	Cleavage		1
psi-miR165a-3p	Cluster-9706.86048	0.5	23.463	1	21	1483	1503	UCGGACCAGGCUUCAUCCCCC	CUGGGAUGAAGCCUGGUCCGG	Cleavage		1
psi-miR165a-3p	Cluster-9706.2740	0.5	24.164	1	21	860	880	UCGGACCAGGCUUCAUCCCCC	CUGGGAUGAAGCCUGGUCCGG	Cleavage		1
psi-miR166a-3p	Cluster-9706.45144	0.5	21.93	1	21	1136	1156	UCGGACCAGGCUUCAUUCCCC	CUGGAAUGAAGCCUGGUCCGG	Cleavage		1
psi-miR166a-3p	Cluster-9706.52175	0.5	21.93	1	21	1316	1336	UCGGACCAGGCUUCAUUCCCC	CUGGAAUGAAGCCUGGUCCGG	Cleavage		1
psi-miR166a-3p	Cluster-9706.45145	0.5	21.93	1	21	1330	1350	UCGGACCAGGCUUCAUUCCCC	CUGGAAUGAAGCCUGGUCCGG	Cleavage		1
psi-miR166a-3p	Cluster-9706.97777	0.5	21.93	1	21	1428	1448	UCGGACCAGGCUUCAUUCCCC	CUGGAAUGAAGCCUGGUCCGG	Cleavage		1
psi-miR166a-3p	Cluster-9706.52178	0.5	23.754	1	21	1316	1336	UCGGACCAGGCUUCAUUCCCC	CUGGAAUGAAGCCUGGUCCGG	Cleavage		1
psi-miR166a-3p	Cluster-9706.52176	0.5	23.754	1	21	1330	1350	UCGGACCAGGCUUCAUUCCCC	CUGGAAUGAAGCCUGGUCCGG	Cleavage		1
psi-miR166a-3p	Cluster-9706.52182	0.5	23.754	1	21	1428	1448	UCGGACCAGGCUUCAUUCCCC	CUGGAAUGAAGCCUGGUCCGG	Cleavage		1
psi-miR171b-3p	Cluster-9706.75420	0.5	13.357	1	21	578	598	UUGAGCCGUGCCAAUAUCACG	GAUGAUAUUGGCAUGGCUCAA	Cleavage		1
psi-miR171b-3p	Cluster-9706.101064	0.5	13.357	1	21	578	598	UUGAGCCGUGCCAAUAUCACG	GAUGAUAUUGGCAUGGCUCAA	Cleavage		1
psi-miR172a	Cluster-8024.0	0.5	15.65	1	21	262	282	AGAAUCUUGAUGAUGCUGCAU	CUGCAGCAUCAUCAGGAUUCU	Cleavage		1
psi-miR172a	Cluster-9706.85667	0.5	14.226	1	21	447	467	AGAAUCUUGAUGAUGCUGCAU	CUGCAGCAUCAUCAGGAUUCU	Cleavage		1
psi-miR172a	Cluster-9706.89553	0.5	13.736	1	21	800	820	AGAAUCUUGAUGAUGCUGCAU	CUGCAGCAUCAUCAGGAUUCU	Cleavage		1
psi-miR172a	Cluster-9706.85668	0.5	14.226	1	21	800	820	AGAAUCUUGAUGAUGCUGCAU	CUGCAGCAUCAUCAGGAUUCU	Cleavage		1
psi-miR172c	Cluster-8024.0	0.5	15.65	1	21	262	282	AGAAUCUUGAUGAUGCUGCAG	CUGCAGCAUCAUCAGGAUUCU	Cleavage		1
psi-miR172c	Cluster-9706.85667	0.5	14.226	1	21	447	467	AGAAUCUUGAUGAUGCUGCAG	CUGCAGCAUCAUCAGGAUUCU	Cleavage		1
psi-miR172c	Cluster-9706.89553	0.5	13.736	1	21	800	820	AGAAUCUUGAUGAUGCUGCAG	CUGCAGCAUCAUCAGGAUUCU	Cleavage		1
psi-miR172c	Cluster-9706.85668	0.5	14.226	1	21	800	820	AGAAUCUUGAUGAUGCUGCAG	CUGCAGCAUCAUCAGGAUUCU	Cleavage		1
psi-miR398a-3p	Cluster-9706.85052	0.5	20.109	1	21	559	579	UGUGUUCUCAGGUCACCCCUU	AUGGGGUGACUUGAGAACACA	Cleavage		1
psi-miR398a-3p	Cluster-9706.67377	0.5	17.629	1	21	637	657	UGUGUUCUCAGGUCACCCCUU	AUGGGGUGACUUGAGAACACA	Cleavage		1
psi-miR398b-3p	Cluster-9706.85052	0.5	20.109	1	21	559	579	UGUGUUCUCAGGUCACCCCUG	AUGGGGUGACUUGAGAACACA	Cleavage		1
psi-miR398b-3p	Cluster-9706.67377	0.5	17.629	1	21	637	657	UGUGUUCUCAGGUCACCCCUG	AUGGGGUGACUUGAGAACACA	Cleavage		1
psi-miR414	Cluster-9706.60134	0.5	3.542	1	21	74	94	UCAUCUUCAUCAUCAUCGUCA	UGAUGAUGAUGAUGAAGAUGA	Cleavage		3
psi-miR414	Cluster-9706.105224	0.5	1.996	1	21	641	661	UCAUCUUCAUCAUCAUCGUCA	UGAUGAUGAUGAUGAAGAUGA	Cleavage		3
psi-miR414	Cluster-9706.474	0.5	19.621	1	21	1971	1991	UCAUCUUCAUCAUCAUCGUCA	UGGCGAUGAUGAUGAAGAUGA	Cleavage		4
psi-miR414	Cluster-9706.115914	0.5	14.525	1	21	673	693	UCAUCUUCAUCAUCAUCGUCA	AGAUGAUGAUGAUGAAGAUGA	Cleavage		3
psi-miR414	Cluster-9706.3351	0.5	14.525	1	21	946	966	UCAUCUUCAUCAUCAUCGUCA	AGAUGAUGAUGAUGAAGAUGA	Cleavage		3
psi-miR414	Cluster-9706.88449	0.5	16.952	1	21	940	960	UCAUCUUCAUCAUCAUCGUCA	AGAUGAUGAUGAUGAAGAUGA	Cleavage		2
psi-miR414	Cluster-9706.132076	0.5	16.952	1	21	946	966	UCAUCUUCAUCAUCAUCGUCA	AGAUGAUGAUGAUGAAGAUGA	Cleavage		3
psi-miR414	Cluster-9706.819	0.5	14.525	1	21	1048	1068	UCAUCUUCAUCAUCAUCGUCA	AGAUGAUGAUGAUGAAGAUGA	Cleavage		3
psi-miR414	Cluster-15072.0	0.5	14.525	1	21	947	967	UCAUCUUCAUCAUCAUCGUCA	AGAUGAUGAUGAUGAAGAUGA	Cleavage		3
psi-miR414	Cluster-18474.0	0.5	14.525	1	21	1048	1068	UCAUCUUCAUCAUCAUCGUCA	AGAUGAUGAUGAUGAAGAUGA	Cleavage		3
psi-miR414	Cluster-9706.133013	0.5	14.525	1	21	940	960	UCAUCUUCAUCAUCAUCGUCA	AGAUGAUGAUGAUGAAGAUGA	Cleavage		1
psi-miR414	Cluster-9706.135116	0.5	14.525	1	21	940	960	UCAUCUUCAUCAUCAUCGUCA	AGAUGAUGAUGAUGAAGAUGA	Cleavage		1
psi-miR414	Cluster-9706.133015	0.5	14.525	1	21	940	960	UCAUCUUCAUCAUCAUCGUCA	AGAUGAUGAUGAUGAAGAUGA	Cleavage		1
psi-miR414	Cluster-9706.13522	0.5	8.095	1	21	944	964	UCAUCUUCAUCAUCAUCGUCA	GGAUGAUGAUGAUGAAGAUGA	Cleavage		1
psi-miR414	Cluster-9706.133852	0.5	8.095	1	21	944	964	UCAUCUUCAUCAUCAUCGUCA	GGAUGAUGAUGAUGAAGAUGA	Cleavage		1
psi-miR414	Cluster-9706.133850	0.5	9.662	1	21	966	986	UCAUCUUCAUCAUCAUCGUCA	GGAUGAUGAUGAUGAAGAUGA	Cleavage		1
psi-miR414	Cluster-9706.133851	0.5	8.095	1	21	944	964	UCAUCUUCAUCAUCAUCGUCA	GGAUGAUGAUGAUGAAGAUGA	Cleavage		1
psi-miR414	Cluster-9706.133849	0.5	9.662	1	21	966	986	UCAUCUUCAUCAUCAUCGUCA	GGAUGAUGAUGAUGAAGAUGA	Cleavage		1
psi-miR414	Cluster-9706.115913	0.5	14.525	1	21	943	963	UCAUCUUCAUCAUCAUCGUCA	AGAUGAUGAUGAUGAAGAUGA	Cleavage		1
psi-miR414	Cluster-9706.128250	0.5	14.525	1	21	943	963	UCAUCUUCAUCAUCAUCGUCA	AGAUGAUGAUGAUGAAGAUGA	Cleavage		1
psi-miR414	Cluster-9706.131449	0.5	14.525	1	21	940	960	UCAUCUUCAUCAUCAUCGUCA	AGAUGAUGAUGAUGAAGAUGA	Cleavage		1
psi-miR414	Cluster-9706.133014	0.5	14.525	1	21	940	960	UCAUCUUCAUCAUCAUCGUCA	AGAUGAUGAUGAUGAAGAUGA	Cleavage		1
psi-miR8175	Cluster-9706.11426	0.5	24.841	1	20	43	62	GAUCCCCGGCAACGGCGCCA	UGGCGCCGUUGCCGGGGAUU	Cleavage		1
psi-miR8175	Cluster-12977.0	0.5	24.841	1	20	43	62	GAUCCCCGGCAACGGCGCCA	UGGCGCCGUUGCCGGGGAUU	Cleavage		1
psi-miR8175	Cluster-9706.110471	0.5	24.841	1	20	43	62	GAUCCCCGGCAACGGCGCCA	UGGCGCCGUUGCCGGGGAUU	Cleavage		1
novel_1	Cluster-9706.23619	0.5	22.804	1	24	7	30	AUAAAAUGUUGACGUGGCUUAACC	UAUUAAGCCACGUCAAUAUUUUAU	Cleavage		1
novel_1	Cluster-9706.126208	0.5	8.055	1	24	301	324	AUAAAAUGUUGACGUGGCUUAACC	AAUUAAGCCACGUCAAUAUUUUAU	Cleavage		1
novel_105	Cluster-16412.0	0.5	18.828	1	21	955	975	UUUCACAGCUUUCUUGAACUG	CAGUUCAAGAAAGCUGUGGAA	Cleavage		1
novel_105	Cluster-4746.0	0.5	19.99	1	21	1005	1025	UUUCACAGCUUUCUUGAACUG	CAGUUCAAGAAAGCUGUGGAA	Cleavage		1
novel_115	Cluster-9706.94041	0.5	15.748	1	23	3375	3397	AUGAGAUUUUUGGAGUGCUAAUA	UAUUGGCACUCCAAAAAUCUCAU	Cleavage		1
novel_115	Cluster-9706.94045	0.5	15.748	1	23	3333	3355	AUGAGAUUUUUGGAGUGCUAAUA	UAUUGGCACUCCAAAAAUCUCAU	Cleavage		1
novel_115	Cluster-9706.108187	0.5	15.748	1	23	3264	3286	AUGAGAUUUUUGGAGUGCUAAUA	UAUUGGCACUCCAAAAAUCUCAU	Cleavage		1
novel_115	Cluster-9706.39894	0.5	15.748	1	23	3222	3244	AUGAGAUUUUUGGAGUGCUAAUA	UAUUGGCACUCCAAAAAUCUCAU	Cleavage		1
novel_115	Cluster-9706.66489	0.5	13.722	1	23	1744	1766	AUGAGAUUUUUGGAGUGCUAAUA	UAUUGGCACUCCAAAAAUCUCAU	Cleavage		1
novel_115	Cluster-9706.78766	0.5	13.722	1	23	1718	1740	AUGAGAUUUUUGGAGUGCUAAUA	UAUUGGCACUCCAAAAAUCUCAU	Cleavage		1
novel_115	Cluster-9706.26262	0.5	13.369	1	23	536	558	AUGAGAUUUUUGGAGUGCUAAUA	UAUUAGCGCUCCAAAAAUCUCAU	Cleavage		1
novel_115	Cluster-9706.113581	0.5	20.211	1	23	230	252	AUGAGAUUUUUGGAGUGCUAAUA	UAUUGGCACUCCAAAAAUCUCAU	Cleavage		1
novel_115	Cluster-9706.130014	0.5	10.771	1	23	204	226	AUGAGAUUUUUGGAGUGCUAAUA	UAUUGGCACUCCAAAAAUCUCAU	Cleavage		1
novel_115	Cluster-6453.6	0.5	16.663	1	23	2113	2135	AUGAGAUUUUUGGAGUGCUAAUA	UACUGGCACUCCAAAAAUCUCAU	Cleavage		1
novel_115	Cluster-6453.2	0.5	16.663	1	23	2020	2042	AUGAGAUUUUUGGAGUGCUAAUA	UACUGGCACUCCAAAAAUCUCAU	Cleavage		1
novel_115	Cluster-6453.1	0.5	16.663	1	23	1714	1736	AUGAGAUUUUUGGAGUGCUAAUA	UACUGGCACUCCAAAAAUCUCAU	Cleavage		1
novel_115	Cluster-9706.113873	0.5	18.29	1	23	1661	1683	AUGAGAUUUUUGGAGUGCUAAUA	UAUAAGCGCUCCAAAAAUCUCAU	Cleavage		1
novel_117	Cluster-9706.110496	0.5	16.426	1	24	231	254	UAGAUGAGUUUGAAUUUUGAGAUU	AAUCUCAAAAUUUAAACUCAUCUA	Cleavage		1
novel_117	Cluster-9706.110492	0.5	19.38	1	24	145	168	UAGAUGAGUUUGAAUUUUGAGAUU	AAUCUCAAAAUUUAAACUCAUCUA	Cleavage		1
novel_117	Cluster-9706.107908	0.5	14.019	1	24	107	130	UAGAUGAGUUUGAAUUUUGAGAUU	AGUUUCAAAAUUCAAACUUAUCUA	Cleavage		1
novel_117	Cluster-9706.111261	0.5	14.019	1	24	107	130	UAGAUGAGUUUGAAUUUUGAGAUU	AGUUUCAAAAUUCAAACUUAUCUA	Cleavage		1
novel_117	Cluster-9706.39910	0.5	12.757	1	24	2431	2454	UAGAUGAGUUUGAAUUUUGAGAUU	AAUAUCAAAAUUUAAACUCAUCUA	Cleavage		1
novel_117	Cluster-9706.39912	0.5	12.757	1	24	2431	2454	UAGAUGAGUUUGAAUUUUGAGAUU	AAUAUCAAAAUUUAAACUCAUCUA	Cleavage		1
novel_117	Cluster-9706.39911	0.5	12.757	1	24	1658	1681	UAGAUGAGUUUGAAUUUUGAGAUU	AAUAUCAAAAUUUAAACUCAUCUA	Cleavage		1
novel_117	Cluster-9706.39913	0.5	12.757	1	24	2001	2024	UAGAUGAGUUUGAAUUUUGAGAUU	AAUAUCAAAAUUUAAACUCAUCUA	Cleavage		1
novel_161	Cluster-9706.678	0.5	12.559	1	23	1699	1721	AUGAGAUUUUUAGAAUGCUAAUA	AAUUAGCAUUCUAAAAAUUUCAU	Cleavage		1
novel_161	Cluster-9706.679	0.5	12.559	1	23	1498	1520	AUGAGAUUUUUAGAAUGCUAAUA	AAUUAGCAUUCUAAAAAUUUCAU	Cleavage		1
novel_175	Cluster-9706.7862	0.5	13.488	1	24	185	208	AAAUUUGUAAACUAAAUGAUGUGU	ACACAUUAUUUAGUUUACAAAUUU	Cleavage		1
novel_175	Cluster-17447.0	0.5	13.488	1	24	185	208	AAAUUUGUAAACUAAAUGAUGUGU	ACACAUUAUUUAGUUUACAAAUUU	Cleavage		1
novel_175	Cluster-9706.7873	0.5	13.488	1	24	185	208	AAAUUUGUAAACUAAAUGAUGUGU	ACACAUUAUUUAGUUUACAAAUUU	Cleavage		1
novel_175	Cluster-9706.7870	0.5	13.488	1	24	185	208	AAAUUUGUAAACUAAAUGAUGUGU	ACACAUUAUUUAGUUUACAAAUUU	Cleavage		1
novel_175	Cluster-9706.7877	0.5	13.488	1	24	185	208	AAAUUUGUAAACUAAAUGAUGUGU	ACACAUUAUUUAGUUUACAAAUUU	Cleavage		1
novel_175	Cluster-9706.7881	0.5	13.432	1	24	185	208	AAAUUUGUAAACUAAAUGAUGUGU	ACACAUUAUUUAGUUUACAAAUUU	Cleavage		1
novel_175	Cluster-9706.7874	0.5	13.488	1	24	185	208	AAAUUUGUAAACUAAAUGAUGUGU	ACACAUUAUUUAGUUUACAAAUUU	Cleavage		1
novel_175	Cluster-9706.7879	0.5	13.432	1	24	185	208	AAAUUUGUAAACUAAAUGAUGUGU	ACACAUUAUUUAGUUUACAAAUUU	Cleavage		1
novel_175	Cluster-17208.0	0.5	13.756	1	24	142	165	AAAUUUGUAAACUAAAUGAUGUGU	ACACAUCAUUUGGUUUACAAAUUU	Cleavage		1
novel_175	Cluster-9706.66895	0.5	12.837	1	24	942	965	AAAUUUGUAAACUAAAUGAUGUGU	ACAUAUCAUUUAGUUUGCAAAUUU	Cleavage		1
novel_175	Cluster-9706.69239	0.5	12.837	1	24	774	797	AAAUUUGUAAACUAAAUGAUGUGU	ACAUAUCAUUUAGUUUGCAAAUUU	Cleavage		1
novel_175	Cluster-9706.26855	0.5	9.398	1	24	565	588	AAAUUUGUAAACUAAAUGAUGUGU	ACAUAUCAUUUAGUUUGCAAAUUU	Cleavage		1
novel_175	Cluster-9706.44723	0.5	20.438	1	24	469	492	AAAUUUGUAAACUAAAUGAUGUGU	ACGCAUCAUUUAGUUUGCAAAUUU	Cleavage		1
novel_175	Cluster-9706.74516	0.5	8.899	1	24	65	88	AAAUUUGUAAACUAAAUGAUGUGU	ACAUAUCAUUUAGUUUGCAAAUUU	Cleavage		1
novel_175	Cluster-9706.28751	0.5	21.93	1	24	108	131	AAAUUUGUAAACUAAAUGAUGUGU	CUGCAUCAUUUAGUUUGCAAAUUU	Cleavage		1
novel_175	Cluster-3663.0	0.5	11.852	1	24	445	468	AAAUUUGUAAACUAAAUGAUGUGU	AGACGUCAUUUGGUUUACAAAUUU	Cleavage		1
novel_175	Cluster-1204.0	0.5	11.852	1	24	445	468	AAAUUUGUAAACUAAAUGAUGUGU	AGACGUCAUUUGGUUUACAAAUUU	Cleavage		1
novel_175	Cluster-9706.584	0.5	11.852	1	24	445	468	AAAUUUGUAAACUAAAUGAUGUGU	AGACGUCAUUUGGUUUACAAAUUU	Cleavage		1
novel_175	Cluster-10251.0	0.5	11.852	1	24	445	468	AAAUUUGUAAACUAAAUGAUGUGU	AGACGUCAUUUGGUUUACAAAUUU	Cleavage		1
novel_175	Cluster-9706.1710	0.5	11.852	1	24	445	468	AAAUUUGUAAACUAAAUGAUGUGU	AGACGUCAUUUGGUUUACAAAUUU	Cleavage		1
novel_175	Cluster-9706.1010	0.5	11.852	1	24	445	468	AAAUUUGUAAACUAAAUGAUGUGU	AGACGUCAUUUGGUUUACAAAUUU	Cleavage		1
novel_175	Cluster-9706.586	0.5	11.852	1	24	445	468	AAAUUUGUAAACUAAAUGAUGUGU	AGACGUCAUUUGGUUUACAAAUUU	Cleavage		1
novel_175	Cluster-9706.585	0.5	11.852	1	24	445	468	AAAUUUGUAAACUAAAUGAUGUGU	AGACGUCAUUUGGUUUACAAAUUU	Cleavage		1
novel_178	Cluster-9706.45126	0.5	7.085	1	24	962	985	UUUGGAUGUGCUUUUAAAAUGAUU	AAUCAUUUUAAAAGCACAUUCAAA	Cleavage		1
novel_178	Cluster-9706.119486	0.5	7.085	1	24	962	985	UUUGGAUGUGCUUUUAAAAUGAUU	AAUCAUUUUAAAAGCACAUUCAAA	Cleavage		1
novel_178	Cluster-9706.80880	0.5	8.273	1	24	69	92	UUUGGAUGUGCUUUUAAAAUGAUU	AAUCAUUUUAAAAGCAUAUCCAAA	Cleavage		1
novel_178	Cluster-9706.10881	0.5	13.214	1	24	168	191	UUUGGAUGUGCUUUUAAAAUGAUU	AAUCAUUUUAAAAGCACAUUCAAA	Cleavage		1
novel_178	Cluster-9706.100939	0.5	10.802	1	24	2636	2659	UUUGGAUGUGCUUUUAAAAUGAUU	AGUCAUUUUAAAAGUACAUCCAAA	Cleavage		1
novel_178	Cluster-9706.80237	0.5	10.802	1	24	2508	2531	UUUGGAUGUGCUUUUAAAAUGAUU	AGUCAUUUUAAAAGUACAUCCAAA	Cleavage		1
novel_178	Cluster-9706.57082	0.5	10.802	1	24	2504	2527	UUUGGAUGUGCUUUUAAAAUGAUU	AGUCAUUUUAAAAGUACAUCCAAA	Cleavage		1
novel_178	Cluster-9706.100956	0.5	10.802	1	24	2376	2399	UUUGGAUGUGCUUUUAAAAUGAUU	AGUCAUUUUAAAAGUACAUCCAAA	Cleavage		1
novel_178	Cluster-9706.76336	0.5	10.802	1	24	1380	1403	UUUGGAUGUGCUUUUAAAAUGAUU	AGUCAUUUUAAAAGUACAUCCAAA	Cleavage		1
novel_178	Cluster-9706.76337	0.5	10.802	1	24	1247	1270	UUUGGAUGUGCUUUUAAAAUGAUU	AGUCAUUUUAAAAGUACAUCCAAA	Cleavage		1
novel_178	Cluster-9706.4078	0.5	11.663	1	24	37	60	UUUGGAUGUGCUUUUAAAAUGAUU	AAUUAUUUUAAAAGCACAUUCAAA	Cleavage		1
novel_178	Cluster-9706.4076	0.5	11.663	1	24	37	60	UUUGGAUGUGCUUUUAAAAUGAUU	AAUUAUUUUAAAAGCACAUUCAAA	Cleavage		1
novel_178	Cluster-9706.4079	0.5	11.663	1	24	37	60	UUUGGAUGUGCUUUUAAAAUGAUU	AAUUAUUUUAAAAGCACAUUCAAA	Cleavage		1
novel_178	Cluster-15228.0	0.5	11.663	1	24	37	60	UUUGGAUGUGCUUUUAAAAUGAUU	AAUUAUUUUAAAAGCACAUUCAAA	Cleavage		1
novel_178	Cluster-9706.80798	0.5	13.65	1	24	251	274	UUUGGAUGUGCUUUUAAAAUGAUU	AAUUAUUUUAAAAGCACAUCUAAA	Cleavage		1
novel_178	Cluster-9706.81711	0.5	7.624	1	24	64	87	UUUGGAUGUGCUUUUAAAAUGAUU	AGUCAUUUUAAAAGUACAUCCAAA	Cleavage		1
novel_178	Cluster-9706.7411	0.5	5.755	1	24	119	142	UUUGGAUGUGCUUUUAAAAUGAUU	AGUUAUUUUAAAAGUACAUCCAAA	Cleavage		1
novel_178	Cluster-9706.7412	0.5	6.792	1	24	119	142	UUUGGAUGUGCUUUUAAAAUGAUU	AGUUAUUUUAAAAGUACAUCCAAA	Cleavage		1
novel_178	Cluster-9706.10882	0.5	4.224	1	24	34	57	UUUGGAUGUGCUUUUAAAAUGAUU	AGUUAUUUUAAAAGUACAUCCAAA	Cleavage		1
novel_188	Cluster-9706.47323	0.5	17.77	1	23	413	435	ACCAAAUGAUGUGGUUGUUGAUG	AAUCAAUAACCACAUCAUUUGGU	Cleavage		1
novel_27	Cluster-9706.79679	0.5	18.951	1	21	291	311	UGCGUUUGCACCUGCACCUCU	UCAGGUGCAGGUGCAAAUGCA	Cleavage		1
novel_27	Cluster-9706.43358	0.5	20.943	1	21	188	208	UGCGUUUGCACCUGCACCUCU	UCAGGUGCAGGUGCAAAUGCA	Cleavage		1
novel_27	Cluster-9706.50872	0.5	20.943	1	21	198	218	UGCGUUUGCACCUGCACCUCU	UCAGGUGCAGGUGCAAAUGCA	Cleavage		1
novel_27	Cluster-9706.57093	0.5	20.943	1	21	188	208	UGCGUUUGCACCUGCACCUCU	UCAGGUGCAGGUGCAAAUGCA	Cleavage		1
novel_27	Cluster-9706.43357	0.5	20.943	1	21	198	218	UGCGUUUGCACCUGCACCUCU	UCAGGUGCAGGUGCAAAUGCA	Cleavage		1
novel_27	Cluster-9706.52093	0.5	20.943	1	21	188	208	UGCGUUUGCACCUGCACCUCU	UCAGGUGCAGGUGCAAAUGCA	Cleavage		1
novel_27	Cluster-9706.43373	0.5	20.943	1	21	188	208	UGCGUUUGCACCUGCACCUCU	UCAGGUGCAGGUGCAAAUGCA	Cleavage		1
novel_27	Cluster-9706.43361	0.5	20.943	1	21	198	218	UGCGUUUGCACCUGCACCUCU	UCAGGUGCAGGUGCAAAUGCA	Cleavage		1
novel_27	Cluster-9706.43356	0.5	20.943	1	21	198	218	UGCGUUUGCACCUGCACCUCU	UCAGGUGCAGGUGCAAAUGCA	Cleavage		1
novel_27	Cluster-9706.68562	0.5	20.943	1	21	188	208	UGCGUUUGCACCUGCACCUCU	UCAGGUGCAGGUGCAAAUGCA	Cleavage		1
novel_27	Cluster-9706.50873	0.5	20.943	1	21	188	208	UGCGUUUGCACCUGCACCUCU	UCAGGUGCAGGUGCAAAUGCA	Cleavage		1
novel_27	Cluster-9706.57084	0.5	20.943	1	21	198	218	UGCGUUUGCACCUGCACCUCU	UCAGGUGCAGGUGCAAAUGCA	Cleavage		1
novel_27	Cluster-9706.57090	0.5	20.943	1	21	198	218	UGCGUUUGCACCUGCACCUCU	UCAGGUGCAGGUGCAAAUGCA	Cleavage		1
novel_3	Cluster-9706.9168	0.5	22.843	1	20	393	412	CUUGGAUUGAAGGGAGCUCC	GGAGCUCCCUUCAGUCCAAG	Cleavage		1
novel_3	Cluster-9706.128845	0.5	23.947	1	20	964	983	CUUGGAUUGAAGGGAGCUCC	GGAGCUCCCUUCAGUCCAAG	Cleavage		1
novel_3	Cluster-9706.9014	0.5	22.843	1	20	403	422	CUUGGAUUGAAGGGAGCUCC	GGAGCUCCCUUCAGUCCAAG	Cleavage		1
novel_3	Cluster-9706.11463	0.5	23.947	1	20	977	996	CUUGGAUUGAAGGGAGCUCC	GGAGCUCCCUUCAGUCCAAG	Cleavage		1
novel_3	Cluster-9706.9166	0.5	22.843	1	20	403	422	CUUGGAUUGAAGGGAGCUCC	GGAGCUCCCUUCAGUCCAAG	Cleavage		1
novel_31	Cluster-9706.132040	0.5	17.816	1	21	65	85	UUGGACCAGGCUUCAUUCCCC	GGGGAAUGAAGCCUGGUCCGA	Cleavage		1
novel_31	Cluster-9706.132041	0.5	17.816	1	21	65	85	UUGGACCAGGCUUCAUUCCCC	GGGGAAUGAAGCCUGGUCCGA	Cleavage		1
novel_31	Cluster-9706.132036	0.5	15.983	1	21	429	449	UUGGACCAGGCUUCAUUCCCC	GGGGAAUGAAGCCUGGUCCGA	Cleavage		1
novel_31	Cluster-9706.133562	0.5	16.484	1	21	1209	1229	UUGGACCAGGCUUCAUUCCCC	GGGGAAUGAAGCCUGGUCCGA	Cleavage		1
novel_31	Cluster-9706.132038	0.5	18.134	1	21	1318	1338	UUGGACCAGGCUUCAUUCCCC	GGGGAAUGAAGCCUGGUCCGA	Cleavage		1
novel_31	Cluster-9706.10147	0.5	21.28	1	21	1559	1579	UUGGACCAGGCUUCAUUCCCC	GGGGAAUGAAGCCUGGUCCGA	Cleavage		1
novel_31	Cluster-9706.132037	0.5	13.627	1	21	1541	1561	UUGGACCAGGCUUCAUUCCCC	GGGGAAUGAAGCCUGGUCCGA	Cleavage		1
novel_31	Cluster-9706.10146	0.5	18.385	1	21	1691	1711	UUGGACCAGGCUUCAUUCCCC	GGGGAAUGAAGCCUGGUCCGA	Cleavage		1
novel_31	Cluster-9706.131000	0.5	16.648	1	21	1939	1959	UUGGACCAGGCUUCAUUCCCC	GGGGAAUGAAGCCUGGUCCGA	Cleavage		1
novel_31	Cluster-9706.10145	0.5	19.838	1	21	1990	2010	UUGGACCAGGCUUCAUUCCCC	GGGGAAUGAAGCCUGGUCCGA	Cleavage		1
novel_31	Cluster-9706.130998	0.5	16.379	1	21	2123	2143	UUGGACCAGGCUUCAUUCCCC	GGGGAAUGAAGCCUGGUCCGA	Cleavage		1
novel_33	Cluster-16412.0	0.5	18.828	1	21	955	975	UUCCACGGCUUUCUUGAACUG	CAGUUCAAGAAAGCUGUGGAA	Cleavage		1
novel_33	Cluster-4746.0	0.5	19.99	1	21	1005	1025	UUCCACGGCUUUCUUGAACUG	CAGUUCAAGAAAGCUGUGGAA	Cleavage		1
novel_4	Cluster-15115.0	0.5	16.621	1	20	388	407	UUUGGAUUGAAGGGAGCUCU	GGAGCUCCCUUCAAUCCAAG	Cleavage		1
novel_4	Cluster-3123.0	0.5	24.787	1	20	684	703	UUUGGAUUGAAGGGAGCUCU	GGAGCUCCCUUCAGUCCAAA	Cleavage		1
novel_57	Cluster-13953.1	0.5	13.403	1	24	1287	1310	AGUAAAAUGGGAUGUGUGGAUAUC	GAUAUCCACACAUCUCAUUUUACU	Cleavage		1
novel_57	Cluster-13953.0	0.5	13.403	1	24	1119	1142	AGUAAAAUGGGAUGUGUGGAUAUC	GAUAUCCACACAUCUCAUUUUACU	Cleavage		1
novel_57	Cluster-9706.44340	0.5	21.975	1	24	121	144	AGUAAAAUGGGAUGUGUGGAUAUC	GCUAUCCACACAUCCCGUUUUACU	Cleavage		1
novel_67	Cluster-9706.125506	0.5	11.308	1	24	17	40	AUCUCGUGGAUGGUGAAUUUGAUA	UAUCAAAUUCGCCAUCCACGAGAU	Cleavage		1
novel_67	Cluster-9706.121015	0.5	11.308	1	24	17	40	AUCUCGUGGAUGGUGAAUUUGAUA	UAUCAAAUUCGCCAUCCACGAGAU	Cleavage		1
novel_67	Cluster-9706.51119	0.5	15.773	1	24	88	111	AUCUCGUGGAUGGUGAAUUUGAUA	UAUCGAAUUUACCAUCCACGAGAU	Cleavage		1
novel_67	Cluster-9706.78735	0.5	16.625	1	24	96	119	AUCUCGUGGAUGGUGAAUUUGAUA	UAUCGAAUUCGCCAUCCACGAGAU	Cleavage		1
novel_67	Cluster-9706.98361	0.5	16.625	1	24	96	119	AUCUCGUGGAUGGUGAAUUUGAUA	UAUCGAAUUCGCCAUCCACGAGAU	Cleavage		1
novel_67	Cluster-11638.1	0.5	15.508	1	24	1064	1087	AUCUCGUGGAUGGUGAAUUUGAUA	UAUCGAAUUCAUCAUCCACGAGAU	Cleavage		1
psi-miR156a-5p	Cluster-9706.35292	1	24.821	1	20	1971	1990	UGACAGAAGAGAGUGAGCAC	GUGCUCUCUCUCUUCUGUCA	Cleavage		1
psi-miR156a-5p	Cluster-9706.46288	1	18.736	1	20	1319	1338	UGACAGAAGAGAGUGAGCAC	GUGCUCUCUCUCUUCUGUCA	Cleavage		1
psi-miR156a-5p	Cluster-9706.40790	1	24.821	1	20	1716	1735	UGACAGAAGAGAGUGAGCAC	GUGCUCUCUCUCUUCUGUCA	Cleavage		1
psi-miR156a-5p	Cluster-9706.67861	1	18.736	1	20	1319	1338	UGACAGAAGAGAGUGAGCAC	GUGCUCUCUCUCUUCUGUCA	Cleavage		1
psi-miR156a-5p	Cluster-9706.90380	1	16.126	1	20	884	903	UGACAGAAGAGAGUGAGCAC	GUGCUCUCUCUCUUCUGUCA	Cleavage		1
psi-miR156a-5p	Cluster-9706.90381	1	16.126	1	20	884	903	UGACAGAAGAGAGUGAGCAC	GUGCUCUCUCUCUUCUGUCA	Cleavage		1
psi-miR156a-5p	Cluster-5602.0	1	17.435	1	20	1051	1070	UGACAGAAGAGAGUGAGCAC	GUGCUCUCUCUCUUCUGUCA	Cleavage		1
psi-miR156a-5p	Cluster-9706.7362	1	17.435	1	20	997	1016	UGACAGAAGAGAGUGAGCAC	GUGCUCUCUCUCUUCUGUCA	Cleavage		1
psi-miR156a-5p	Cluster-9706.104371	1	17.435	1	20	967	986	UGACAGAAGAGAGUGAGCAC	GUGCUCUCUCUCUUCUGUCA	Cleavage		1
psi-miR156a-5p	Cluster-9706.120233	1	20.003	1	20	881	900	UGACAGAAGAGAGUGAGCAC	GUGCUCUCUCUCUUCUGUCA	Cleavage		1
psi-miR156a-5p	Cluster-9706.67184	1	16.126	1	20	884	903	UGACAGAAGAGAGUGAGCAC	GUGCUCUCUCUCUUCUGUCA	Cleavage		1
psi-miR156a-5p	Cluster-9706.120235	1	20.003	1	20	881	900	UGACAGAAGAGAGUGAGCAC	GUGCUCUCUCUCUUCUGUCA	Cleavage		1
psi-miR156a-5p	Cluster-9706.104372	1	17.435	1	20	886	905	UGACAGAAGAGAGUGAGCAC	GUGCUCUCUCUCUUCUGUCA	Cleavage		1
psi-miR156j	Cluster-9706.39309	1	8.846	1	20	516	535	UGACAGAAGAGAGAGAGCAC	GUGUUCUCUUUCUUCUGUCA	Cleavage		2
psi-miR156j	Cluster-9706.46881	1	16.853	1	20	977	996	UGACAGAAGAGAGAGAGCAC	GUGCUCACUCUCUUCUGUCA	Cleavage		1
psi-miR156j	Cluster-9706.46882	1	16.853	1	20	977	996	UGACAGAAGAGAGAGAGCAC	GUGCUCACUCUCUUCUGUCA	Cleavage		1
psi-miR156j	Cluster-9706.67978	1	11.668	1	20	1346	1365	UGACAGAAGAGAGAGAGCAC	AUGCUCACUCUCUUCUGUCA	Cleavage		1
psi-miR156j	Cluster-9706.66730	1	11.668	1	20	799	818	UGACAGAAGAGAGAGAGCAC	AUGCUCACUCUCUUCUGUCA	Cleavage		1
psi-miR157a-5p	Cluster-9706.90380	1	16.007	1	21	884	904	UUGACAGAAGAUAGAGAGCAC	GUGCUCUCUCUCUUCUGUCAA	Cleavage		1
psi-miR157a-5p	Cluster-9706.90381	1	16.007	1	21	884	904	UUGACAGAAGAUAGAGAGCAC	GUGCUCUCUCUCUUCUGUCAA	Cleavage		1
psi-miR157a-5p	Cluster-9706.120233	1	20.332	1	21	881	901	UUGACAGAAGAUAGAGAGCAC	GUGCUCUCUCUCUUCUGUCAA	Cleavage		1
psi-miR157a-5p	Cluster-9706.67184	1	16.007	1	21	884	904	UUGACAGAAGAUAGAGAGCAC	GUGCUCUCUCUCUUCUGUCAA	Cleavage		1
psi-miR157a-5p	Cluster-9706.120235	1	20.332	1	21	881	901	UUGACAGAAGAUAGAGAGCAC	GUGCUCUCUCUCUUCUGUCAA	Cleavage		1
psi-miR157d	Cluster-9706.35292	1	24.821	1	20	1971	1990	UGACAGAAGAUAGAGAGCAC	GUGCUCUCUCUCUUCUGUCA	Translation		1
psi-miR157d	Cluster-9706.46288	1	18.736	1	20	1319	1338	UGACAGAAGAUAGAGAGCAC	GUGCUCUCUCUCUUCUGUCA	Translation		1
psi-miR157d	Cluster-9706.40790	1	24.821	1	20	1716	1735	UGACAGAAGAUAGAGAGCAC	GUGCUCUCUCUCUUCUGUCA	Translation		1
psi-miR157d	Cluster-9706.67861	1	18.736	1	20	1319	1338	UGACAGAAGAUAGAGAGCAC	GUGCUCUCUCUCUUCUGUCA	Translation		1
psi-miR157d	Cluster-9706.90380	1	16.126	1	20	884	903	UGACAGAAGAUAGAGAGCAC	GUGCUCUCUCUCUUCUGUCA	Translation		1
psi-miR157d	Cluster-9706.90381	1	16.126	1	20	884	903	UGACAGAAGAUAGAGAGCAC	GUGCUCUCUCUCUUCUGUCA	Translation		1
psi-miR157d	Cluster-5602.0	1	17.435	1	20	1051	1070	UGACAGAAGAUAGAGAGCAC	GUGCUCUCUCUCUUCUGUCA	Translation		1
psi-miR157d	Cluster-9706.7362	1	17.435	1	20	997	1016	UGACAGAAGAUAGAGAGCAC	GUGCUCUCUCUCUUCUGUCA	Translation		1
psi-miR157d	Cluster-9706.104371	1	17.435	1	20	967	986	UGACAGAAGAUAGAGAGCAC	GUGCUCUCUCUCUUCUGUCA	Translation		1
psi-miR157d	Cluster-9706.120233	1	20.003	1	20	881	900	UGACAGAAGAUAGAGAGCAC	GUGCUCUCUCUCUUCUGUCA	Translation		1
psi-miR157d	Cluster-9706.67184	1	16.126	1	20	884	903	UGACAGAAGAUAGAGAGCAC	GUGCUCUCUCUCUUCUGUCA	Translation		1
psi-miR157d	Cluster-9706.120235	1	20.003	1	20	881	900	UGACAGAAGAUAGAGAGCAC	GUGCUCUCUCUCUUCUGUCA	Translation		1
psi-miR157d	Cluster-9706.104372	1	17.435	1	20	886	905	UGACAGAAGAUAGAGAGCAC	GUGCUCUCUCUCUUCUGUCA	Translation		1
psi-miR159a	Cluster-9706.9168	1	22.843	1	21	392	412	UUUGGAUUGAAGGGAGCUCUA	AGGAGCUCCCUUCAGUCCAAG	Cleavage		1
psi-miR159a	Cluster-9706.128845	1	23.947	1	21	963	983	UUUGGAUUGAAGGGAGCUCUA	AGGAGCUCCCUUCAGUCCAAG	Cleavage		1
psi-miR159a	Cluster-9706.9014	1	22.843	1	21	402	422	UUUGGAUUGAAGGGAGCUCUA	AGGAGCUCCCUUCAGUCCAAG	Cleavage		1
psi-miR159a	Cluster-9706.11463	1	23.947	1	21	976	996	UUUGGAUUGAAGGGAGCUCUA	AGGAGCUCCCUUCAGUCCAAG	Cleavage		1
psi-miR159a	Cluster-9706.9166	1	22.843	1	21	402	422	UUUGGAUUGAAGGGAGCUCUA	AGGAGCUCCCUUCAGUCCAAG	Cleavage		1
psi-miR159b-3p	Cluster-9706.9168	1	22.843	1	21	392	412	UUUGGAUUGAAGGGAGCUCUU	AGGAGCUCCCUUCAGUCCAAG	Cleavage		1
psi-miR159b-3p	Cluster-9706.128845	1	23.947	1	21	963	983	UUUGGAUUGAAGGGAGCUCUU	AGGAGCUCCCUUCAGUCCAAG	Cleavage		1
psi-miR159b-3p	Cluster-9706.9014	1	22.843	1	21	402	422	UUUGGAUUGAAGGGAGCUCUU	AGGAGCUCCCUUCAGUCCAAG	Cleavage		1
psi-miR159b-3p	Cluster-9706.11463	1	23.947	1	21	976	996	UUUGGAUUGAAGGGAGCUCUU	AGGAGCUCCCUUCAGUCCAAG	Cleavage		1
psi-miR159b-3p	Cluster-9706.9166	1	22.843	1	21	402	422	UUUGGAUUGAAGGGAGCUCUU	AGGAGCUCCCUUCAGUCCAAG	Cleavage		1
psi-miR159c	Cluster-9706.9168	1	22.843	1	21	392	412	UUUGGAUUGAAGGGAGCUCCU	AGGAGCUCCCUUCAGUCCAAG	Cleavage		1
psi-miR159c	Cluster-9706.128845	1	23.947	1	21	963	983	UUUGGAUUGAAGGGAGCUCCU	AGGAGCUCCCUUCAGUCCAAG	Cleavage		1
psi-miR159c	Cluster-9706.9014	1	22.843	1	21	402	422	UUUGGAUUGAAGGGAGCUCCU	AGGAGCUCCCUUCAGUCCAAG	Cleavage		1
psi-miR159c	Cluster-9706.11463	1	23.947	1	21	976	996	UUUGGAUUGAAGGGAGCUCCU	AGGAGCUCCCUUCAGUCCAAG	Cleavage		1
psi-miR159c	Cluster-9706.9166	1	22.843	1	21	402	422	UUUGGAUUGAAGGGAGCUCCU	AGGAGCUCCCUUCAGUCCAAG	Cleavage		1
psi-miR164a	Cluster-10929.0	1	12.494	1	21	1032	1052	UGGAGAAGCAGGGCACGUGCA	AGCACGUGUCCUGUUUCUCCA	Cleavage		1
psi-miR164c-5p	Cluster-10929.0	1	12.494	1	21	1032	1052	UGGAGAAGCAGGGCACGUGCG	AGCACGUGUCCUGUUUCUCCA	Cleavage		1
psi-miR165a-3p	Cluster-9706.132040	1	17.816	1	21	65	85	UCGGACCAGGCUUCAUCCCCC	GGGGAAUGAAGCCUGGUCCGA	Cleavage		1
psi-miR165a-3p	Cluster-9706.132041	1	17.816	1	21	65	85	UCGGACCAGGCUUCAUCCCCC	GGGGAAUGAAGCCUGGUCCGA	Cleavage		1
psi-miR165a-3p	Cluster-9706.132036	1	15.983	1	21	429	449	UCGGACCAGGCUUCAUCCCCC	GGGGAAUGAAGCCUGGUCCGA	Cleavage		1
psi-miR165a-3p	Cluster-9706.133562	1	16.484	1	21	1209	1229	UCGGACCAGGCUUCAUCCCCC	GGGGAAUGAAGCCUGGUCCGA	Cleavage		1
psi-miR165a-3p	Cluster-9706.132038	1	18.134	1	21	1318	1338	UCGGACCAGGCUUCAUCCCCC	GGGGAAUGAAGCCUGGUCCGA	Cleavage		1
psi-miR165a-3p	Cluster-9706.10147	1	21.28	1	21	1559	1579	UCGGACCAGGCUUCAUCCCCC	GGGGAAUGAAGCCUGGUCCGA	Cleavage		1
psi-miR165a-3p	Cluster-9706.132037	1	13.627	1	21	1541	1561	UCGGACCAGGCUUCAUCCCCC	GGGGAAUGAAGCCUGGUCCGA	Cleavage		1
psi-miR165a-3p	Cluster-9706.10146	1	18.385	1	21	1691	1711	UCGGACCAGGCUUCAUCCCCC	GGGGAAUGAAGCCUGGUCCGA	Cleavage		1
psi-miR165a-3p	Cluster-9706.131000	1	16.648	1	21	1939	1959	UCGGACCAGGCUUCAUCCCCC	GGGGAAUGAAGCCUGGUCCGA	Cleavage		1
psi-miR165a-3p	Cluster-9706.10145	1	19.838	1	21	1990	2010	UCGGACCAGGCUUCAUCCCCC	GGGGAAUGAAGCCUGGUCCGA	Cleavage		1
psi-miR165a-3p	Cluster-9706.130998	1	16.379	1	21	2123	2143	UCGGACCAGGCUUCAUCCCCC	GGGGAAUGAAGCCUGGUCCGA	Cleavage		1
psi-miR166a-3p	Cluster-9706.83060	1	24.164	1	21	822	842	UCGGACCAGGCUUCAUUCCCC	CUGGGAUGAAGCCUGGUCCGG	Cleavage		1
psi-miR166a-3p	Cluster-9706.120970	1	23.463	1	21	1179	1199	UCGGACCAGGCUUCAUUCCCC	CUGGGAUGAAGCCUGGUCCGG	Cleavage		1
psi-miR166a-3p	Cluster-13172.0	1	24.164	1	21	822	842	UCGGACCAGGCUUCAUUCCCC	CUGGGAUGAAGCCUGGUCCGG	Cleavage		1
psi-miR166a-3p	Cluster-9706.2742	1	24.164	1	21	860	880	UCGGACCAGGCUUCAUUCCCC	CUGGGAUGAAGCCUGGUCCGG	Cleavage		1
psi-miR166a-3p	Cluster-9706.86048	1	23.463	1	21	1483	1503	UCGGACCAGGCUUCAUUCCCC	CUGGGAUGAAGCCUGGUCCGG	Cleavage		1
psi-miR166a-3p	Cluster-9706.2740	1	24.164	1	21	860	880	UCGGACCAGGCUUCAUUCCCC	CUGGGAUGAAGCCUGGUCCGG	Cleavage		1
psi-miR166e-5p	Cluster-9706.132040	1	14.481	1	21	198	218	GGAAUGUUGUCUGGCACGAGG	CCUCGAGCCAGACAACAUUCC	Cleavage		1
psi-miR166e-5p	Cluster-9706.132041	1	14.481	1	21	198	218	GGAAUGUUGUCUGGCACGAGG	CCUCGAGCCAGACAACAUUCC	Cleavage		1
psi-miR166e-5p	Cluster-9706.131000	1	13.446	1	21	2090	2110	GGAAUGUUGUCUGGCACGAGG	CCUCGAGCCAGACAACAUUCC	Cleavage		1
psi-miR166e-5p	Cluster-9706.10145	1	13.44	1	21	2143	2163	GGAAUGUUGUCUGGCACGAGG	CCUCGAGCCAGACAACAUUCC	Cleavage		1
psi-miR166e-5p	Cluster-9706.130998	1	13.44	1	21	2276	2296	GGAAUGUUGUCUGGCACGAGG	CCUCGAGCCAGACAACAUUCC	Cleavage		1
psi-miR172e-3p	Cluster-8024.0	1	15.65	1	21	262	282	GGAAUCUUGAUGAUGCUGCAU	CUGCAGCAUCAUCAGGAUUCU	Cleavage		1
psi-miR172e-3p	Cluster-9706.85667	1	14.226	1	21	447	467	GGAAUCUUGAUGAUGCUGCAU	CUGCAGCAUCAUCAGGAUUCU	Cleavage		1
psi-miR172e-3p	Cluster-9706.89553	1	13.736	1	21	800	820	GGAAUCUUGAUGAUGCUGCAU	CUGCAGCAUCAUCAGGAUUCU	Cleavage		1
psi-miR172e-3p	Cluster-9706.85668	1	14.226	1	21	800	820	GGAAUCUUGAUGAUGCUGCAU	CUGCAGCAUCAUCAGGAUUCU	Cleavage		1
psi-miR2111a-5p	Cluster-12978.0	1	23.524	1	21	455	475	UAAUCUGCAUCCUGAGGUUUA	UAAACCGCAGGAUGCAGAUUA	Cleavage		1
psi-miR319a	Cluster-145.0	1	19.562	1	21	29	49	UUGGACUGAAGGGAGCUCCCU	ACGGAGCUCCUUUUAGUCCAA	Cleavage		1
psi-miR319a	Cluster-269.0	1	19.562	1	21	29	49	UUGGACUGAAGGGAGCUCCCU	ACGGAGCUCCUUUUAGUCCAA	Cleavage		1
psi-miR319a	Cluster-414.0	1	19.562	1	21	29	49	UUGGACUGAAGGGAGCUCCCU	ACGGAGCUCCUUUUAGUCCAA	Cleavage		1
psi-miR319c	Cluster-145.0	1	19.562	1	21	29	49	UUGGACUGAAGGGAGCUCCUU	ACGGAGCUCCUUUUAGUCCAA	Cleavage		1
psi-miR319c	Cluster-269.0	1	19.562	1	21	29	49	UUGGACUGAAGGGAGCUCCUU	ACGGAGCUCCUUUUAGUCCAA	Cleavage		1
psi-miR319c	Cluster-414.0	1	19.562	1	21	29	49	UUGGACUGAAGGGAGCUCCUU	ACGGAGCUCCUUUUAGUCCAA	Cleavage		1
psi-miR393a-5p	Cluster-9706.36210	1	23.165	1	22	1320	1341	UCCAAAGGGAUCGCAUUGAUCC	GAAACAAUGCGAUCCCUUUGGA	Cleavage		1
psi-miR393a-5p	Cluster-9706.83640	1	23.058	1	22	1588	1609	UCCAAAGGGAUCGCAUUGAUCC	GAAGCAAUGCGAUCCCUUUGGA	Cleavage		1
psi-miR393a-5p	Cluster-9706.59943	1	23.058	1	22	2009	2030	UCCAAAGGGAUCGCAUUGAUCC	GAAGCAAUGCGAUCCCUUUGGA	Cleavage		1
psi-miR393a-5p	Cluster-9706.81092	1	23.058	1	22	1588	1609	UCCAAAGGGAUCGCAUUGAUCC	GAAGCAAUGCGAUCCCUUUGGA	Cleavage		1
psi-miR393a-5p	Cluster-9706.59944	1	23.058	1	22	1487	1508	UCCAAAGGGAUCGCAUUGAUCC	GAAGCAAUGCGAUCCCUUUGGA	Cleavage		1
psi-miR393a-5p	Cluster-9706.81093	1	23.058	1	22	1487	1508	UCCAAAGGGAUCGCAUUGAUCC	GAAGCAAUGCGAUCCCUUUGGA	Cleavage		1
psi-miR393a-5p	Cluster-9706.59938	1	23.058	1	22	1487	1508	UCCAAAGGGAUCGCAUUGAUCC	GAAGCAAUGCGAUCCCUUUGGA	Cleavage		1
psi-miR393a-5p	Cluster-9706.64029	1	23.058	1	22	1487	1508	UCCAAAGGGAUCGCAUUGAUCC	GAAGCAAUGCGAUCCCUUUGGA	Cleavage		1
psi-miR393a-5p	Cluster-9706.59945	1	23.058	1	22	1487	1508	UCCAAAGGGAUCGCAUUGAUCC	GAAGCAAUGCGAUCCCUUUGGA	Cleavage		1
psi-miR393a-5p	Cluster-9706.83638	1	23.165	1	22	1588	1609	UCCAAAGGGAUCGCAUUGAUCC	GAAACAAUGCGAUCCCUUUGGA	Cleavage		1
psi-miR393a-5p	Cluster-9706.83639	1	23.165	1	22	2009	2030	UCCAAAGGGAUCGCAUUGAUCC	GAAACAAUGCGAUCCCUUUGGA	Cleavage		1
psi-miR393a-5p	Cluster-9706.83637	1	23.165	1	22	2005	2026	UCCAAAGGGAUCGCAUUGAUCC	GAAACAAUGCGAUCCCUUUGGA	Cleavage		1
psi-miR393a-5p	Cluster-9706.59942	1	23.058	1	22	2005	2026	UCCAAAGGGAUCGCAUUGAUCC	GAAGCAAUGCGAUCCCUUUGGA	Cleavage		1
psi-miR393a-5p	Cluster-9706.59939	1	23.058	1	22	1487	1508	UCCAAAGGGAUCGCAUUGAUCC	GAAGCAAUGCGAUCCCUUUGGA	Cleavage		1
psi-miR394a	Cluster-9706.71309	1	13.972	1	20	1354	1373	UUGGCAUUCUGUCCACCUCC	GGAGGUUGACAGAAUGCCAA	Cleavage		1
psi-miR394a	Cluster-9706.64334	1	14.823	1	20	1354	1373	UUGGCAUUCUGUCCACCUCC	GGAGGUUGACAGAAUGCCAA	Cleavage		1
psi-miR394a	Cluster-9706.64333	1	14.823	1	20	1354	1373	UUGGCAUUCUGUCCACCUCC	GGAGGUUGACAGAAUGCCAA	Cleavage		1
psi-miR414	Cluster-9706.474	1	15.453	1	21	2004	2024	UCAUCUUCAUCAUCAUCGUCA	UGGCGAUGAUGGUGAAGAUGA	Cleavage		4
psi-miR414	Cluster-9706.125447	1	6.059	1	21	561	581	UCAUCUUCAUCAUCAUCGUCA	UGAAGAUGAUGAUGAAGAUGA	Cleavage		6
psi-miR414	Cluster-9706.123374	1	7.46	1	21	334	354	UCAUCUUCAUCAUCAUCGUCA	AGAAGAUGAUGAUGAAGAUGA	Cleavage		6
psi-miR414	Cluster-9706.123375	1	7.46	1	21	551	571	UCAUCUUCAUCAUCAUCGUCA	AGAAGAUGAUGAUGAAGAUGA	Cleavage		6
psi-miR414	Cluster-9706.123373	1	7.46	1	21	610	630	UCAUCUUCAUCAUCAUCGUCA	AGAAGAUGAUGAUGAAGAUGA	Cleavage		6
psi-miR414	Cluster-9706.81202	1	6.427	1	21	73	93	UCAUCUUCAUCAUCAUCGUCA	CGACGACGAUGAUGAAGAUGA	Cleavage		5
psi-miR414	Cluster-9706.17229	1	1.092	1	21	123	143	UCAUCUUCAUCAUCAUCGUCA	AGAAGAUGAUGAUGAAGAUGA	Cleavage		3
psi-miR414	Cluster-9706.17230	1	0.863	1	21	78	98	UCAUCUUCAUCAUCAUCGUCA	AGAAGAUGAUGAUGAAGAUGA	Cleavage		2
psi-miR414	Cluster-9706.58724	1	6.427	1	21	73	93	UCAUCUUCAUCAUCAUCGUCA	CGACGACGAUGAUGAAGAUGA	Cleavage		5
psi-miR414	Cluster-9706.79457	1	6.427	1	21	73	93	UCAUCUUCAUCAUCAUCGUCA	CGACGACGAUGAUGAAGAUGA	Cleavage		5
psi-miR414	Cluster-9706.60974	1	6.427	1	21	73	93	UCAUCUUCAUCAUCAUCGUCA	CGACGACGAUGAUGAAGAUGA	Cleavage		5
psi-miR414	Cluster-9706.63437	1	6.427	1	21	73	93	UCAUCUUCAUCAUCAUCGUCA	CGACGACGAUGAUGAAGAUGA	Cleavage		5
psi-miR414	Cluster-9706.77150	1	13.289	1	21	410	430	UCAUCUUCAUCAUCAUCGUCA	GGAGGAUGAUGAUGAAGAUGA	Cleavage		2
psi-miR414	Cluster-9706.58566	1	13.289	1	21	410	430	UCAUCUUCAUCAUCAUCGUCA	GGAGGAUGAUGAUGAAGAUGA	Cleavage		2
psi-miR414	Cluster-9706.79862	1	7.052	1	21	1425	1445	UCAUCUUCAUCAUCAUCGUCA	UAAUGAUGAUGAUGAGGAUGA	Cleavage		1
psi-miR858a	Cluster-9706.18689	1	18.766	1	21	356	376	UUUCGUUGUCUGUUCGACCUU	CAGGUCGAACAGACAGUGAAA	Cleavage		1
psi-miR858a	Cluster-15089.0	1	18.766	1	21	433	453	UUUCGUUGUCUGUUCGACCUU	CAGGUCGAACAGACAGUGAAA	Cleavage		1
psi-miR858a	Cluster-9706.17927	1	22.827	1	21	300	320	UUUCGUUGUCUGUUCGACCUU	CGGGUCGAACAGAUAAUGAAA	Cleavage		1
psi-miR858a	Cluster-9706.27202	1	18.863	1	21	512	532	UUUCGUUGUCUGUUCGACCUU	CGGGUCGAACAGAUAAUGAAA	Cleavage		1
psi-miR858a	Cluster-9706.97920	1	15.465	1	21	1320	1340	UUUCGUUGUCUGUUCGACCUU	CCGGUCGAACAGAUAAUGAAA	Cleavage		1
psi-miR858a	Cluster-9706.34018	1	15.465	1	21	1332	1352	UUUCGUUGUCUGUUCGACCUU	CCGGUCGAACAGAUAAUGAAA	Cleavage		1
psi-miR858b	Cluster-9706.18689	1	18.702	1	21	355	375	UUCGUUGUCUGUUCGACCUUG	CCAGGUCGAACAGACAGUGAA	Cleavage		1
psi-miR858b	Cluster-15089.0	1	18.702	1	21	432	452	UUCGUUGUCUGUUCGACCUUG	CCAGGUCGAACAGACAGUGAA	Cleavage		1
novel_1	Cluster-9706.95085	1	11.077	1	24	474	497	AUAAAAUGUUGACGUGGCUUAACC	GGUUAAGCCAUGUCAACAUUUUGU	Cleavage		1
novel_1	Cluster-9706.95099	1	15.529	1	24	720	743	AUAAAAUGUUGACGUGGCUUAACC	GGUUAAGCCAUGUCAACAUUUUGU	Cleavage		1
novel_1	Cluster-9706.120479	1	17.404	1	24	570	593	AUAAAAUGUUGACGUGGCUUAACC	GAUUAAGUCACGUCAAUAUUUUAU	Cleavage		1
novel_108	Cluster-9706.19491	1	14.497	1	24	939	962	UUGACUUCCAAUUUGGUUUUGAGC	AACUGGAACCAAAUUGGAAGUUAA	Cleavage		1
novel_108	Cluster-9706.42733	1	14.497	1	24	939	962	UUGACUUCCAAUUUGGUUUUGAGC	AACUGGAACCAAAUUGGAAGUUAA	Cleavage		1
novel_108	Cluster-9706.26335	1	14.497	1	24	968	991	UUGACUUCCAAUUUGGUUUUGAGC	AACUGGAACCAAAUUGGAAGUUAA	Cleavage		1
novel_108	Cluster-9706.72677	1	14.497	1	24	968	991	UUGACUUCCAAUUUGGUUUUGAGC	AACUGGAACCAAAUUGGAAGUUAA	Cleavage		1
novel_108	Cluster-9706.109643	1	14.497	1	24	852	875	UUGACUUCCAAUUUGGUUUUGAGC	AACUGGAACCAAAUUGGAAGUUAA	Cleavage		1
novel_108	Cluster-9706.19490	1	14.497	1	24	939	962	UUGACUUCCAAUUUGGUUUUGAGC	AACUGGAACCAAAUUGGAAGUUAA	Cleavage		1
novel_108	Cluster-9706.109644	1	14.497	1	24	968	991	UUGACUUCCAAUUUGGUUUUGAGC	AACUGGAACCAAAUUGGAAGUUAA	Cleavage		1
novel_112	Cluster-9706.45743	1	6.251	1	24	293	316	AUCUGAACAAAUCUAUGAUUCAUC	AAGUUAUCAUAGAUUUGUUUAGGU	Cleavage		1
novel_112	Cluster-9706.106936	1	6.251	1	24	293	316	AUCUGAACAAAUCUAUGAUUCAUC	AAGUUAUCAUAGAUUUGUUUAGGU	Cleavage		1
novel_112	Cluster-9706.45744	1	6.251	1	24	293	316	AUCUGAACAAAUCUAUGAUUCAUC	AAGUUAUCAUAGAUUUGUUUAGGU	Cleavage		1
novel_112	Cluster-9706.49552	1	6.251	1	24	293	316	AUCUGAACAAAUCUAUGAUUCAUC	AAGUUAUCAUAGAUUUGUUUAGGU	Cleavage		1
novel_112	Cluster-9706.35722	1	6.251	1	24	293	316	AUCUGAACAAAUCUAUGAUUCAUC	AAGUUAUCAUAGAUUUGUUUAGGU	Cleavage		1
novel_112	Cluster-9706.49553	1	6.251	1	24	293	316	AUCUGAACAAAUCUAUGAUUCAUC	AAGUUAUCAUAGAUUUGUUUAGGU	Cleavage		1
novel_112	Cluster-9706.49550	1	6.251	1	24	293	316	AUCUGAACAAAUCUAUGAUUCAUC	AAGUUAUCAUAGAUUUGUUUAGGU	Cleavage		1
novel_112	Cluster-9706.15461	1	6.251	1	24	293	316	AUCUGAACAAAUCUAUGAUUCAUC	AAGUUAUCAUAGAUUUGUUUAGGU	Cleavage		1
novel_112	Cluster-9706.119532	1	6.251	1	24	293	316	AUCUGAACAAAUCUAUGAUUCAUC	AAGUUAUCAUAGAUUUGUUUAGGU	Cleavage		1
novel_115	Cluster-9706.58429	1	15.077	1	23	1772	1794	AUGAGAUUUUUGGAGUGCUAAUA	UAUUGGCACUUCAAAAAUCUCAU	Cleavage		1
novel_115	Cluster-9706.91644	1	22.862	1	23	1166	1188	AUGAGAUUUUUGGAGUGCUAAUA	UAUUAGCAUUCCAAAAAUUUCAU	Cleavage		1
novel_115	Cluster-9706.103890	1	22.862	1	23	1098	1120	AUGAGAUUUUUGGAGUGCUAAUA	UAUUAGCAUUCCAAAAAUUUCAU	Cleavage		1
novel_115	Cluster-9706.115415	1	11.554	1	23	1057	1079	AUGAGAUUUUUGGAGUGCUAAUA	UAUUGGCACUUCAAAAAUCUCAU	Cleavage		1
novel_115	Cluster-9706.115414	1	11.554	1	23	1028	1050	AUGAGAUUUUUGGAGUGCUAAUA	UAUUGGCACUUCAAAAAUCUCAU	Cleavage		1
novel_115	Cluster-9706.133885	1	12.009	1	23	622	644	AUGAGAUUUUUGGAGUGCUAAUA	UAUUAGUACUCUAAAAAUCUCAU	Cleavage		1
novel_115	Cluster-8943.0	1	9.412	1	23	574	596	AUGAGAUUUUUGGAGUGCUAAUA	UAUUGGCACUUCAAAAAUCUCAU	Cleavage		1
novel_115	Cluster-9706.27842	1	10.493	1	23	459	481	AUGAGAUUUUUGGAGUGCUAAUA	UAUUAGUAUUCCAAAAAUCUCAU	Cleavage		1
novel_115	Cluster-9706.88849	1	24.683	1	23	117	139	AUGAGAUUUUUGGAGUGCUAAUA	UAUUGGCAUUCCAAAAAUCUCAU	Cleavage		1
novel_115	Cluster-9706.91643	1	23.7	1	23	8	30	AUGAGAUUUUUGGAGUGCUAAUA	UAUUAGCAUUCCAAAAAUUUCAU	Cleavage		1
novel_115	Cluster-9706.92953	1	13.283	1	23	745	767	AUGAGAUUUUUGGAGUGCUAAUA	UAUUAACACUCCAAAAAUCUCAU	Cleavage		1
novel_115	Cluster-9706.76577	1	10.955	1	23	719	741	AUGAGAUUUUUGGAGUGCUAAUA	UAUUAGCACGCCAAAAAUCUCAU	Cleavage		1
novel_115	Cluster-9706.64326	1	10.955	1	23	492	514	AUGAGAUUUUUGGAGUGCUAAUA	UAUUAGCACGCCAAAAAUCUCAU	Cleavage		1
novel_117	Cluster-9706.96270	1	24.929	1	24	833	856	UAGAUGAGUUUGAAUUUUGAGAUU	AAUCUUAAAAUUCAAACUUAUCUA	Cleavage		1
novel_117	Cluster-9706.125852	1	9.784	1	24	23	46	UAGAUGAGUUUGAAUUUUGAGAUU	AAUCUUAAAAUUCAAACUCAUUUA	Cleavage		1
novel_119	Cluster-9706.80705	1	14.524	1	21	1555	1575	UCAGAACUGCACCAUAUGAGC	UAUCAUGUGGUGCAGUUUUGA	Cleavage		1
novel_119	Cluster-9706.80706	1	14.524	1	21	1555	1575	UCAGAACUGCACCAUAUGAGC	UAUCAUGUGGUGCAGUUUUGA	Cleavage		1
novel_119	Cluster-9706.18077	1	14.524	1	21	1462	1482	UCAGAACUGCACCAUAUGAGC	UAUCAUGUGGUGCAGUUUUGA	Cleavage		1
novel_119	Cluster-9706.80704	1	14.524	1	21	1555	1575	UCAGAACUGCACCAUAUGAGC	UAUCAUGUGGUGCAGUUUUGA	Cleavage		1
novel_119	Cluster-9706.77706	1	14.524	1	21	1555	1575	UCAGAACUGCACCAUAUGAGC	UAUCAUGUGGUGCAGUUUUGA	Cleavage		1
novel_119	Cluster-9706.77708	1	14.524	1	21	1555	1575	UCAGAACUGCACCAUAUGAGC	UAUCAUGUGGUGCAGUUUUGA	Cleavage		1
novel_119	Cluster-9706.77705	1	14.524	1	21	1462	1482	UCAGAACUGCACCAUAUGAGC	UAUCAUGUGGUGCAGUUUUGA	Cleavage		1
novel_119	Cluster-9706.77703	1	14.524	1	21	1555	1575	UCAGAACUGCACCAUAUGAGC	UAUCAUGUGGUGCAGUUUUGA	Cleavage		1
novel_12	Cluster-9706.86834	1	16.304	1	21	287	307	CAGUCUGACAAUAUAACGUGC	GUACGUUAUGUUGUUAGACUG	Cleavage		1
novel_128	Cluster-9706.114528	1	15.05	1	24	1078	1101	AUUGUAGUCGUUGGAUCAAAUUUC	GAAAUUUGAUUCAACGGCUACAAU	Cleavage		1
novel_130	Cluster-9706.117848	1	21.231	1	23	936	958	UGAUUUCCGCACACUCUUUUCUU	UAAAAACGAGUGUGCGGAAAUCA	Cleavage		1
novel_130	Cluster-9706.23385	1	17.534	1	23	812	834	UGAUUUCCGCACACUCUUUUCUU	GGUAAAAGAGUAUGCGGAAAUCA	Cleavage		1
novel_134	Cluster-9706.37071	1	24.87	1	24	400	423	UAGAUGAGUUUAAAUUUUGAGAUA	AAUCUCGAAAUUUAAACUCAUUUA	Cleavage		1
novel_134	Cluster-9706.59959	1	20.822	1	24	130	153	UAGAUGAGUUUAAAUUUUGAGAUA	GAUCUUAAAAUUUAAAUUCAUCUA	Cleavage		1
novel_134	Cluster-9706.69018	1	22.272	1	24	140	163	UAGAUGAGUUUAAAUUUUGAGAUA	GAUCUUAAAAUUUAAAUUCAUCUA	Cleavage		2
novel_134	Cluster-9706.126891	1	23.56	1	24	76	99	UAGAUGAGUUUAAAUUUUGAGAUA	AAUCUCAAAAUUCAAACUCAUCUA	Cleavage		1
novel_134	Cluster-13536.1	1	15.941	1	24	546	569	UAGAUGAGUUUAAAUUUUGAGAUA	AAUUUCAAAAUUCAAACUCAUCUA	Cleavage		1
novel_134	Cluster-9706.111475	1	5.237	1	24	100	123	UAGAUGAGUUUAAAUUUUGAGAUA	AGUUUCAAAAUUCAAACUCAUCUA	Cleavage		1
novel_134	Cluster-9706.109708	1	5.237	1	24	100	123	UAGAUGAGUUUAAAUUUUGAGAUA	AGUUUCAAAAUUCAAACUCAUCUA	Cleavage		1
novel_134	Cluster-9706.117331	1	5.237	1	24	100	123	UAGAUGAGUUUAAAUUUUGAGAUA	AGUUUCAAAAUUCAAACUCAUCUA	Cleavage		1
novel_134	Cluster-18632.0	1	20.23	1	24	233	256	UAGAUGAGUUUAAAUUUUGAGAUA	AAUGUCAAAAUUUAAAUUCAUCUG	Cleavage		1
novel_155	Cluster-4911.0	1	11.883	1	24	564	587	UUCCGAUCACAUUGAAAAAUCUCU	AGAGAUUUUUCAGUGUGAUUGGAA	Cleavage		1
novel_160	Cluster-9706.130014	1	10.771	1	22	205	226	CUGAGAUUUUUGGAGUGCCAAU	AUUGGCACUCCAAAAAUCUCAU	Cleavage		1
novel_160	Cluster-9706.113581	1	20.211	1	22	231	252	CUGAGAUUUUUGGAGUGCCAAU	AUUGGCACUCCAAAAAUCUCAU	Cleavage		1
novel_160	Cluster-9706.78766	1	13.722	1	22	1719	1740	CUGAGAUUUUUGGAGUGCCAAU	AUUGGCACUCCAAAAAUCUCAU	Cleavage		1
novel_160	Cluster-9706.66489	1	13.722	1	22	1745	1766	CUGAGAUUUUUGGAGUGCCAAU	AUUGGCACUCCAAAAAUCUCAU	Cleavage		1
novel_160	Cluster-9706.39894	1	15.748	1	22	3223	3244	CUGAGAUUUUUGGAGUGCCAAU	AUUGGCACUCCAAAAAUCUCAU	Cleavage		1
novel_160	Cluster-9706.108187	1	15.748	1	22	3265	3286	CUGAGAUUUUUGGAGUGCCAAU	AUUGGCACUCCAAAAAUCUCAU	Cleavage		1
novel_160	Cluster-9706.94045	1	15.748	1	22	3334	3355	CUGAGAUUUUUGGAGUGCCAAU	AUUGGCACUCCAAAAAUCUCAU	Cleavage		1
novel_160	Cluster-9706.94041	1	15.748	1	22	3376	3397	CUGAGAUUUUUGGAGUGCCAAU	AUUGGCACUCCAAAAAUCUCAU	Cleavage		1
novel_160	Cluster-6453.1	1	16.663	1	22	1715	1736	CUGAGAUUUUUGGAGUGCCAAU	ACUGGCACUCCAAAAAUCUCAU	Cleavage		1
novel_160	Cluster-6453.2	1	16.663	1	22	2021	2042	CUGAGAUUUUUGGAGUGCCAAU	ACUGGCACUCCAAAAAUCUCAU	Cleavage		1
novel_160	Cluster-6453.6	1	16.663	1	22	2114	2135	CUGAGAUUUUUGGAGUGCCAAU	ACUGGCACUCCAAAAAUCUCAU	Cleavage		1
novel_160	Cluster-9706.523	1	21.874	1	20	1	20	CUGAGAUUUUUGGAGUGCCA	UGGCACUCCAAAAAUCUCAA	Cleavage		1
novel_161	Cluster-9706.104260	1	17.878	1	23	105	127	AUGAGAUUUUUAGAAUGCUAAUA	UGGCAGCAUUCUGGAAAUCUCAU	Cleavage		1
novel_161	Cluster-9706.81405	1	17.878	1	23	105	127	AUGAGAUUUUUAGAAUGCUAAUA	UGGCAGCAUUCUGGAAAUCUCAU	Cleavage		1
novel_164	Cluster-9706.102609	1	6.923	1	23	945	967	UUAUUGUACUGGAAUAUACUUCU	GUAAGUAUAUUUCAGUAUAAUAA	Cleavage		1
novel_175	Cluster-9706.108381	1	19.899	1	24	96	119	AAAUUUGUAAACUAAAUGAUGUGU	ACACAUCGUUUAGUUUGCAAAUUU	Cleavage		1
novel_175	Cluster-9706.8714	1	21.226	1	24	1135	1158	AAAUUUGUAAACUAAAUGAUGUGU	ACAUAUCAUUUGGUUUAUAAAUUU	Cleavage		1
novel_175	Cluster-13589.0	1	15.166	1	24	331	354	AAAUUUGUAAACUAAAUGAUGUGU	ACAUAUCAUUUGGUUUAUAAAUUU	Cleavage		2
novel_175	Cluster-9706.98620	1	11.804	1	24	339	362	AAAUUUGUAAACUAAAUGAUGUGU	ACAUAUCAUUUGGUUUAUAAAUUU	Cleavage		1
novel_175	Cluster-9706.17419	1	18.502	1	24	91	114	AAAUUUGUAAACUAAAUGAUGUGU	CCACAUUAUUUGGUUUACAAAUUU	Cleavage		1
novel_175	Cluster-9706.122292	1	10.285	1	24	483	506	AAAUUUGUAAACUAAAUGAUGUGU	ACGCAUCAUUUAAUUUACAAAUUU	Cleavage		2
novel_175	Cluster-9706.90002	1	15.474	1	24	357	380	AAAUUUGUAAACUAAAUGAUGUGU	ACAUAUCAUUUAGUAUACAAAUUU	Translation		1
novel_175	Cluster-9706.83163	1	13.706	1	24	357	380	AAAUUUGUAAACUAAAUGAUGUGU	ACAUAUCAUUUAGUAUACAAAUUU	Translation		1
novel_175	Cluster-9706.17156	1	7.442	1	24	1589	1612	AAAUUUGUAAACUAAAUGAUGUGU	UUACAUUAUUUGGUUUACAAAUUU	Cleavage		1
novel_175	Cluster-9013.0	1	23.6	1	24	1034	1057	AAAUUUGUAAACUAAAUGAUGUGU	CUACAUCAUUUGGUUUGCAAAUUU	Cleavage		1
novel_175	Cluster-10918.0	1	10.027	1	24	1268	1291	AAAUUUGUAAACUAAAUGAUGUGU	ACCCAUCAUUUAGUCUACAAAUUU	Translation		1
novel_175	Cluster-9706.95363	1	10.027	1	24	1266	1289	AAAUUUGUAAACUAAAUGAUGUGU	ACCCAUCAUUUAGUCUACAAAUUU	Translation		1
novel_175	Cluster-9706.51898	1	9.673	1	24	42	65	AAAUUUGUAAACUAAAUGAUGUGU	UUAUGUUAUUUGGUUUACAAAUUU	Cleavage		1
novel_175	Cluster-9706.63356	1	11.495	1	24	411	434	AAAUUUGUAAACUAAAUGAUGUGU	UUGUAUCAUUUGGUUUAUAAAUUU	Cleavage		1
novel_178	Cluster-9706.51067	1	10.235	1	24	4138	4161	UUUGGAUGUGCUUUUAAAAUGAUU	AGUCAUUUUGAAGGCACAUCCAAA	Cleavage		1
novel_178	Cluster-9706.51065	1	10.214	1	24	3390	3413	UUUGGAUGUGCUUUUAAAAUGAUU	AGUCAUUUUGAAGGCACAUCCAAA	Cleavage		1
novel_178	Cluster-8849.0	1	15.598	1	24	794	817	UUUGGAUGUGCUUUUAAAAUGAUU	AGUCAUUUUAAAAGCAUGUCCAAA	Cleavage		1
novel_178	Cluster-9706.118358	1	18.588	1	24	719	742	UUUGGAUGUGCUUUUAAAAUGAUU	AGUCAUUUUAAAAGCAUGUCCAAA	Cleavage		1
novel_178	Cluster-9706.118352	1	18.588	1	24	801	824	UUUGGAUGUGCUUUUAAAAUGAUU	AGUCAUUUUAAAAGCAUGUCCAAA	Cleavage		1
novel_178	Cluster-9706.118356	1	18.588	1	24	662	685	UUUGGAUGUGCUUUUAAAAUGAUU	AGUCAUUUUAAAAGCAUGUCCAAA	Cleavage		1
novel_178	Cluster-9706.131068	1	15.598	1	24	794	817	UUUGGAUGUGCUUUUAAAAUGAUU	AGUCAUUUUAAAAGCAUGUCCAAA	Cleavage		1
novel_178	Cluster-9706.118357	1	18.588	1	24	615	638	UUUGGAUGUGCUUUUAAAAUGAUU	AGUCAUUUUAAAAGCAUGUCCAAA	Cleavage		1
novel_178	Cluster-9706.118355	1	18.588	1	24	719	742	UUUGGAUGUGCUUUUAAAAUGAUU	AGUCAUUUUAAAAGCAUGUCCAAA	Cleavage		1
novel_178	Cluster-9706.118353	1	18.588	1	24	615	638	UUUGGAUGUGCUUUUAAAAUGAUU	AGUCAUUUUAAAAGCAUGUCCAAA	Cleavage		1
novel_178	Cluster-9706.118360	1	15.598	1	24	664	687	UUUGGAUGUGCUUUUAAAAUGAUU	AGUCAUUUUAAAAGCAUGUCCAAA	Cleavage		1
novel_178	Cluster-9706.105600	1	5.513	1	24	32	55	UUUGGAUGUGCUUUUAAAAUGAUU	AAUCAUUUAAAAAGCACAUCCAAA	Cleavage		1
novel_178	Cluster-9706.107023	1	3.821	1	24	34	57	UUUGGAUGUGCUUUUAAAAUGAUU	AGUCAUUUUAAAAGUAUAUCCAAA	Cleavage		1
novel_178	Cluster-9706.107020	1	3.821	1	24	34	57	UUUGGAUGUGCUUUUAAAAUGAUU	AGUCAUUUUAAAAGUAUAUCCAAA	Cleavage		1
novel_178	Cluster-9706.107019	1	3.821	1	24	34	57	UUUGGAUGUGCUUUUAAAAUGAUU	AGUCAUUUUAAAAGUAUAUCCAAA	Cleavage		1
novel_178	Cluster-9706.107018	1	3.821	1	24	34	57	UUUGGAUGUGCUUUUAAAAUGAUU	AGUCAUUUUAAAAGUAUAUCCAAA	Cleavage		1
novel_178	Cluster-9706.105035	1	5.513	1	24	32	55	UUUGGAUGUGCUUUUAAAAUGAUU	AAUCAUUUAAAAAGCACAUCCAAA	Cleavage		1
novel_178	Cluster-9706.107022	1	3.821	1	24	34	57	UUUGGAUGUGCUUUUAAAAUGAUU	AGUCAUUUUAAAAGUAUAUCCAAA	Cleavage		1
novel_178	Cluster-9706.82390	1	11.943	1	24	176	199	UUUGGAUGUGCUUUUAAAAUGAUU	AGUCAUUUUAAAAGCACAUUUAAA	Cleavage		1
novel_178	Cluster-9706.81157	1	9.759	1	24	66	89	UUUGGAUGUGCUUUUAAAAUGAUU	AGUCAUUUUAAAAACACAUCCAAA	Translation		1
novel_178	Cluster-9706.119235	1	9.759	1	24	66	89	UUUGGAUGUGCUUUUAAAAUGAUU	AGUCAUUUUAAAAACACAUCCAAA	Translation		1
novel_178	Cluster-9706.105923	1	9.759	1	24	66	89	UUUGGAUGUGCUUUUAAAAUGAUU	AGUCAUUUUAAAAACACAUCCAAA	Translation		1
novel_178	Cluster-9706.106393	1	14.646	1	24	65	88	UUUGGAUGUGCUUUUAAAAUGAUU	AGUCAUUUCAAAAGCACAUCCAAA	Cleavage		1
novel_178	Cluster-9706.125536	1	9.759	1	24	66	89	UUUGGAUGUGCUUUUAAAAUGAUU	AGUCAUUUUAAAAACACAUCCAAA	Translation		1
novel_178	Cluster-16710.0	1	9.759	1	24	66	89	UUUGGAUGUGCUUUUAAAAUGAUU	AGUCAUUUUAAAAACACAUCCAAA	Translation		1
novel_178	Cluster-9706.75273	1	9.759	1	24	66	89	UUUGGAUGUGCUUUUAAAAUGAUU	AGUCAUUUUAAAAACACAUCCAAA	Translation		1
novel_178	Cluster-9706.96284	1	9.249	1	24	143	166	UUUGGAUGUGCUUUUAAAAUGAUU	AGUCAUUUCAAAAGCACAUCCAAA	Cleavage		1
novel_178	Cluster-9706.90074	1	8.491	1	24	143	166	UUUGGAUGUGCUUUUAAAAUGAUU	AGUCAUUUCAAAAGCACAUCCAAA	Cleavage		1
novel_178	Cluster-9706.17902	1	23.069	1	24	728	751	UUUGGAUGUGCUUUUAAAAUGAUU	AGUUAUUUUAAAAGCAUAUCUAAA	Cleavage		1
novel_178	Cluster-2109.0	1	24.405	1	24	175	198	UUUGGAUGUGCUUUUAAAAUGAUU	GGUUAUUUUAAAAGUACAUCCAAG	Cleavage		1
novel_178	Cluster-9706.61943	1	11.117	1	24	50	73	UUUGGAUGUGCUUUUAAAAUGAUU	CGUCAUUUUAAAAACACAUCCAAA	Translation		1
novel_178	Cluster-9706.81523	1	7.158	1	24	11	34	UUUGGAUGUGCUUUUAAAAUGAUU	AAUAAUUUCAAAAGCACAUCCAAA	Cleavage		1
novel_178	Cluster-9706.91574	1	7.335	1	24	285	308	UUUGGAUGUGCUUUUAAAAUGAUU	AGUAAUUUUAAAAACACAUCCAAA	Translation		1
novel_178	Cluster-9706.77653	1	8.476	1	24	286	309	UUUGGAUGUGCUUUUAAAAUGAUU	AGUAAUUUUAAAAACACAUCCAAA	Translation		1
novel_178	Cluster-9706.30018	1	8.722	1	24	64	87	UUUGGAUGUGCUUUUAAAAUGAUU	AGUAAUUUUAAAAACACAUCCAAA	Translation		1
novel_178	Cluster-9706.1948	1	10.723	1	24	186	209	UUUGGAUGUGCUUUUAAAAUGAUU	AGUAAUUUUAAAAACACAUCCAAA	Translation		1
novel_178	Cluster-9706.116060	1	11.991	1	24	259	282	UUUGGAUGUGCUUUUAAAAUGAUU	UACCAUUAUAAAAGCACAUCCAAA	Cleavage		1
novel_178	Cluster-9706.15143	1	9.605	1	24	101	124	UUUGGAUGUGCUUUUAAAAUGAUU	AGCUGUUUUAAAAGUAUAUCCAAA	Cleavage		1
novel_188	Cluster-17467.0	1	17.117	1	23	239	261	ACCAAAUGAUGUGGUUGUUGAUG	AGCAAACAAACACAUCAUUUGGU	Cleavage		1
novel_21	Cluster-3123.0	1	24.787	1	21	683	703	CUUGGACUGAAGGGAGCUCCU	GGGAGCUCCCUUCAGUCCAAA	Cleavage		1
novel_3	Cluster-9706.60269	1	12.44	1	20	366	385	CUUGGAUUGAAGGGAGCUCC	AGAGCUCCCUUCAAUCCAAA	Cleavage		1
novel_3	Cluster-9706.41122	1	15.055	1	20	498	517	CUUGGAUUGAAGGGAGCUCC	AGAGCUCCCUUCAAUCCAAA	Cleavage		1
novel_30	Cluster-9706.84762	1	23.578	1	24	1215	1238	AUAAAAUAUUAACGUGACUUAACC	GGUUAAAUCACGUUAAUAUUUUAU	Cleavage		1
novel_30	Cluster-9706.82818	1	23.578	1	24	1215	1238	AUAAAAUAUUAACGUGACUUAACC	GGUUAAAUCACGUUAAUAUUUUAU	Cleavage		1
novel_30	Cluster-9706.52865	1	19.94	1	24	395	418	AUAAAAUAUUAACGUGACUUAACC	GGUUAAGUCACAUUAAUAUUUUAU	Cleavage		1
novel_30	Cluster-9706.120479	1	17.404	1	24	570	593	AUAAAAUAUUAACGUGACUUAACC	GAUUAAGUCACGUCAAUAUUUUAU	Translation		1
novel_30	Cluster-9706.28980	1	23.696	1	24	1418	1441	AUAAAAUAUUAACGUGACUUAACC	CUAUAAAUCACGUUAAUAUUUUAU	Cleavage		1
novel_30	Cluster-9706.28979	1	23.696	1	24	1271	1294	AUAAAAUAUUAACGUGACUUAACC	CUAUAAAUCACGUUAAUAUUUUAU	Cleavage		1
novel_30	Cluster-9706.97726	1	23.696	1	24	1271	1294	AUAAAAUAUUAACGUGACUUAACC	CUAUAAAUCACGUUAAUAUUUUAU	Cleavage		1
novel_30	Cluster-9706.28981	1	23.696	1	24	1271	1294	AUAAAAUAUUAACGUGACUUAACC	CUAUAAAUCACGUUAAUAUUUUAU	Cleavage		1
novel_30	Cluster-9706.53995	1	23.696	1	24	1271	1294	AUAAAAUAUUAACGUGACUUAACC	CUAUAAAUCACGUUAAUAUUUUAU	Cleavage		1
novel_30	Cluster-9706.25687	1	23.696	1	24	1271	1294	AUAAAAUAUUAACGUGACUUAACC	CUAUAAAUCACGUUAAUAUUUUAU	Cleavage		1
novel_30	Cluster-9706.9484	1	23.696	1	24	1418	1441	AUAAAAUAUUAACGUGACUUAACC	CUAUAAAUCACGUUAAUAUUUUAU	Cleavage		1
novel_30	Cluster-9706.28982	1	23.696	1	24	1067	1090	AUAAAAUAUUAACGUGACUUAACC	CUAUAAAUCACGUUAAUAUUUUAU	Cleavage		1
novel_30	Cluster-9706.11996	1	23.696	1	24	1067	1090	AUAAAAUAUUAACGUGACUUAACC	CUAUAAAUCACGUUAAUAUUUUAU	Cleavage		1
novel_30	Cluster-9706.114421	1	23.696	1	24	1271	1294	AUAAAAUAUUAACGUGACUUAACC	CUAUAAAUCACGUUAAUAUUUUAU	Cleavage		1
novel_30	Cluster-9706.28845	1	23.696	1	24	1271	1294	AUAAAAUAUUAACGUGACUUAACC	CUAUAAAUCACGUUAAUAUUUUAU	Cleavage		1
novel_30	Cluster-9706.118230	1	23.696	1	24	1271	1294	AUAAAAUAUUAACGUGACUUAACC	CUAUAAAUCACGUUAAUAUUUUAU	Cleavage		1
novel_30	Cluster-9706.18237	1	23.696	1	24	1271	1294	AUAAAAUAUUAACGUGACUUAACC	CUAUAAAUCACGUUAAUAUUUUAU	Cleavage		1
novel_30	Cluster-9706.21652	1	23.696	1	24	1271	1294	AUAAAAUAUUAACGUGACUUAACC	CUAUAAAUCACGUUAAUAUUUUAU	Cleavage		1
novel_30	Cluster-9706.24324	1	23.696	1	24	1271	1294	AUAAAAUAUUAACGUGACUUAACC	CUAUAAAUCACGUUAAUAUUUUAU	Cleavage		1
novel_30	Cluster-9706.107028	1	23.696	1	24	1271	1294	AUAAAAUAUUAACGUGACUUAACC	CUAUAAAUCACGUUAAUAUUUUAU	Cleavage		1
novel_30	Cluster-9706.79600	1	23.696	1	24	1271	1294	AUAAAAUAUUAACGUGACUUAACC	CUAUAAAUCACGUUAAUAUUUUAU	Cleavage		1
novel_30	Cluster-9706.10328	1	23.696	1	24	1067	1090	AUAAAAUAUUAACGUGACUUAACC	CUAUAAAUCACGUUAAUAUUUUAU	Cleavage		1
novel_30	Cluster-2405.0	1	23.696	1	24	126	149	AUAAAAUAUUAACGUGACUUAACC	CUAUAAAUCACGUUAAUAUUUUAU	Cleavage		1
novel_31	Cluster-9706.45144	1	21.93	1	21	1136	1156	UUGGACCAGGCUUCAUUCCCC	CUGGAAUGAAGCCUGGUCCGG	Cleavage		1
novel_31	Cluster-9706.52175	1	21.93	1	21	1316	1336	UUGGACCAGGCUUCAUUCCCC	CUGGAAUGAAGCCUGGUCCGG	Cleavage		1
novel_31	Cluster-9706.45145	1	21.93	1	21	1330	1350	UUGGACCAGGCUUCAUUCCCC	CUGGAAUGAAGCCUGGUCCGG	Cleavage		1
novel_31	Cluster-9706.97777	1	21.93	1	21	1428	1448	UUGGACCAGGCUUCAUUCCCC	CUGGAAUGAAGCCUGGUCCGG	Cleavage		1
novel_31	Cluster-9706.52178	1	23.754	1	21	1316	1336	UUGGACCAGGCUUCAUUCCCC	CUGGAAUGAAGCCUGGUCCGG	Cleavage		1
novel_31	Cluster-9706.52176	1	23.754	1	21	1330	1350	UUGGACCAGGCUUCAUUCCCC	CUGGAAUGAAGCCUGGUCCGG	Cleavage		1
novel_31	Cluster-9706.52182	1	23.754	1	21	1428	1448	UUGGACCAGGCUUCAUUCCCC	CUGGAAUGAAGCCUGGUCCGG	Cleavage		1
novel_4	Cluster-9706.9168	1	22.843	1	20	393	412	UUUGGAUUGAAGGGAGCUCU	GGAGCUCCCUUCAGUCCAAG	Cleavage		1
novel_4	Cluster-9706.128845	1	23.947	1	20	964	983	UUUGGAUUGAAGGGAGCUCU	GGAGCUCCCUUCAGUCCAAG	Cleavage		1
novel_4	Cluster-9706.9014	1	22.843	1	20	403	422	UUUGGAUUGAAGGGAGCUCU	GGAGCUCCCUUCAGUCCAAG	Cleavage		1
novel_4	Cluster-9706.11463	1	23.947	1	20	977	996	UUUGGAUUGAAGGGAGCUCU	GGAGCUCCCUUCAGUCCAAG	Cleavage		1
novel_4	Cluster-9706.9166	1	22.843	1	20	403	422	UUUGGAUUGAAGGGAGCUCU	GGAGCUCCCUUCAGUCCAAG	Cleavage		1
novel_52	Cluster-9706.81858	1	10.923	1	24	964	987	AAGUGCUUUUAAACGACUGAAAAC	GCUUUCAGUCAUUUAAAAGCACUU	Cleavage		1
novel_52	Cluster-9706.41205	1	10.923	1	24	932	955	AAGUGCUUUUAAACGACUGAAAAC	GCUUUCAGUCAUUUAAAAGCACUU	Cleavage		1
novel_52	Cluster-9706.81860	1	10.923	1	24	932	955	AAGUGCUUUUAAACGACUGAAAAC	GCUUUCAGUCAUUUAAAAGCACUU	Cleavage		1
novel_52	Cluster-9706.45409	1	12.7	1	24	1636	1659	AAGUGCUUUUAAACGACUGAAAAC	GGUUUCAGUCAUUUAAAAGCACUU	Cleavage		1
novel_52	Cluster-9706.87929	1	12.7	1	24	966	989	AAGUGCUUUUAAACGACUGAAAAC	GGUUUCAGUCAUUUAAAAGCACUU	Cleavage		1
novel_52	Cluster-9706.45413	1	12.7	1	24	659	682	AAGUGCUUUUAAACGACUGAAAAC	GGUUUCAGUCAUUUAAAAGCACUU	Cleavage		1
novel_52	Cluster-9706.104873	1	18.352	1	24	113	136	AAGUGCUUUUAAACGACUGAAAAC	AGUUUCAGUCUUUUAAAAGCACUU	Cleavage		1
novel_53	Cluster-145.0	1	19.562	1	20	30	49	UUGGACUGAAGGGAGCUCCC	CGGAGCUCCUUUUAGUCCAA	Cleavage		1
novel_53	Cluster-269.0	1	19.562	1	20	30	49	UUGGACUGAAGGGAGCUCCC	CGGAGCUCCUUUUAGUCCAA	Cleavage		1
novel_53	Cluster-414.0	1	19.562	1	20	30	49	UUGGACUGAAGGGAGCUCCC	CGGAGCUCCUUUUAGUCCAA	Cleavage		1
novel_57	Cluster-9706.28005	1	21.91	1	24	3643	3666	AGUAAAAUGGGAUGUGUGGAUAUC	GAUAUCCACACAUCUUAUUUUACU	Cleavage		1
novel_57	Cluster-9706.85301	1	16.22	1	24	1444	1467	AGUAAAAUGGGAUGUGUGGAUAUC	GAUAUCCACACAUUUCAUUUUACU	Cleavage		1
novel_57	Cluster-9706.55871	1	15.443	1	24	1437	1460	AGUAAAAUGGGAUGUGUGGAUAUC	GAUAUCCACACAUUUCAUUUUACU	Cleavage		1
novel_57	Cluster-9706.113719	1	15.443	1	24	1270	1293	AGUAAAAUGGGAUGUGUGGAUAUC	GAUAUCCACACAUUUCAUUUUACU	Cleavage		1
novel_57	Cluster-9706.85308	1	16.22	1	24	1277	1300	AGUAAAAUGGGAUGUGUGGAUAUC	GAUAUCCACACAUUUCAUUUUACU	Cleavage		1
novel_57	Cluster-9706.85302	1	15.443	1	24	1276	1299	AGUAAAAUGGGAUGUGUGGAUAUC	GAUAUCCACACAUUUCAUUUUACU	Cleavage		1
novel_57	Cluster-9706.134005	1	13.774	1	24	490	513	AGUAAAAUGGGAUGUGUGGAUAUC	GAUAUCCACAUAUCUCAUUUUACU	Cleavage		1
novel_57	Cluster-9706.103805	1	12.442	1	24	2332	2355	AGUAAAAUGGGAUGUGUGGAUAUC	GAUAUCCACACACCCCAUUUUACU	Cleavage		1
novel_57	Cluster-9706.19122	1	12.442	1	24	2206	2229	AGUAAAAUGGGAUGUGUGGAUAUC	GAUAUCCACACACCCCAUUUUACU	Cleavage		1
novel_57	Cluster-9706.51609	1	14.559	1	24	1204	1227	AGUAAAAUGGGAUGUGUGGAUAUC	GAUAUCCACACAUCCCUUUUUACU	Cleavage		1
novel_57	Cluster-9706.106049	1	14.55	1	24	1101	1124	AGUAAAAUGGGAUGUGUGGAUAUC	GAUAUCCACACAUCCCUUUUUACU	Cleavage		1
novel_57	Cluster-9706.33650	1	14.559	1	24	1032	1055	AGUAAAAUGGGAUGUGUGGAUAUC	GAUAUCCACACAUCCCUUUUUACU	Cleavage		1
novel_57	Cluster-9706.57688	1	14.55	1	24	929	952	AGUAAAAUGGGAUGUGUGGAUAUC	GAUAUCCACACAUCCCUUUUUACU	Cleavage		1
novel_57	Cluster-9706.58835	1	21.933	1	24	827	850	AGUAAAAUGGGAUGUGUGGAUAUC	GAUAUCCACACACCCCAUUUUACU	Cleavage		1
novel_57	Cluster-9706.73444	1	21.933	1	24	807	830	AGUAAAAUGGGAUGUGUGGAUAUC	GAUAUCCACACACCCCAUUUUACU	Cleavage		1
novel_57	Cluster-9706.15114	1	17.921	1	24	316	339	AGUAAAAUGGGAUGUGUGGAUAUC	GAUAUCCACACACCCCAUUUUACU	Cleavage		1
novel_57	Cluster-9706.2954	1	13.28	1	24	27	50	AGUAAAAUGGGAUGUGUGGAUAUC	GAUAUCCACACAUCCCUUUUUACU	Cleavage		1
novel_57	Cluster-9706.111967	1	21.554	1	24	234	257	AGUAAAAUGGGAUGUGUGGAUAUC	GAUAUCCACACACCCCAUUUUACU	Cleavage		1
novel_57	Cluster-6066.0	1	18.868	1	24	1183	1206	AGUAAAAUGGGAUGUGUGGAUAUC	GAUACCCACACAUUUCAUUUUACU	Cleavage		1
novel_57	Cluster-15688.0	1	17.381	1	24	1585	1608	AGUAAAAUGGGAUGUGUGGAUAUC	GCUAUCCACACACCCCAUUUUACU	Cleavage		1
novel_57	Cluster-9706.19180	1	17.381	1	24	1566	1589	AGUAAAAUGGGAUGUGUGGAUAUC	GCUAUCCACACACCCCAUUUUACU	Cleavage		1
novel_57	Cluster-742.0	1	18.828	1	24	210	233	AGUAAAAUGGGAUGUGUGGAUAUC	GCUAUCCACACAUCCCUUUUUACU	Cleavage		1
novel_67	Cluster-6324.1	1	18.053	1	24	139	162	AUCUCGUGGAUGGUGAAUUUGAUA	UAUCGAAUUUGCCAUCCACGAGAU	Cleavage		1
novel_67	Cluster-9706.114972	1	14.321	1	24	92	115	AUCUCGUGGAUGGUGAAUUUGAUA	UAUCGAAUUCAUCAUUCACGAGAU	Cleavage		1
novel_67	Cluster-2301.0	1	16.332	1	24	14	37	AUCUCGUGGAUGGUGAAUUUGAUA	UAUCGAAUUCACUGUCCACGAGAU	Cleavage		1
novel_67	Cluster-9706.101425	1	13.336	1	24	3295	3318	AUCUCGUGGAUGGUGAAUUUGAUA	UAUUGAAUUCGCCGUCCACGAGAU	Cleavage		1
novel_67	Cluster-9706.114254	1	18.156	1	24	823	846	AUCUCGUGGAUGGUGAAUUUGAUA	UAACGAAUUCGUCAUCCACGAGAU	Cleavage		1
novel_67	Cluster-9706.95617	1	15.004	1	24	849	872	AUCUCGUGGAUGGUGAAUUUGAUA	UAACGAAUUCGUCAUCCACGAGAU	Cleavage		1
novel_67	Cluster-9706.75375	1	18.156	1	24	824	847	AUCUCGUGGAUGGUGAAUUUGAUA	UAACGAAUUCGUCAUCCACGAGAU	Cleavage		2
novel_67	Cluster-9706.100109	1	15.004	1	24	850	873	AUCUCGUGGAUGGUGAAUUUGAUA	UAACGAAUUCGUCAUCCACGAGAU	Cleavage		2
novel_69	Cluster-9706.81128	1	21.583	1	24	1595	1618	AUAAAAUAUUGACGUAACUUAACU	GUUUAAAUUACGUCAAUAUUUUAU	Cleavage		1
novel_69	Cluster-9706.75084	1	21.583	1	24	1594	1617	AUAAAAUAUUGACGUAACUUAACU	GUUUAAAUUACGUCAAUAUUUUAU	Cleavage		1
novel_69	Cluster-9706.120479	1	17.404	1	24	570	593	AUAAAAUAUUGACGUAACUUAACU	GAUUAAGUCACGUCAAUAUUUUAU	Cleavage		1
novel_75	Cluster-16969.0	1	14.875	1	24	134	157	AUGACUAUCCGAUGUAUGAUGAAU	AUUCAUCAUACAUCGGAUAGUCAG	Cleavage		1
novel_77	Cluster-9706.85052	1	20.109	1	21	559	579	UGUGUUCUCAGGUCGCCCCUG	AUGGGGUGACUUGAGAACACA	Cleavage		1
novel_77	Cluster-9706.67377	1	17.629	1	21	637	657	UGUGUUCUCAGGUCGCCCCUG	AUGGGGUGACUUGAGAACACA	Cleavage		1
novel_81	Cluster-9706.39954	1	15.142	1	21	56	76	UUGAGCCGCGUCAAUAUCUCC	AGGGAUAUUGGCGCGGCUCAA	Cleavage		1
novel_81	Cluster-9706.109307	1	15.142	1	21	56	76	UUGAGCCGCGUCAAUAUCUCC	AGGGAUAUUGGCGCGGCUCAA	Cleavage		1
novel_81	Cluster-9706.39957	1	14.922	1	21	61	81	UUGAGCCGCGUCAAUAUCUCC	AGGGAUAUUGGCGCGGCUCAA	Cleavage		1
novel_81	Cluster-9706.39958	1	15.142	1	21	56	76	UUGAGCCGCGUCAAUAUCUCC	AGGGAUAUUGGCGCGGCUCAA	Cleavage		1
novel_81	Cluster-9706.39955	1	14.922	1	21	61	81	UUGAGCCGCGUCAAUAUCUCC	AGGGAUAUUGGCGCGGCUCAA	Cleavage		1
novel_81	Cluster-9706.115591	1	22.321	1	21	1819	1839	UUGAGCCGCGUCAAUAUCUCC	AGGGAUAUUGGCGCGGCUCAA	Cleavage		1
novel_81	Cluster-9706.46217	1	23.404	1	21	1771	1791	UUGAGCCGCGUCAAUAUCUCC	AGGGAUAUUGGCGCGGCUCAA	Cleavage		1
novel_81	Cluster-9706.26682	1	22.321	1	21	1801	1821	UUGAGCCGCGUCAAUAUCUCC	AGGGAUAUUGGCGCGGCUCAA	Cleavage		1
novel_81	Cluster-9706.46218	1	23.404	1	21	1783	1803	UUGAGCCGCGUCAAUAUCUCC	AGGGAUAUUGGCGCGGCUCAA	Cleavage		1
novel_81	Cluster-9706.46219	1	23.404	1	21	1804	1824	UUGAGCCGCGUCAAUAUCUCC	AGGGAUAUUGGCGCGGCUCAA	Cleavage		1
novel_85	Cluster-9706.127953	1	14.759	1	21	634	654	UUCUCGAUGUGCACAUUUGGC	UCCAAAUGUGUACAUUGAGAA	Cleavage		1
novel_85	Cluster-9706.129564	1	14.806	1	21	676	696	UUCUCGAUGUGCACAUUUGGC	UCCAAAUGUGUACAUUGAGAA	Cleavage		1
novel_87	Cluster-9706.111626	1	16.315	1	21	459	479	UAAUCUAAGGAUGAAGAUCUU	CAGAUCCUCAUCCUUAGAUUA	Cleavage		1
novel_87	Cluster-9706.29806	1	16.315	1	21	729	749	UAAUCUAAGGAUGAAGAUCUU	CAGAUCCUCAUCCUUAGAUUA	Cleavage		1
novel_87	Cluster-9706.77113	1	16.315	1	21	759	779	UAAUCUAAGGAUGAAGAUCUU	CAGAUCCUCAUCCUUAGAUUA	Cleavage		1
novel_87	Cluster-9706.95337	1	16.315	1	21	1357	1377	UAAUCUAAGGAUGAAGAUCUU	CAGAUCCUCAUCCUUAGAUUA	Cleavage		1
novel_97	Cluster-5545.0	1	21.488	1	22	394	415	CACUCUCCCUCAAGGGCUUCGA	GAGAAGCCCUUGAGAGAGAGUG	Cleavage		1
novel_99	Cluster-9706.61909	1	14.973	1	21	562	582	UAAUGGUCUAUCAAUUUUAAC	GUUAAAAUUGAUAGAUCAUUG	Cleavage		1
psi-miR157a-5p	Cluster-9706.46288	1.5	17.739	1	21	1319	1339	UUGACAGAAGAUAGAGAGCAC	GUGCUCUCUCUCUUCUGUCAG	Cleavage		1
psi-miR157a-5p	Cluster-9706.67861	1.5	17.739	1	21	1319	1339	UUGACAGAAGAUAGAGAGCAC	GUGCUCUCUCUCUUCUGUCAG	Cleavage		1
psi-miR157a-5p	Cluster-9706.39309	1.5	8.777	1	21	516	536	UUGACAGAAGAUAGAGAGCAC	GUGUUCUCUUUCUUCUGUCAA	Cleavage		1
psi-miR157a-5p	Cluster-9706.61357	1.5	22.15	1	21	11011	11031	UUGACAGAAGAUAGAGAGCAC	GGGUUCUCGAUCUUCUGUCAA	Cleavage		1
psi-miR157a-5p	Cluster-9706.61354	1.5	22.15	1	21	11011	11031	UUGACAGAAGAUAGAGAGCAC	GGGUUCUCGAUCUUCUGUCAA	Cleavage		1
psi-miR157a-5p	Cluster-9706.61356	1.5	22.15	1	21	11011	11031	UUGACAGAAGAUAGAGAGCAC	GGGUUCUCGAUCUUCUGUCAA	Cleavage		1
psi-miR157d	Cluster-9706.39309	1.5	8.846	1	20	516	535	UGACAGAAGAUAGAGAGCAC	GUGUUCUCUUUCUUCUGUCA	Translation		1
psi-miR165a-3p	Cluster-9706.45144	1.5	21.93	1	21	1136	1156	UCGGACCAGGCUUCAUCCCCC	CUGGAAUGAAGCCUGGUCCGG	Cleavage		1
psi-miR165a-3p	Cluster-9706.52175	1.5	21.93	1	21	1316	1336	UCGGACCAGGCUUCAUCCCCC	CUGGAAUGAAGCCUGGUCCGG	Cleavage		1
psi-miR165a-3p	Cluster-9706.45145	1.5	21.93	1	21	1330	1350	UCGGACCAGGCUUCAUCCCCC	CUGGAAUGAAGCCUGGUCCGG	Cleavage		1
psi-miR165a-3p	Cluster-9706.97777	1.5	21.93	1	21	1428	1448	UCGGACCAGGCUUCAUCCCCC	CUGGAAUGAAGCCUGGUCCGG	Cleavage		1
psi-miR165a-3p	Cluster-9706.52178	1.5	23.754	1	21	1316	1336	UCGGACCAGGCUUCAUCCCCC	CUGGAAUGAAGCCUGGUCCGG	Cleavage		1
psi-miR165a-3p	Cluster-9706.52176	1.5	23.754	1	21	1330	1350	UCGGACCAGGCUUCAUCCCCC	CUGGAAUGAAGCCUGGUCCGG	Cleavage		1
psi-miR165a-3p	Cluster-9706.52182	1.5	23.754	1	21	1428	1448	UCGGACCAGGCUUCAUCCCCC	CUGGAAUGAAGCCUGGUCCGG	Cleavage		1
psi-miR171a-3p	Cluster-9706.75420	1.5	14.013	1	21	581	601	UGAUUGAGCCGCGCCAAUAUC	GAUAUUGGCAUGGCUCAAUCA	Cleavage		1
psi-miR171a-3p	Cluster-9706.101064	1.5	14.013	1	21	581	601	UGAUUGAGCCGCGCCAAUAUC	GAUAUUGGCAUGGCUCAAUCA	Cleavage		1
psi-miR171b-3p	Cluster-9706.39954	1.5	15.142	1	21	56	76	UUGAGCCGUGCCAAUAUCACG	AGGGAUAUUGGCGCGGCUCAA	Cleavage		1
psi-miR171b-3p	Cluster-9706.109307	1.5	15.142	1	21	56	76	UUGAGCCGUGCCAAUAUCACG	AGGGAUAUUGGCGCGGCUCAA	Cleavage		1
psi-miR171b-3p	Cluster-9706.39957	1.5	14.922	1	21	61	81	UUGAGCCGUGCCAAUAUCACG	AGGGAUAUUGGCGCGGCUCAA	Cleavage		1
psi-miR171b-3p	Cluster-9706.39958	1.5	15.142	1	21	56	76	UUGAGCCGUGCCAAUAUCACG	AGGGAUAUUGGCGCGGCUCAA	Cleavage		1
psi-miR171b-3p	Cluster-9706.39955	1.5	14.922	1	21	61	81	UUGAGCCGUGCCAAUAUCACG	AGGGAUAUUGGCGCGGCUCAA	Cleavage		1
psi-miR171b-3p	Cluster-9706.115591	1.5	22.321	1	21	1819	1839	UUGAGCCGUGCCAAUAUCACG	AGGGAUAUUGGCGCGGCUCAA	Cleavage		1
psi-miR171b-3p	Cluster-9706.46217	1.5	23.404	1	21	1771	1791	UUGAGCCGUGCCAAUAUCACG	AGGGAUAUUGGCGCGGCUCAA	Cleavage		1
psi-miR171b-3p	Cluster-9706.26682	1.5	22.321	1	21	1801	1821	UUGAGCCGUGCCAAUAUCACG	AGGGAUAUUGGCGCGGCUCAA	Cleavage		1
psi-miR171b-3p	Cluster-9706.46218	1.5	23.404	1	21	1783	1803	UUGAGCCGUGCCAAUAUCACG	AGGGAUAUUGGCGCGGCUCAA	Cleavage		1
psi-miR171b-3p	Cluster-9706.46219	1.5	23.404	1	21	1804	1824	UUGAGCCGUGCCAAUAUCACG	AGGGAUAUUGGCGCGGCUCAA	Cleavage		1
psi-miR171b-3p	Cluster-9706.11579	1.5	13.123	1	21	681	701	UUGAGCCGUGCCAAUAUCACG	GAUGAAAUUGGCAUGGCUCAA	Cleavage		1
psi-miR171b-3p	Cluster-9706.100467	1.5	13.123	1	21	568	588	UUGAGCCGUGCCAAUAUCACG	GAUGAAAUUGGCAUGGCUCAA	Cleavage		1
psi-miR171b-3p	Cluster-9706.75423	1.5	13.123	1	21	685	705	UUGAGCCGUGCCAAUAUCACG	GAUGAAAUUGGCAUGGCUCAA	Cleavage		1
psi-miR171b-3p	Cluster-9706.61759	1.5	13.123	1	21	568	588	UUGAGCCGUGCCAAUAUCACG	GAUGAAAUUGGCAUGGCUCAA	Cleavage		1
psi-miR171b-3p	Cluster-9706.75415	1.5	13.123	1	21	681	701	UUGAGCCGUGCCAAUAUCACG	GAUGAAAUUGGCAUGGCUCAA	Cleavage		1
psi-miR171b-3p	Cluster-9706.75416	1.5	13.123	1	21	568	588	UUGAGCCGUGCCAAUAUCACG	GAUGAAAUUGGCAUGGCUCAA	Cleavage		1
psi-miR171b-3p	Cluster-9706.70318	1.5	13.123	1	21	681	701	UUGAGCCGUGCCAAUAUCACG	GAUGAAAUUGGCAUGGCUCAA	Cleavage		1
psi-miR172a	Cluster-3843.0	1.5	16.434	1	21	1707	1727	AGAAUCUUGAUGAUGCUGCAU	GAGCGGCAUCAUUGAGAUUCU	Cleavage		1
psi-miR172c	Cluster-3843.0	1.5	16.434	1	21	1707	1727	AGAAUCUUGAUGAUGCUGCAG	GAGCGGCAUCAUUGAGAUUCU	Cleavage		1
psi-miR319a	Cluster-15115.0	1.5	16.801	1	21	386	406	UUGGACUGAAGGGAGCUCCCU	UCGGAGCUCCCUUCAAUCCAA	Cleavage		1
psi-miR319c	Cluster-15115.0	1.5	16.801	1	21	386	406	UUGGACUGAAGGGAGCUCCUU	UCGGAGCUCCCUUCAAUCCAA	Cleavage		1
psi-miR394a	Cluster-9706.101205	1.5	19.459	1	20	454	473	UUGGCAUUCUGUCCACCUCC	GGAGGUGGACAGAAUGUUGA	Cleavage		1
psi-miR397a	Cluster-9706.106778	1.5	21.204	1	21	2373	2393	UCAUUGAGUGCAGCGUUGAUG	UGUUGAUGCUGCACUCAAUGA	Cleavage		1
psi-miR397a	Cluster-9706.35579	1.5	24.693	1	21	2373	2393	UCAUUGAGUGCAGCGUUGAUG	UGUUGAUGCUGCACUCAAUGA	Cleavage		1
psi-miR414	Cluster-6864.1	1.5	15.227	1	21	439	459	UCAUCUUCAUCAUCAUCGUCA	UGGUGAUGAUGAUGAGGAUGA	Cleavage		1
psi-miR414	Cluster-9706.125447	1.5	12.216	1	21	453	473	UCAUCUUCAUCAUCAUCGUCA	UGACGAUAAUGAUGAGGAUGA	Cleavage		6
psi-miR414	Cluster-9706.34036	1.5	9.946	1	21	658	678	UCAUCUUCAUCAUCAUCGUCA	UGACGAUGAUGAUGAAGACGA	Cleavage		2
psi-miR414	Cluster-9706.55939	1.5	11.745	1	21	57	77	UCAUCUUCAUCAUCAUCGUCA	UGACGAUGAUGAUGAUGAUGA	Cleavage		2
psi-miR414	Cluster-9706.55941	1.5	11.745	1	21	57	77	UCAUCUUCAUCAUCAUCGUCA	UGACGAUGAUGAUGAUGAUGA	Cleavage		2
psi-miR414	Cluster-9706.135234	1.5	11.222	1	21	658	678	UCAUCUUCAUCAUCAUCGUCA	UGACGAUGAUGAUGAAGACGA	Cleavage		2
psi-miR414	Cluster-9706.55942	1.5	11.745	1	21	57	77	UCAUCUUCAUCAUCAUCGUCA	UGACGAUGAUGAUGAUGAUGA	Cleavage		2
psi-miR414	Cluster-9706.55938	1.5	11.745	1	21	57	77	UCAUCUUCAUCAUCAUCGUCA	UGACGAUGAUGAUGAUGAUGA	Cleavage		1
psi-miR414	Cluster-9706.116809	1.5	9.946	1	21	739	759	UCAUCUUCAUCAUCAUCGUCA	UGACGAUGAUGAUGAAGACGA	Cleavage		2
psi-miR414	Cluster-9706.110242	1.5	9.946	1	21	739	759	UCAUCUUCAUCAUCAUCGUCA	UGACGAUGAUGAUGAAGACGA	Cleavage		2
psi-miR414	Cluster-9706.110245	1.5	11.222	1	21	739	759	UCAUCUUCAUCAUCAUCGUCA	UGACGAUGAUGAUGAAGACGA	Cleavage		2
psi-miR414	Cluster-9706.110243	1.5	9.946	1	21	739	759	UCAUCUUCAUCAUCAUCGUCA	UGACGAUGAUGAUGAAGACGA	Cleavage		1
psi-miR414	Cluster-9706.110244	1.5	11.222	1	21	739	759	UCAUCUUCAUCAUCAUCGUCA	UGACGAUGAUGAUGAAGACGA	Cleavage		1
psi-miR414	Cluster-9706.110239	1.5	11.222	1	21	739	759	UCAUCUUCAUCAUCAUCGUCA	UGACGAUGAUGAUGAAGACGA	Cleavage		1
psi-miR414	Cluster-9706.20369	1.5	11.222	1	21	739	759	UCAUCUUCAUCAUCAUCGUCA	UGACGAUGAUGAUGAAGACGA	Cleavage		1
psi-miR414	Cluster-9706.50970	1.5	11.222	1	21	739	759	UCAUCUUCAUCAUCAUCGUCA	UGACGAUGAUGAUGAAGACGA	Cleavage		1
psi-miR414	Cluster-9706.58943	1.5	17.907	1	21	117	137	UCAUCUUCAUCAUCAUCGUCA	UGAUGAUGAUGAUAAAGAUGA	Cleavage		1
psi-miR414	Cluster-9706.58715	1.5	16.325	1	21	117	137	UCAUCUUCAUCAUCAUCGUCA	UGAUGAUGAUGAUAAAGAUGA	Cleavage		1
psi-miR414	Cluster-9706.123374	1.5	13.002	1	21	238	258	UCAUCUUCAUCAUCAUCGUCA	UGACGAUAAUGAUGAGGAUGA	Cleavage		6
psi-miR414	Cluster-9706.123375	1.5	12.173	1	21	455	475	UCAUCUUCAUCAUCAUCGUCA	UGACGAUAAUGAUGAGGAUGA	Cleavage		6
psi-miR414	Cluster-9706.123373	1.5	13.002	1	21	514	534	UCAUCUUCAUCAUCAUCGUCA	UGACGAUAAUGAUGAGGAUGA	Cleavage		6
psi-miR414	Cluster-9706.6298	1.5	13.438	1	21	737	757	UCAUCUUCAUCAUCAUCGUCA	UGUUGAUGAUGAUGAAGAUGA	Cleavage		2
psi-miR414	Cluster-9706.9128	1.5	13.438	1	21	771	791	UCAUCUUCAUCAUCAUCGUCA	UGUUGAUGAUGAUGAAGAUGA	Cleavage		2
psi-miR414	Cluster-9706.129874	1.5	13.438	1	21	791	811	UCAUCUUCAUCAUCAUCGUCA	UGUUGAUGAUGAUGAAGAUGA	Cleavage		2
psi-miR414	Cluster-13396.0	1.5	19.807	1	21	666	686	UCAUCUUCAUCAUCAUCGUCA	UGACGAUGAGGAUGAGGAUGA	Cleavage		1
psi-miR414	Cluster-4817.0	1.5	19.807	1	21	1006	1026	UCAUCUUCAUCAUCAUCGUCA	UGACGAUGAGGAUGAGGAUGA	Cleavage		1
psi-miR414	Cluster-9706.86448	1.5	12.15	1	21	441	461	UCAUCUUCAUCAUCAUCGUCA	UGAUGACGAUGAUGAAGAUGA	Cleavage		1
psi-miR414	Cluster-9706.95809	1.5	12.15	1	21	462	482	UCAUCUUCAUCAUCAUCGUCA	UGAUGACGAUGAUGAAGAUGA	Cleavage		1
psi-miR414	Cluster-9706.107502	1.5	13.438	1	21	793	813	UCAUCUUCAUCAUCAUCGUCA	UGUUGAUGAUGAUGAAGAUGA	Cleavage		2
psi-miR414	Cluster-9706.107503	1.5	13.438	1	21	894	914	UCAUCUUCAUCAUCAUCGUCA	UGUUGAUGAUGAUGAAGAUGA	Cleavage		2
psi-miR414	Cluster-9706.86447	1.5	12.15	1	21	441	461	UCAUCUUCAUCAUCAUCGUCA	UGAUGACGAUGAUGAAGAUGA	Cleavage		1
psi-miR414	Cluster-9706.95811	1.5	12.15	1	21	462	482	UCAUCUUCAUCAUCAUCGUCA	UGAUGACGAUGAUGAAGAUGA	Cleavage		1
psi-miR414	Cluster-9706.61678	1.5	14.053	1	21	1571	1591	UCAUCUUCAUCAUCAUCGUCA	UGAUGAAGAUGAUGAAGAUGA	Cleavage		1
psi-miR414	Cluster-9706.61679	1.5	14.053	1	21	1656	1676	UCAUCUUCAUCAUCAUCGUCA	UGAUGAAGAUGAUGAAGAUGA	Cleavage		1
psi-miR414	Cluster-9706.86449	1.5	12.15	1	21	441	461	UCAUCUUCAUCAUCAUCGUCA	UGAUGACGAUGAUGAAGAUGA	Cleavage		1
psi-miR414	Cluster-9706.95810	1.5	12.15	1	21	462	482	UCAUCUUCAUCAUCAUCGUCA	UGAUGACGAUGAUGAAGAUGA	Cleavage		1
psi-miR414	Cluster-9706.13524	1.5	9.3	1	21	938	958	UCAUCUUCAUCAUCAUCGUCA	UGAUGAUGAAGAUGAAGAUGA	Cleavage		1
psi-miR414	Cluster-9706.13521	1.5	9.3	1	21	948	968	UCAUCUUCAUCAUCAUCGUCA	UGAUGAUGAAGAUGAAGAUGA	Cleavage		1
psi-miR414	Cluster-9706.57014	1.5	13.215	1	21	234	254	UCAUCUUCAUCAUCAUCGUCA	AGGUGAUGAUGGUGAAGAUGA	Cleavage		1
psi-miR414	Cluster-9706.51484	1.5	17.366	1	21	109	129	UCAUCUUCAUCAUCAUCGUCA	GGACGAUGAUGAUGAAAAUGA	Cleavage		1
psi-miR414	Cluster-9706.79403	1.5	16.549	1	21	33	53	UCAUCUUCAUCAUCAUCGUCA	GGACGAUGAUGAUGAAAAUGA	Cleavage		1
psi-miR414	Cluster-9706.79391	1.5	16.549	1	21	33	53	UCAUCUUCAUCAUCAUCGUCA	GGACGAUGAUGAUGAAAAUGA	Cleavage		1
psi-miR414	Cluster-9706.71446	1.5	16.549	1	21	33	53	UCAUCUUCAUCAUCAUCGUCA	GGACGAUGAUGAUGAAAAUGA	Cleavage		1
psi-miR414	Cluster-9706.79404	1.5	17.366	1	21	109	129	UCAUCUUCAUCAUCAUCGUCA	GGACGAUGAUGAUGAAAAUGA	Cleavage		1
psi-miR414	Cluster-9706.79393	1.5	17.366	1	21	109	129	UCAUCUUCAUCAUCAUCGUCA	GGACGAUGAUGAUGAAAAUGA	Cleavage		1
psi-miR827	Cluster-9706.112976	1.5	22.264	1	21	2457	2477	UUAGAUGACCAUCAACAAACU	GUUUUGUUGAUGAUUAUCUAA	Translation		1
psi-miR827	Cluster-9706.112975	1.5	22.264	1	21	2457	2477	UUAGAUGACCAUCAACAAACU	GUUUUGUUGAUGAUUAUCUAA	Translation		1
psi-miR827	Cluster-9706.18652	1.5	22.264	1	21	1632	1652	UUAGAUGACCAUCAACAAACU	GUUUUGUUGAUGAUUAUCUAA	Translation		1
psi-miR827	Cluster-9706.18653	1.5	22.264	1	21	1632	1652	UUAGAUGACCAUCAACAAACU	GUUUUGUUGAUGAUUAUCUAA	Translation		1
psi-miR827	Cluster-9706.132057	1.5	19.77	1	21	1395	1415	UUAGAUGACCAUCAACAAACU	GUUUUGUUGAUGAUUAUCUAA	Translation		1
psi-miR827	Cluster-9706.18654	1.5	19.77	1	21	570	590	UUAGAUGACCAUCAACAAACU	GUUUUGUUGAUGAUUAUCUAA	Translation		1
psi-miR858a	Cluster-9706.115436	1.5	11.499	1	21	170	190	UUUCGUUGUCUGUUCGACCUU	CAGGACGAACAGACAAUGAAA	Cleavage		1
psi-miR858a	Cluster-9706.18688	1.5	13.979	1	21	356	376	UUUCGUUGUCUGUUCGACCUU	CAGGCCGAACAGACAAUGAAA	Cleavage		1
psi-miR858a	Cluster-8226.0	1.5	10.518	1	21	287	307	UUUCGUUGUCUGUUCGACCUU	CAGGACGAACAGACAAUGAAA	Cleavage		1
psi-miR858a	Cluster-9706.110256	1.5	13.979	1	21	433	453	UUUCGUUGUCUGUUCGACCUU	CAGGCCGAACAGACAAUGAAA	Cleavage		1
psi-miR858a	Cluster-9706.16123	1.5	15.76	1	21	297	317	UUUCGUUGUCUGUUCGACCUU	CAGGCCGAACAGACAAUGAAA	Cleavage		1
psi-miR858a	Cluster-9706.124884	1.5	13.329	1	21	394	414	UUUCGUUGUCUGUUCGACCUU	CAGGGCGAACAGACAAUGAAA	Cleavage		1
psi-miR858a	Cluster-9706.16125	1.5	15.76	1	21	400	420	UUUCGUUGUCUGUUCGACCUU	CAGGCCGAACAGACAAUGAAA	Cleavage		1
psi-miR858a	Cluster-9706.16127	1.5	15.76	1	21	451	471	UUUCGUUGUCUGUUCGACCUU	CAGGCCGAACAGACAAUGAAA	Cleavage		1
psi-miR858a	Cluster-9706.16128	1.5	15.76	1	21	591	611	UUUCGUUGUCUGUUCGACCUU	CAGGCCGAACAGACAAUGAAA	Cleavage		1
psi-miR858a	Cluster-9706.16124	1.5	15.76	1	21	642	662	UUUCGUUGUCUGUUCGACCUU	CAGGCCGAACAGACAAUGAAA	Cleavage		1
psi-miR858a	Cluster-10832.0	1.5	12.724	1	21	465	485	UUUCGUUGUCUGUUCGACCUU	CUGGUCGCACAGACAAUGAAA	Cleavage		1
psi-miR858a	Cluster-9706.1620	1.5	13.209	1	21	979	999	UUUCGUUGUCUGUUCGACCUU	CUGGUCGCACAGACAAUGAAA	Cleavage		1
psi-miR858a	Cluster-9706.1622	1.5	14.325	1	21	994	1014	UUUCGUUGUCUGUUCGACCUU	CUGGUCGCACAGACAAUGAAA	Cleavage		1
psi-miR858b	Cluster-9706.17927	1.5	22.569	1	21	299	319	UUCGUUGUCUGUUCGACCUUG	CCGGGUCGAACAGAUAAUGAA	Cleavage		1
psi-miR858b	Cluster-9706.27202	1.5	20.428	1	21	511	531	UUCGUUGUCUGUUCGACCUUG	CCGGGUCGAACAGAUAAUGAA	Cleavage		1
psi-miR858b	Cluster-9706.115436	1.5	11.254	1	21	169	189	UUCGUUGUCUGUUCGACCUUG	CCAGGACGAACAGACAAUGAA	Cleavage		1
psi-miR858b	Cluster-9706.18688	1.5	14.378	1	21	355	375	UUCGUUGUCUGUUCGACCUUG	CCAGGCCGAACAGACAAUGAA	Cleavage		1
psi-miR858b	Cluster-8226.0	1.5	10.506	1	21	286	306	UUCGUUGUCUGUUCGACCUUG	CCAGGACGAACAGACAAUGAA	Cleavage		1
psi-miR858b	Cluster-9706.110256	1.5	14.378	1	21	432	452	UUCGUUGUCUGUUCGACCUUG	CCAGGCCGAACAGACAAUGAA	Cleavage		1
psi-miR858b	Cluster-9706.16123	1.5	16.823	1	21	296	316	UUCGUUGUCUGUUCGACCUUG	CCAGGCCGAACAGACAAUGAA	Cleavage		1
psi-miR858b	Cluster-9706.124884	1.5	13.633	1	21	393	413	UUCGUUGUCUGUUCGACCUUG	CCAGGGCGAACAGACAAUGAA	Cleavage		1
psi-miR858b	Cluster-9706.16125	1.5	16.823	1	21	399	419	UUCGUUGUCUGUUCGACCUUG	CCAGGCCGAACAGACAAUGAA	Cleavage		1
psi-miR858b	Cluster-9706.16127	1.5	16.823	1	21	450	470	UUCGUUGUCUGUUCGACCUUG	CCAGGCCGAACAGACAAUGAA	Cleavage		1
psi-miR858b	Cluster-9706.16128	1.5	16.823	1	21	590	610	UUCGUUGUCUGUUCGACCUUG	CCAGGCCGAACAGACAAUGAA	Cleavage		1
psi-miR858b	Cluster-9706.16124	1.5	16.823	1	21	641	661	UUCGUUGUCUGUUCGACCUUG	CCAGGCCGAACAGACAAUGAA	Cleavage		1
novel_1	Cluster-2138.0	1.5	10.269	1	24	368	391	AUAAAAUGUUGACGUGGCUUAACC	GGUUAAACCAUGUCAACAUUUUAU	Cleavage		1
novel_1	Cluster-9706.14476	1.5	11.158	1	24	92	115	AUAAAAUGUUGACGUGGCUUAACC	AGUUAAGCCACGUCAACAUCUUAU	Cleavage		1
novel_1	Cluster-9706.14478	1.5	13.757	1	24	49	72	AUAAAAUGUUGACGUGGCUUAACC	AGUUAAGCCACGUCAACAUCUUAU	Cleavage		1
novel_1	Cluster-9706.14479	1.5	13.757	1	24	49	72	AUAAAAUGUUGACGUGGCUUAACC	AGUUAAGCCACGUCAACAUCUUAU	Cleavage		1
novel_1	Cluster-9706.14477	1.5	11.158	1	24	92	115	AUAAAAUGUUGACGUGGCUUAACC	AGUUAAGCCACGUCAACAUCUUAU	Cleavage		1
novel_1	Cluster-9706.47502	1.5	6.614	1	24	233	256	AUAAAAUGUUGACGUGGCUUAACC	AGUUAAAUCACGUCAACAUUUUAU	Cleavage		1
novel_1	Cluster-9706.52403	1.5	12.398	1	24	1255	1278	AUAAAAUGUUGACGUGGCUUAACC	GUUUAAGUCACGUUAAUAUUUUAU	Cleavage		1
novel_1	Cluster-9706.34734	1.5	12.398	1	24	1990	2013	AUAAAAUGUUGACGUGGCUUAACC	GUUUAAGUCACGUUAAUAUUUUAU	Cleavage		1
novel_1	Cluster-9706.93321	1.5	9.687	1	24	2	25	AUAAAAUGUUGACGUGGCUUAACC	GAUUAAAUCACGUCAACAUUUUAU	Cleavage		1
novel_1	Cluster-9706.50625	1.5	9.687	1	24	2	25	AUAAAAUGUUGACGUGGCUUAACC	GAUUAAAUCACGUCAACAUUUUAU	Cleavage		1
novel_113	Cluster-9706.108949	1.5	21.035	1	24	520	543	GUGGCUGUUGAGUGAACAAACUUC	UAAGGUUGUUCAUUCAACAGCCGU	Cleavage		1
novel_115	Cluster-9706.66573	1.5	14.622	1	23	25	47	AUGAGAUUUUUGGAGUGCUAAUA	UAUUAGCACUUUAAAAAUUUCAU	Cleavage		1
novel_115	Cluster-9706.52984	1.5	17.55	1	23	114	136	AUGAGAUUUUUGGAGUGCUAAUA	UAUUAACACUUCAAAAAUCUCAU	Cleavage		1
novel_115	Cluster-9706.52980	1.5	17.55	1	23	114	136	AUGAGAUUUUUGGAGUGCUAAUA	UAUUAACACUUCAAAAAUCUCAU	Cleavage		1
novel_115	Cluster-9706.74370	1.5	17.55	1	23	114	136	AUGAGAUUUUUGGAGUGCUAAUA	UAUUAACACUUCAAAAAUCUCAU	Cleavage		1
novel_115	Cluster-9706.52981	1.5	17.55	1	23	114	136	AUGAGAUUUUUGGAGUGCUAAUA	UAUUAACACUUCAAAAAUCUCAU	Cleavage		1
novel_115	Cluster-9706.74369	1.5	17.55	1	23	114	136	AUGAGAUUUUUGGAGUGCUAAUA	UAUUAACACUUCAAAAAUCUCAU	Cleavage		1
novel_115	Cluster-9706.94117	1.5	16.406	1	23	154	176	AUGAGAUUUUUGGAGUGCUAAUA	UAUUAACACUCCAAAAAUCUUAU	Cleavage		1
novel_115	Cluster-9706.678	1.5	12.559	1	23	1699	1721	AUGAGAUUUUUGGAGUGCUAAUA	AAUUAGCAUUCUAAAAAUUUCAU	Cleavage		1
novel_115	Cluster-9706.679	1.5	12.559	1	23	1498	1520	AUGAGAUUUUUGGAGUGCUAAUA	AAUUAGCAUUCUAAAAAUUUCAU	Cleavage		1
novel_115	Cluster-9706.72930	1.5	20.291	1	23	384	406	AUGAGAUUUUUGGAGUGCUAAUA	UACUAACACUUCAAAAAUCUCAU	Cleavage		1
novel_115	Cluster-9706.7513	1.5	13.776	1	23	154	176	AUGAGAUUUUUGGAGUGCUAAUA	UACUGGCUCUCCAAAAAUCUCAU	Cleavage		1
novel_115	Cluster-9706.523	1.5	21.874	1	20	1	20	AUGAGAUUUUUGGAGUGCUA	UGGCACUCCAAAAAUCUCAA	Cleavage		2
novel_117	Cluster-9706.37071	1.5	24.87	1	24	400	423	UAGAUGAGUUUGAAUUUUGAGAUU	AAUCUCGAAAUUUAAACUCAUUUA	Cleavage		1
novel_117	Cluster-9706.59959	1.5	20.822	1	24	130	153	UAGAUGAGUUUGAAUUUUGAGAUU	GAUCUUAAAAUUUAAAUUCAUCUA	Cleavage		1
novel_117	Cluster-9706.69018	1.5	22.272	1	24	140	163	UAGAUGAGUUUGAAUUUUGAGAUU	GAUCUUAAAAUUUAAAUUCAUCUA	Cleavage		1
novel_117	Cluster-878.0	1.5	12.742	1	24	69	92	UAGAUGAGUUUGAAUUUUGAGAUU	AAUCUCAAUAUUCAAACUUAUCUA	Cleavage		1
novel_117	Cluster-18632.0	1.5	20.23	1	24	233	256	UAGAUGAGUUUGAAUUUUGAGAUU	AAUGUCAAAAUUUAAAUUCAUCUG	Cleavage		1
novel_117	Cluster-9706.57236	1.5	12.072	1	24	432	455	UAGAUGAGUUUGAAUUUUGAGAUU	CAUCAUAAAAUUCAAAGUCAUCUA	Cleavage		1
novel_117	Cluster-9706.57238	1.5	11.11	1	24	402	425	UAGAUGAGUUUGAAUUUUGAGAUU	CAUCAUAAAAUUCAAAGUCAUCUA	Cleavage		1
novel_117	Cluster-9706.114566	1.5	11.016	1	24	137	160	UAGAUGAGUUUGAAUUUUGAGAUU	CAUCAUAAAAUUCAAAAUCAUCUA	Cleavage		1
novel_117	Cluster-9706.88986	1.5	12.072	1	24	432	455	UAGAUGAGUUUGAAUUUUGAGAUU	CAUCAUAAAAUUCAAAGUCAUCUA	Cleavage		1
novel_117	Cluster-9706.57240	1.5	11.11	1	24	402	425	UAGAUGAGUUUGAAUUUUGAGAUU	CAUCAUAAAAUUCAAAGUCAUCUA	Cleavage		1
novel_117	Cluster-9706.16225	1.5	11.016	1	24	137	160	UAGAUGAGUUUGAAUUUUGAGAUU	CAUCAUAAAAUUCAAAAUCAUCUA	Cleavage		1
novel_12	Cluster-9706.133438	1.5	16.469	1	21	217	237	CAGUCUGACAAUAUAACGUGC	GCACGUUAUGUUGUUAGAUUG	Cleavage		1
novel_12	Cluster-9706.112962	1.5	16.677	1	21	72	92	CAGUCUGACAAUAUAACGUGC	ACGUGUUAUAUUGUCAGAUUG	Cleavage		1
novel_12	Cluster-9706.41853	1.5	16.797	1	21	773	793	CAGUCUGACAAUAUAACGUGC	AAAAGUUAUGUUGUCAGACUG	Cleavage		1
novel_125	Cluster-9706.21198	1.5	17.414	1	24	440	463	AUGUAUAUGUGUCAAACUGUGAUU	UAGUGCUGUUUGACAUAUAUACAU	Cleavage		1
novel_128	Cluster-9706.30575	1.5	16.855	1	24	303	326	AUUGUAGUCGUUGGAUCAAAUUUC	GAAAUUUGAUCCAAUGACUACAAA	Cleavage		1
novel_128	Cluster-9706.7767	1.5	19.235	1	24	889	912	AUUGUAGUCGUUGGAUCAAAUUUC	GAAAUUUGAUCCAAUGGUUACAAU	Cleavage		1
novel_128	Cluster-9706.24687	1.5	16.501	1	24	152	175	AUUGUAGUCGUUGGAUCAAAUUUC	AAAAUUUGAUCCAACGAUUACAAA	Cleavage		1
novel_128	Cluster-9706.106472	1.5	18.41	1	24	34	57	AUUGUAGUCGUUGGAUCAAAUUUC	GAAUUUUGAUUCAACGGUUACAAU	Cleavage		1
novel_128	Cluster-9706.507	1.5	18.41	1	24	34	57	AUUGUAGUCGUUGGAUCAAAUUUC	GAAUUUUGAUUCAACGGUUACAAU	Cleavage		1
novel_128	Cluster-9706.106469	1.5	18.41	1	24	34	57	AUUGUAGUCGUUGGAUCAAAUUUC	GAAUUUUGAUUCAACGGUUACAAU	Cleavage		1
novel_128	Cluster-9706.106465	1.5	18.41	1	24	34	57	AUUGUAGUCGUUGGAUCAAAUUUC	GAAUUUUGAUUCAACGGUUACAAU	Cleavage		1
novel_128	Cluster-9706.106473	1.5	18.41	1	24	34	57	AUUGUAGUCGUUGGAUCAAAUUUC	GAAUUUUGAUUCAACGGUUACAAU	Cleavage		1
novel_128	Cluster-9706.106475	1.5	18.41	1	24	34	57	AUUGUAGUCGUUGGAUCAAAUUUC	GAAUUUUGAUUCAACGGUUACAAU	Cleavage		1
novel_128	Cluster-9706.106471	1.5	18.41	1	24	34	57	AUUGUAGUCGUUGGAUCAAAUUUC	GAAUUUUGAUUCAACGGUUACAAU	Cleavage		1
novel_128	Cluster-9706.106474	1.5	18.41	1	24	34	57	AUUGUAGUCGUUGGAUCAAAUUUC	GAAUUUUGAUUCAACGGUUACAAU	Cleavage		1
novel_128	Cluster-9706.106466	1.5	18.41	1	24	34	57	AUUGUAGUCGUUGGAUCAAAUUUC	GAAUUUUGAUUCAACGGUUACAAU	Cleavage		1
novel_128	Cluster-9706.106468	1.5	18.41	1	24	34	57	AUUGUAGUCGUUGGAUCAAAUUUC	GAAUUUUGAUUCAACGGUUACAAU	Cleavage		1
novel_128	Cluster-9706.17505	1.5	15.952	1	24	504	527	AUUGUAGUCGUUGGAUCAAAUUUC	GGAUUUUUAUCCAACGAUUACAAU	Cleavage		1
novel_130	Cluster-9706.7696	1.5	8.979	1	22	1	22	UGAUUUCCGCACACUCUUUUCU	AAAAAAGAGUGUGCGGAUAUCA	Cleavage		1
novel_130	Cluster-9706.116744	1.5	17.172	1	23	124	146	UGAUUUCCGCACACUCUUUUCUU	AGCAAAUGAGUGUGUGGAAAUCA	Cleavage		1
novel_130	Cluster-9706.127677	1.5	22.567	1	20	1	20	UGAUUUCCGCACACUCUUUU	AAAGGGGUGUGUGGAAAUCA	Cleavage		1
novel_130	Cluster-9706.88491	1.5	10.951	1	23	59	81	UGAUUUCCGCACACUCUUUUCUU	UAAAAAAAGGUGUGCGGAAAUCA	Cleavage		1
novel_130	Cluster-9706.29986	1.5	10.951	1	23	59	81	UGAUUUCCGCACACUCUUUUCUU	UAAAAAAAGGUGUGCGGAAAUCA	Cleavage		1
novel_130	Cluster-9706.130129	1.5	10.951	1	23	59	81	UGAUUUCCGCACACUCUUUUCUU	UAAAAAAAGGUGUGCGGAAAUCA	Cleavage		1
novel_130	Cluster-9706.113169	1.5	16.023	1	23	700	722	UGAUUUCCGCACACUCUUUUCUU	UGAAAAAGAAUGUGUGGAAAUCA	Cleavage		1
novel_134	Cluster-9706.131741	1.5	13.979	1	24	397	420	UAGAUGAGUUUAAAUUUUGAGAUA	GGUCUCAAAAUUUAAACUCAUCAA	Cleavage		1
novel_134	Cluster-9706.120163	1.5	11.43	1	24	195	218	UAGAUGAGUUUAAAUUUUGAGAUA	GGUCUCAAAAUUUAAACUCAUCAA	Cleavage		1
novel_134	Cluster-9706.4133	1.5	13.055	1	24	1658	1681	UAGAUGAGUUUAAAUUUUGAGAUA	AAUAUCAAAAUUUAAACUCAUCAA	Cleavage		1
novel_134	Cluster-9706.10468	1.5	13.055	1	24	1626	1649	UAGAUGAGUUUAAAUUUUGAGAUA	AAUAUCAAAAUUUAAACUCAUCAA	Cleavage		1
novel_134	Cluster-9706.107908	1.5	14.019	1	24	107	130	UAGAUGAGUUUAAAUUUUGAGAUA	AGUUUCAAAAUUCAAACUUAUCUA	Cleavage		1
novel_134	Cluster-9706.111261	1.5	14.019	1	24	107	130	UAGAUGAGUUUAAAUUUUGAGAUA	AGUUUCAAAAUUCAAACUUAUCUA	Cleavage		1
novel_148	Cluster-9706.21121	1.5	13.42	1	24	416	439	AUCUAAAAGUAUUACUCAAGACGU	ACUUUUUGAGGAAUACUUUUAGGU	Cleavage		1
novel_148	Cluster-9706.21122	1.5	13.42	1	24	375	398	AUCUAAAAGUAUUACUCAAGACGU	ACUUUUUGAGGAAUACUUUUAGGU	Cleavage		1
novel_155	Cluster-9706.60309	1.5	21.983	1	24	896	919	UUCCGAUCACAUUGAAAAAUCUCU	AGAGAUUUUUCAAUGUGACCGGAA	Cleavage		1
novel_155	Cluster-9706.60314	1.5	21.983	1	24	884	907	UUCCGAUCACAUUGAAAAAUCUCU	AGAGAUUUUUCAAUGUGACCGGAA	Cleavage		1
novel_155	Cluster-9706.51391	1.5	21.983	1	24	769	792	UUCCGAUCACAUUGAAAAAUCUCU	AGAGAUUUUUCAAUGUGACCGGAA	Cleavage		1
novel_155	Cluster-9706.75333	1.5	21.456	1	24	884	907	UUCCGAUCACAUUGAAAAAUCUCU	AGAGAUUUUUCAAUGUGACCGGAA	Cleavage		1
novel_155	Cluster-9706.60299	1.5	21.983	1	24	886	909	UUCCGAUCACAUUGAAAAAUCUCU	AGAGAUUUUUCAAUGUGACCGGAA	Cleavage		1
novel_155	Cluster-9706.60315	1.5	21.456	1	24	769	792	UUCCGAUCACAUUGAAAAAUCUCU	AGAGAUUUUUCAAUGUGACCGGAA	Cleavage		1
novel_155	Cluster-9706.60313	1.5	21.983	1	24	867	890	UUCCGAUCACAUUGAAAAAUCUCU	AGAGAUUUUUCAAUGUGACCGGAA	Cleavage		1
novel_155	Cluster-9706.60318	1.5	21.983	1	24	752	775	UUCCGAUCACAUUGAAAAAUCUCU	AGAGAUUUUUCAAUGUGACCGGAA	Cleavage		1
novel_155	Cluster-9706.60303	1.5	21.983	1	24	711	734	UUCCGAUCACAUUGAAAAAUCUCU	AGAGAUUUUUCAAUGUGACCGGAA	Cleavage		1
novel_155	Cluster-2132.0	1.5	24.227	1	24	234	257	UUCCGAUCACAUUGAAAAAUCUCU	AGAGAUUUUUCAAUGUGAUCAGAA	Cleavage		1
novel_155	Cluster-9706.78543	1.5	21.376	1	24	2085	2108	UUCCGAUCACAUUGAAAAAUCUCU	GGUGGUUUUUCAAUGUGGUUGGAG	Cleavage		1
novel_155	Cluster-9706.78541	1.5	21.376	1	24	2085	2108	UUCCGAUCACAUUGAAAAAUCUCU	GGUGGUUUUUCAAUGUGGUUGGAG	Cleavage		1
novel_155	Cluster-9706.78545	1.5	21.376	1	24	2167	2190	UUCCGAUCACAUUGAAAAAUCUCU	GGUGGUUUUUCAAUGUGGUUGGAG	Cleavage		1
novel_155	Cluster-9706.78547	1.5	20.105	1	24	2167	2190	UUCCGAUCACAUUGAAAAAUCUCU	GGUGGUUUUUCAAUGUGGUUGGAG	Cleavage		1
novel_155	Cluster-9706.78536	1.5	21.376	1	24	2085	2108	UUCCGAUCACAUUGAAAAAUCUCU	GGUGGUUUUUCAAUGUGGUUGGAG	Cleavage		1
novel_155	Cluster-9706.78539	1.5	21.376	1	24	2085	2108	UUCCGAUCACAUUGAAAAAUCUCU	GGUGGUUUUUCAAUGUGGUUGGAG	Cleavage		1
novel_155	Cluster-9706.101424	1.5	12.785	1	24	2024	2047	UUCCGAUCACAUUGAAAAAUCUCU	AGUAAUUUUUCAAUGUGAUCGGUA	Cleavage		1
novel_155	Cluster-9706.119294	1.5	9.357	1	24	29	52	UUCCGAUCACAUUGAAAAAUCUCU	AUAAAUUUUUCAGUGUGAUUGGGA	Cleavage		1
novel_155	Cluster-9706.119292	1.5	9.357	1	24	29	52	UUCCGAUCACAUUGAAAAAUCUCU	AUAAAUUUUUCAGUGUGAUUGGGA	Cleavage		1
novel_160	Cluster-9706.88849	1.5	24.683	1	22	118	139	CUGAGAUUUUUGGAGUGCCAAU	AUUGGCAUUCCAAAAAUCUCAU	Cleavage		1
novel_160	Cluster-8943.0	1.5	9.412	1	22	575	596	CUGAGAUUUUUGGAGUGCCAAU	AUUGGCACUUCAAAAAUCUCAU	Cleavage		1
novel_160	Cluster-9706.115414	1.5	11.554	1	22	1029	1050	CUGAGAUUUUUGGAGUGCCAAU	AUUGGCACUUCAAAAAUCUCAU	Cleavage		1
novel_160	Cluster-9706.115415	1.5	11.554	1	22	1058	1079	CUGAGAUUUUUGGAGUGCCAAU	AUUGGCACUUCAAAAAUCUCAU	Cleavage		1
novel_160	Cluster-9706.58429	1.5	15.077	1	22	1773	1794	CUGAGAUUUUUGGAGUGCCAAU	AUUGGCACUUCAAAAAUCUCAU	Cleavage		1
novel_161	Cluster-9706.43941	1.5	11.247	1	23	1897	1919	AUGAGAUUUUUAGAAUGCUAAUA	UAUUAGCAUUCUAAAAAUCUUAG	Cleavage		2
novel_161	Cluster-9706.40245	1.5	11.247	1	23	1895	1917	AUGAGAUUUUUAGAAUGCUAAUA	UAUUAGCAUUCUAAAAAUCUUAG	Cleavage		2
novel_161	Cluster-9706.112295	1.5	11.247	1	23	748	770	AUGAGAUUUUUAGAAUGCUAAUA	UAUUAGCAUUCUAAAAAUCUUAG	Cleavage		1
novel_161	Cluster-4829.0	1.5	10.959	1	23	215	237	AUGAGAUUUUUAGAAUGCUAAUA	UAUUAGCAUUCUAAAAAUCGCAU	Cleavage		1
novel_161	Cluster-9706.91644	1.5	22.862	1	23	1166	1188	AUGAGAUUUUUAGAAUGCUAAUA	UAUUAGCAUUCCAAAAAUUUCAU	Cleavage		1
novel_161	Cluster-9706.103890	1.5	22.862	1	23	1098	1120	AUGAGAUUUUUAGAAUGCUAAUA	UAUUAGCAUUCCAAAAAUUUCAU	Cleavage		1
novel_161	Cluster-9706.133885	1.5	12.009	1	23	622	644	AUGAGAUUUUUAGAAUGCUAAUA	UAUUAGUACUCUAAAAAUCUCAU	Cleavage		1
novel_161	Cluster-9706.27842	1.5	10.493	1	23	459	481	AUGAGAUUUUUAGAAUGCUAAUA	UAUUAGUAUUCCAAAAAUCUCAU	Cleavage		1
novel_161	Cluster-9706.88849	1.5	24.683	1	23	117	139	AUGAGAUUUUUAGAAUGCUAAUA	UAUUGGCAUUCCAAAAAUCUCAU	Cleavage		1
novel_161	Cluster-9706.91643	1.5	23.7	1	23	8	30	AUGAGAUUUUUAGAAUGCUAAUA	UAUUAGCAUUCCAAAAAUUUCAU	Cleavage		1
novel_161	Cluster-9706.60641	1.5	16.851	1	23	633	655	AUGAGAUUUUUAGAAUGCUAAUA	UAUCAGCAUUUUAAAGAUUUCAU	Cleavage		1
novel_161	Cluster-9706.60640	1.5	16.851	1	23	633	655	AUGAGAUUUUUAGAAUGCUAAUA	UAUCAGCAUUUUAAAGAUUUCAU	Cleavage		1
novel_161	Cluster-9706.37846	1.5	15.185	1	23	633	655	AUGAGAUUUUUAGAAUGCUAAUA	UUACAGUAUUCUGGAAAUCUCAU	Cleavage		1
novel_161	Cluster-9706.7960	1.5	15.185	1	23	633	655	AUGAGAUUUUUAGAAUGCUAAUA	UUACAGUAUUCUGGAAAUCUCAU	Cleavage		1
novel_173	Cluster-16285.0	1.5	24.746	1	24	849	872	AUCACCGUUAGAUGAGUUUGAAUU	AAUUCAAACUCAUCUAACUGUGAU	Cleavage		1
novel_175	Cluster-9706.1057	1.5	16.543	1	24	835	858	AAAUUUGUAAACUAAAUGAUGUGU	ACACAUUAUUUAGUUUAUAAGUUU	Cleavage		1
novel_175	Cluster-9706.121771	1.5	11.909	1	24	93	116	AAAUUUGUAAACUAAAUGAUGUGU	ACAUAUCAUUUGGUUUGCGAAUUU	Cleavage		1
novel_175	Cluster-9706.122292	1.5	12.639	1	24	551	574	AAAUUUGUAAACUAAAUGAUGUGU	ACAUUCCAUUUAGUUUGCAAAUUU	Cleavage		2
novel_175	Cluster-12788.0	1.5	11.486	1	24	27	50	AAAUUUGUAAACUAAAUGAUGUGU	ACACAUCAUUUGAUUUACAAAUUU	Cleavage		1
novel_175	Cluster-1374.0	1.5	9.74	1	24	30	53	AAAUUUGUAAACUAAAUGAUGUGU	ACAUAUUAUUUAGUUUGUAAAUUU	Cleavage		2
novel_175	Cluster-14164.0	1.5	20.55	1	24	1133	1156	AAAUUUGUAAACUAAAUGAUGUGU	ACAUAUCAUUUGGCUUACAAAUUU	Translation		1
novel_175	Cluster-9706.7866	1.5	14.254	1	24	181	204	AAAUUUGUAAACUAAAUGAUGUGU	ACACGUCAUUUAAUUUAUAAAUUU	Cleavage		1
novel_175	Cluster-9706.7872	1.5	14.254	1	24	181	204	AAAUUUGUAAACUAAAUGAUGUGU	ACACGUCAUUUAAUUUAUAAAUUU	Cleavage		1
novel_175	Cluster-9706.7878	1.5	14.254	1	24	181	204	AAAUUUGUAAACUAAAUGAUGUGU	ACACGUCAUUUAAUUUAUAAAUUU	Cleavage		1
novel_175	Cluster-9706.7882	1.5	14.254	1	24	181	204	AAAUUUGUAAACUAAAUGAUGUGU	ACACGUCAUUUAAUUUAUAAAUUU	Cleavage		1
novel_175	Cluster-9706.7880	1.5	14.254	1	24	181	204	AAAUUUGUAAACUAAAUGAUGUGU	ACACGUCAUUUAAUUUAUAAAUUU	Cleavage		1
novel_175	Cluster-16845.0	1.5	14.254	1	24	181	204	AAAUUUGUAAACUAAAUGAUGUGU	ACACGUCAUUUAAUUUAUAAAUUU	Cleavage		1
novel_175	Cluster-9706.78579	1.5	7.097	1	24	45	68	AAAUUUGUAAACUAAAUGAUGUGU	UCACAUAAUUUAGUUUGCAAAUUU	Cleavage		1
novel_175	Cluster-9706.80447	1.5	7.097	1	24	45	68	AAAUUUGUAAACUAAAUGAUGUGU	UCACAUAAUUUAGUUUGCAAAUUU	Cleavage		1
novel_175	Cluster-9706.23814	1.5	7.097	1	24	45	68	AAAUUUGUAAACUAAAUGAUGUGU	UCACAUAAUUUAGUUUGCAAAUUU	Cleavage		1
novel_175	Cluster-9706.29308	1.5	10.238	1	24	51	74	AAAUUUGUAAACUAAAUGAUGUGU	CCAUGUCAUUUAGUUUACAAAAUU	Cleavage		1
novel_175	Cluster-9706.31413	1.5	6.739	1	24	111	134	AAAUUUGUAAACUAAAUGAUGUGU	CCACGUCAUUUGAUUUACAAAUUU	Cleavage		2
novel_175	Cluster-9706.19686	1.5	14.9	1	24	2192	2215	AAAUUUGUAAACUAAAUGAUGUGU	ACUCAUUAUUUAGUUCACAAAUUU	Translation		1
novel_175	Cluster-9706.19687	1.5	14.9	1	24	1851	1874	AAAUUUGUAAACUAAAUGAUGUGU	ACUCAUUAUUUAGUUCACAAAUUU	Translation		1
novel_175	Cluster-9706.19685	1.5	14.9	1	24	1729	1752	AAAUUUGUAAACUAAAUGAUGUGU	ACUCAUUAUUUAGUUCACAAAUUU	Translation		1
novel_175	Cluster-9706.29985	1.5	22.147	1	24	316	339	AAAUUUGUAAACUAAAUGAUGUGU	GCAAAUCAUUUGGUUUGUAAAUUU	Cleavage		1
novel_175	Cluster-9706.94084	1.5	20.793	1	24	262	285	AAAUUUGUAAACUAAAUGAUGUGU	GCAAAUCAUUUGGUUUGUAAAUUU	Cleavage		1
novel_175	Cluster-9706.81586	1.5	8.031	1	24	1592	1615	AAAUUUGUAAACUAAAUGAUGUGU	CAACAUUAUUUUGUUUACAAAUUU	Cleavage		1
novel_175	Cluster-9706.51997	1.5	6.605	1	24	1592	1615	AAAUUUGUAAACUAAAUGAUGUGU	CAACAUUAUUUUGUUUACAAAUUU	Cleavage		1
novel_175	Cluster-9706.53094	1.5	8.031	1	24	1562	1585	AAAUUUGUAAACUAAAUGAUGUGU	CAACAUUAUUUUGUUUACAAAUUU	Cleavage		1
novel_175	Cluster-9706.53087	1.5	6.605	1	24	1562	1585	AAAUUUGUAAACUAAAUGAUGUGU	CAACAUUAUUUUGUUUACAAAUUU	Cleavage		1
novel_175	Cluster-9706.53092	1.5	8.031	1	24	1511	1534	AAAUUUGUAAACUAAAUGAUGUGU	CAACAUUAUUUUGUUUACAAAUUU	Cleavage		1
novel_175	Cluster-9706.53088	1.5	6.605	1	24	1511	1534	AAAUUUGUAAACUAAAUGAUGUGU	CAACAUUAUUUUGUUUACAAAUUU	Cleavage		1
novel_175	Cluster-9706.77894	1.5	11.706	1	24	604	627	AAAUUUGUAAACUAAAUGAUGUGU	UUAUGUCAUUUAGUUUACAAAAUU	Cleavage		2
novel_175	Cluster-9706.102892	1.5	11.706	1	24	604	627	AAAUUUGUAAACUAAAUGAUGUGU	UUAUGUCAUUUAGUUUACAAAAUU	Cleavage		2
novel_175	Cluster-9706.57601	1.5	10.726	1	24	79	102	AAAUUUGUAAACUAAAUGAUGUGU	CCAUGUCAUUUAAUUUACAGAUUU	Cleavage		1
novel_175	Cluster-9706.84250	1.5	11.616	1	24	79	102	AAAUUUGUAAACUAAAUGAUGUGU	CCAUGUCAUUUAAUUUACAGAUUU	Cleavage		1
novel_175	Cluster-9706.71123	1.5	12.291	1	24	191	214	AAAUUUGUAAACUAAAUGAUGUGU	CUAUGUCAUUUAGUUUACAAAAUU	Cleavage		1
novel_175	Cluster-9706.42625	1.5	12.62	1	24	2102	2125	AAAUUUGUAAACUAAAUGAUGUGU	GGAUGUUAUAUAGUUUACAAAUUU	Cleavage		1
novel_175	Cluster-9706.42626	1.5	12.62	1	24	2101	2124	AAAUUUGUAAACUAAAUGAUGUGU	GGAUGUUAUAUAGUUUACAAAUUU	Cleavage		1
novel_175	Cluster-9706.42628	1.5	12.62	1	24	1883	1906	AAAUUUGUAAACUAAAUGAUGUGU	GGAUGUUAUAUAGUUUACAAAUUU	Cleavage		1
novel_175	Cluster-9706.90865	1.5	7.778	1	21	1	21	AAAUUUGUAAACUAAAUGAUG	UGUCAUUUAGUUUACAAAAUU	Cleavage		1
novel_175	Cluster-9706.125912	1.5	7.778	1	21	1	21	AAAUUUGUAAACUAAAUGAUG	UGUCAUUUAGUUUACAAAAUU	Cleavage		1
novel_175	Cluster-9706.122051	1.5	7.778	1	21	1	21	AAAUUUGUAAACUAAAUGAUG	UGUCAUUUAGUUUACAAAAUU	Cleavage		1
novel_175	Cluster-9706.122054	1.5	7.778	1	21	1	21	AAAUUUGUAAACUAAAUGAUG	UGUCAUUUAGUUUACAAAAUU	Cleavage		1
novel_175	Cluster-9706.18358	1.5	7.778	1	21	1	21	AAAUUUGUAAACUAAAUGAUG	UGUCAUUUAGUUUACAAAAUU	Cleavage		1
novel_175	Cluster-9706.107585	1.5	7.778	1	21	1	21	AAAUUUGUAAACUAAAUGAUG	UGUCAUUUAGUUUACAAAAUU	Cleavage		1
novel_178	Cluster-13969.0	1.5	24.443	1	24	206	229	UUUGGAUGUGCUUUUAAAAUGAUU	AAUCAUUUUAAAAGCACUUCCAAA	Cleavage		1
novel_178	Cluster-9706.111177	1.5	8.7	1	24	914	937	UUUGGAUGUGCUUUUAAAAUGAUU	AAUCAUUUUAAAAACACAUUCAAA	Translation		1
novel_178	Cluster-9706.111181	1.5	8.7	1	24	849	872	UUUGGAUGUGCUUUUAAAAUGAUU	AAUCAUUUUAAAAACACAUUCAAA	Translation		1
novel_178	Cluster-9706.126178	1.5	9.106	1	24	580	603	UUUGGAUGUGCUUUUAAAAUGAUU	AGUCAUUUUAAAAGCACUUCCAAA	Cleavage		1
novel_178	Cluster-9706.85048	1.5	11.708	1	24	1038	1061	UUUGGAUGUGCUUUUAAAAUGAUU	AGUCAUUUUAAAAGCAUAUUCAAG	Cleavage		1
novel_178	Cluster-9706.93304	1.5	7.217	1	24	581	604	UUUGGAUGUGCUUUUAAAAUGAUU	AGUCAUUUUAAAAGCACUUCCAAA	Cleavage		1
novel_178	Cluster-14601.1	1.5	6.415	1	24	39	62	UUUGGAUGUGCUUUUAAAAUGAUU	AGUCAUUUUAAAAGCACUUCCAAA	Cleavage		1
novel_178	Cluster-9706.133957	1.5	12.802	1	24	63	86	UUUGGAUGUGCUUUUAAAAUGAUU	AGUCAUUUCAAAAGCACAUCCGAA	Cleavage		1
novel_178	Cluster-9706.80879	1.5	15.662	1	24	129	152	UUUGGAUGUGCUUUUAAAAUGAUU	AGUUAUUUUAAAGGCACAUUUAAA	Cleavage		1
novel_178	Cluster-9706.44904	1.5	10.049	1	24	314	337	UUUGGAUGUGCUUUUAAAAUGAUU	AGUCAUUUUAAAAGCAGGUCCAAA	Cleavage		1
novel_178	Cluster-9706.80486	1.5	9.903	1	24	1439	1462	UUUGGAUGUGCUUUUAAAAUGAUU	AUUCAUUUUAAAAGCACAUUCAAC	Cleavage		1
novel_178	Cluster-9706.94544	1.5	7.085	1	24	99	122	UUUGGAUGUGCUUUUAAAAUGAUU	AGUUAUUUUAAAAACACAUUCAAA	Translation		1
novel_178	Cluster-9706.94547	1.5	7.085	1	24	99	122	UUUGGAUGUGCUUUUAAAAUGAUU	AGUUAUUUUAAAAACACAUUCAAA	Translation		1
novel_178	Cluster-9706.94545	1.5	7.085	1	24	99	122	UUUGGAUGUGCUUUUAAAAUGAUU	AGUUAUUUUAAAAACACAUUCAAA	Translation		1
novel_178	Cluster-9706.94539	1.5	7.085	1	24	99	122	UUUGGAUGUGCUUUUAAAAUGAUU	AGUUAUUUUAAAAACACAUUCAAA	Translation		1
novel_178	Cluster-9706.29938	1.5	7.085	1	24	99	122	UUUGGAUGUGCUUUUAAAAUGAUU	AGUUAUUUUAAAAACACAUUCAAA	Translation		1
novel_178	Cluster-9706.94546	1.5	7.085	1	24	99	122	UUUGGAUGUGCUUUUAAAAUGAUU	AGUUAUUUUAAAAACACAUUCAAA	Translation		1
novel_178	Cluster-9706.94548	1.5	7.085	1	24	99	122	UUUGGAUGUGCUUUUAAAAUGAUU	AGUUAUUUUAAAAACACAUUCAAA	Translation		1
novel_178	Cluster-9706.18996	1.5	13.01	1	24	1236	1259	UUUGGAUGUGCUUUUAAAAUGAUU	AACCGUUUUAAAAGCAUAUUUAAA	Cleavage		2
novel_178	Cluster-9706.91078	1.5	4.572	1	24	93	116	UUUGGAUGUGCUUUUAAAAUGAUU	AACCAUUUUAAAAACACAUUCAAA	Translation		1
novel_178	Cluster-12927.0	1.5	18.382	1	24	184	207	UUUGGAUGUGCUUUUAAAAUGAUU	AGUCCUUUUAAAAGCACUUCCAAA	Cleavage		1
novel_178	Cluster-9706.55544	1.5	15.103	1	24	431	454	UUUGGAUGUGCUUUUAAAAUGAUU	GGCCAUUUUAAAAGCACUUCCAAA	Cleavage		1
novel_188	Cluster-9706.62297	1.5	6.498	1	23	183	205	ACCAAAUGAUGUGGUUGUUGAUG	CAUCAACAACCACAUCAUAUGGU	Cleavage		1
novel_188	Cluster-9706.87369	1.5	14.894	1	23	287	309	ACCAAAUGAUGUGGUUGUUGAUG	CAUCAACAUCUACAUCAUUUGGU	Cleavage		1
novel_188	Cluster-15413.1	1.5	9.964	1	23	82	104	ACCAAAUGAUGUGGUUGUUGAUG	CAUCAACAUCCAUAUCAUUUGGU	Cleavage		1
novel_188	Cluster-9706.22886	1.5	8.438	1	23	33	55	ACCAAAUGAUGUGGUUGUUGAUG	UGUCAACAAUCAUAUUAUUUGGU	Cleavage		1
novel_188	Cluster-2293.0	1.5	15.296	1	23	231	253	ACCAAAUGAUGUGGUUGUUGAUG	UAUCAACAUCUACAUCAUUUGGU	Cleavage		1
novel_188	Cluster-9706.24744	1.5	17.901	1	23	1486	1508	ACCAAAUGAUGUGGUUGUUGAUG	GGACGACGACCACAUUAUUUGGU	Cleavage		1
novel_188	Cluster-5610.0	1.5	17.901	1	23	1831	1853	ACCAAAUGAUGUGGUUGUUGAUG	GGACGACGACCACAUUAUUUGGU	Cleavage		1
novel_188	Cluster-3814.1	1.5	17.433	1	23	51	73	ACCAAAUGAUGUGGUUGUUGAUG	AGCAAACAAACACAUUAUUUGGU	Cleavage		1
novel_188	Cluster-3814.0	1.5	17.491	1	23	490	512	ACCAAAUGAUGUGGUUGUUGAUG	AGCAAACAAACACAUUAUUUGGU	Cleavage		1
novel_2	Cluster-17603.0	1.5	10.999	1	21	512	532	UUUUGAUCUCUGCAUUACUGG	AAAGUAAUGCAGAGAUCAACA	Cleavage		1
novel_21	Cluster-15115.0	1.5	16.621	1	21	387	407	CUUGGACUGAAGGGAGCUCCU	CGGAGCUCCCUUCAAUCCAAG	Cleavage		1
novel_27	Cluster-9706.16774	1.5	20.255	1	21	2827	2847	UGCGUUUGCACCUGCACCUCU	GAAGGUGCAGGUGCAGGUGCA	Cleavage		1
novel_27	Cluster-9706.110517	1.5	20.255	1	21	2910	2930	UGCGUUUGCACCUGCACCUCU	GAAGGUGCAGGUGCAGGUGCA	Cleavage		1
novel_3	Cluster-3123.0	1.5	24.787	1	20	684	703	CUUGGAUUGAAGGGAGCUCC	GGAGCUCCCUUCAGUCCAAA	Cleavage		1
novel_30	Cluster-9706.109734	1.5	15.195	1	24	996	1019	AUAAAAUAUUAACGUGACUUAACC	GGUUAAGUCACGUUAAUAUCUUAU	Cleavage		1
novel_30	Cluster-9706.14509	1.5	15.195	1	24	735	758	AUAAAAUAUUAACGUGACUUAACC	GGUUAAGUCACGUUAAUAUCUUAU	Cleavage		1
novel_30	Cluster-9706.20756	1.5	16.378	1	24	18	41	AUAAAAUAUUAACGUGACUUAACC	GGUUAAGUCACGUUAAUAUCUUAU	Cleavage		1
novel_31	Cluster-9706.83060	1.5	24.164	1	21	822	842	UUGGACCAGGCUUCAUUCCCC	CUGGGAUGAAGCCUGGUCCGG	Cleavage		1
novel_31	Cluster-9706.120970	1.5	23.463	1	21	1179	1199	UUGGACCAGGCUUCAUUCCCC	CUGGGAUGAAGCCUGGUCCGG	Cleavage		1
novel_31	Cluster-13172.0	1.5	24.164	1	21	822	842	UUGGACCAGGCUUCAUUCCCC	CUGGGAUGAAGCCUGGUCCGG	Cleavage		1
novel_31	Cluster-9706.2742	1.5	24.164	1	21	860	880	UUGGACCAGGCUUCAUUCCCC	CUGGGAUGAAGCCUGGUCCGG	Cleavage		1
novel_31	Cluster-9706.86048	1.5	23.463	1	21	1483	1503	UUGGACCAGGCUUCAUUCCCC	CUGGGAUGAAGCCUGGUCCGG	Cleavage		1
novel_31	Cluster-9706.2740	1.5	24.164	1	21	860	880	UUGGACCAGGCUUCAUUCCCC	CUGGGAUGAAGCCUGGUCCGG	Cleavage		1
novel_31	Cluster-10376.0	1.5	23.171	1	21	222	242	UUGGACCAGGCUUCAUUCCCC	UUGGAAUGAAGGCUGGUUCAA	Translation		1
novel_31	Cluster-1643.0	1.5	19.612	1	21	119	139	UUGGACCAGGCUUCAUUCCCC	UUGGAAUGAAGGCUGGUUCAA	Translation		1
novel_53	Cluster-15115.0	1.5	16.801	1	20	387	406	UUGGACUGAAGGGAGCUCCC	CGGAGCUCCCUUCAAUCCAA	Cleavage		1
novel_57	Cluster-9706.4780	1.5	19.09	1	24	299	322	AGUAAAAUGGGAUGUGUGGAUAUC	GAUAUCUACACAUCUUAUUUUACU	Cleavage		1
novel_57	Cluster-9706.20395	1.5	23.149	1	24	15	38	AGUAAAAUGGGAUGUGUGGAUAUC	GAUAUCCAUACACCCCAUUUUACU	Cleavage		1
novel_57	Cluster-9706.120118	1.5	9.387	1	24	1888	1911	AGUAAAAUGGGAUGUGUGGAUAUC	GGUAUCCACGCAUUCCAUUUUAUU	Cleavage		1
novel_57	Cluster-9706.63458	1.5	9.387	1	24	1856	1879	AGUAAAAUGGGAUGUGUGGAUAUC	GGUAUCCACGCAUUCCAUUUUAUU	Cleavage		1
novel_57	Cluster-9706.100147	1.5	23.149	1	24	15	38	AGUAAAAUGGGAUGUGUGGAUAUC	GAUAUCCAUACACCCCAUUUUACU	Cleavage		1
novel_57	Cluster-9706.102750	1.5	24.516	1	24	888	911	AGUAAAAUGGGAUGUGUGGAUAUC	GAUAUCCACACACCUCAUUUUACU	Cleavage		1
novel_57	Cluster-9706.81621	1.5	24.516	1	24	856	879	AGUAAAAUGGGAUGUGUGGAUAUC	GAUAUCCACACACCUCAUUUUACU	Cleavage		1
novel_57	Cluster-9706.29820	1.5	19.405	1	24	917	940	AGUAAAAUGGGAUGUGUGGAUAUC	GAUAUUCACACAUCCCUUUUUACU	Cleavage		2
novel_57	Cluster-9706.80067	1.5	24.516	1	24	775	798	AGUAAAAUGGGAUGUGUGGAUAUC	GAUAUCCACACACCUCAUUUUACU	Cleavage		1
novel_57	Cluster-9706.80351	1.5	15.525	1	24	334	357	AGUAAAAUGGGAUGUGUGGAUAUC	GAUAUCCACACACCUCAUUUUACU	Cleavage		1
novel_57	Cluster-9706.82340	1.5	12.297	1	24	333	356	AGUAAAAUGGGAUGUGUGGAUAUC	GAUAUCCACACACCUCAUUUUACU	Cleavage		1
novel_57	Cluster-9706.7260	1.5	15.176	1	24	367	390	AGUAAAAUGGGAUGUGUGGAUAUC	GAUAUCCACACAGCCCAUUUUGCU	Cleavage		1
novel_57	Cluster-9706.91906	1.5	16.976	1	24	400	423	AGUAAAAUGGGAUGUGUGGAUAUC	GUUAUCUACACAUCUCGUUUUACU	Cleavage		1
novel_57	Cluster-9706.126117	1.5	16.976	1	24	399	422	AGUAAAAUGGGAUGUGUGGAUAUC	GUUAUCUACACAUCUCGUUUUACU	Cleavage		1
novel_57	Cluster-9706.77186	1.5	19.626	1	24	180	203	AGUAAAAUGGGAUGUGUGGAUAUC	GUUAUCCACAUAUCUUAUUUUACU	Cleavage		1
novel_57	Cluster-9706.13873	1.5	18.78	1	24	1268	1291	AGUAAAAUGGGAUGUGUGGAUAUC	GCUAUCCACACACCUCAUUUUACU	Cleavage		1
novel_57	Cluster-9706.13874	1.5	18.78	1	24	1268	1291	AGUAAAAUGGGAUGUGUGGAUAUC	GCUAUCCACACACCUCAUUUUACU	Cleavage		1
novel_57	Cluster-9706.7514	1.5	19.592	1	24	4115	4138	AGUAAAAUGGGAUGUGUGGAUAUC	GCUAUCCAUACACCCCAUUUUACU	Cleavage		1
novel_57	Cluster-9706.127271	1.5	19.592	1	24	4103	4126	AGUAAAAUGGGAUGUGUGGAUAUC	GCUAUCCAUACACCCCAUUUUACU	Cleavage		1
novel_57	Cluster-9706.13870	1.5	18.78	1	24	1268	1291	AGUAAAAUGGGAUGUGUGGAUAUC	GCUAUCCACACACCUCAUUUUACU	Cleavage		1
novel_57	Cluster-9706.6927	1.5	19.592	1	24	4089	4112	AGUAAAAUGGGAUGUGUGGAUAUC	GCUAUCCAUACACCCCAUUUUACU	Cleavage		1
novel_57	Cluster-9706.7624	1.5	19.592	1	24	4077	4100	AGUAAAAUGGGAUGUGUGGAUAUC	GCUAUCCAUACACCCCAUUUUACU	Cleavage		1
novel_57	Cluster-9706.103040	1.5	15.549	1	24	3655	3678	AGUAAAAUGGGAUGUGUGGAUAUC	GCUAUCCACACAUCCUUUUUUACU	Cleavage		1
novel_57	Cluster-9706.17155	1.5	15.549	1	24	3472	3495	AGUAAAAUGGGAUGUGUGGAUAUC	GCUAUCCACACAUCCUUUUUUACU	Cleavage		1
novel_57	Cluster-9706.53215	1.5	15.549	1	24	2959	2982	AGUAAAAUGGGAUGUGUGGAUAUC	GCUAUCCACACAUCCUUUUUUACU	Cleavage		1
novel_57	Cluster-9706.103037	1.5	15.549	1	24	2776	2799	AGUAAAAUGGGAUGUGUGGAUAUC	GCUAUCCACACAUCCUUUUUUACU	Cleavage		1
novel_57	Cluster-9706.117264	1.5	24.712	1	24	668	691	AGUAAAAUGGGAUGUGUGGAUAUC	GCUAUCCACACACCCUAUUUUACU	Cleavage		1
novel_57	Cluster-9706.117266	1.5	24.712	1	24	631	654	AGUAAAAUGGGAUGUGUGGAUAUC	GCUAUCCACACACCCUAUUUUACU	Cleavage		1
novel_57	Cluster-9706.117273	1.5	24.712	1	24	631	654	AGUAAAAUGGGAUGUGUGGAUAUC	GCUAUCCACACACCCUAUUUUACU	Cleavage		1
novel_57	Cluster-9706.117274	1.5	24.712	1	24	587	610	AGUAAAAUGGGAUGUGUGGAUAUC	GCUAUCCACACACCCUAUUUUACU	Cleavage		1
novel_57	Cluster-9706.117262	1.5	24.712	1	24	458	481	AGUAAAAUGGGAUGUGUGGAUAUC	GCUAUCCACACACCCUAUUUUACU	Cleavage		1
novel_57	Cluster-9706.116549	1.5	17.331	1	24	1005	1028	AGUAAAAUGGGAUGUGUGGAUAUC	GCUAUCCACACACCUCAUUUUACU	Cleavage		1
novel_57	Cluster-9706.63007	1.5	17.331	1	24	903	926	AGUAAAAUGGGAUGUGUGGAUAUC	GCUAUCCACACACCUCAUUUUACU	Cleavage		1
novel_57	Cluster-9706.2953	1.5	10.706	1	24	66	89	AGUAAAAUGGGAUGUGUGGAUAUC	GCUAUCCACACACCCUAUUUUACU	Cleavage		1
novel_57	Cluster-9706.110513	1.5	17.231	1	24	296	319	AGUAAAAUGGGAUGUGUGGAUAUC	GCUAUCCACACAUCCUUUUUUACU	Cleavage		1
novel_67	Cluster-9706.16439	1.5	14.053	1	24	42	65	AUCUCGUGGAUGGUGAAUUUGAUA	UAUCAAAUUAGCCAUCCACGAGAU	Cleavage		1
novel_67	Cluster-9706.118119	1.5	14.053	1	24	42	65	AUCUCGUGGAUGGUGAAUUUGAUA	UAUCAAAUUAGCCAUCCACGAGAU	Cleavage		1
novel_67	Cluster-9706.117192	1.5	14.053	1	24	42	65	AUCUCGUGGAUGGUGAAUUUGAUA	UAUCAAAUUAGCCAUCCACGAGAU	Cleavage		1
novel_67	Cluster-9706.128375	1.5	18.78	1	24	37	60	AUCUCGUGGAUGGUGAAUUUGAUA	UAUCGAAUUCUCCAUCUACGAGAU	Cleavage		1
novel_67	Cluster-9706.78048	1.5	14.178	1	24	1303	1326	AUCUCGUGGAUGGUGAAUUUGAUA	UAUUGAAAUCACCAUCCAUGAGAU	Cleavage		1
novel_67	Cluster-2707.0	1.5	16.044	1	24	2562	2585	AUCUCGUGGAUGGUGAAUUUGAUA	AAUUGAAUUCGUCGUCCACGAGAU	Cleavage		1
novel_67	Cluster-4024.0	1.5	16.044	1	24	2645	2668	AUCUCGUGGAUGGUGAAUUUGAUA	AAUUGAAUUCGUCGUCCACGAGAU	Cleavage		1
novel_67	Cluster-4419.0	1.5	16.044	1	24	2646	2669	AUCUCGUGGAUGGUGAAUUUGAUA	AAUUGAAUUCGUCGUCCACGAGAU	Cleavage		1
novel_67	Cluster-9706.133867	1.5	16.044	1	24	2680	2703	AUCUCGUGGAUGGUGAAUUUGAUA	AAUUGAAUUCGUCGUCCACGAGAU	Cleavage		1
novel_67	Cluster-9706.133866	1.5	16.044	1	24	2729	2752	AUCUCGUGGAUGGUGAAUUUGAUA	AAUUGAAUUCGUCGUCCACGAGAU	Cleavage		1
novel_67	Cluster-9706.1383	1.5	16.044	1	24	2729	2752	AUCUCGUGGAUGGUGAAUUUGAUA	AAUUGAAUUCGUCGUCCACGAGAU	Cleavage		1
novel_67	Cluster-11422.0	1.5	16.044	1	24	2764	2787	AUCUCGUGGAUGGUGAAUUUGAUA	AAUUGAAUUCGUCGUCCACGAGAU	Cleavage		1
novel_67	Cluster-2707.1	1.5	16.044	1	24	2765	2788	AUCUCGUGGAUGGUGAAUUUGAUA	AAUUGAAUUCGUCGUCCACGAGAU	Cleavage		1
novel_67	Cluster-9706.134154	1.5	16.044	1	24	2813	2836	AUCUCGUGGAUGGUGAAUUUGAUA	AAUUGAAUUCGUCGUCCACGAGAU	Cleavage		1
novel_67	Cluster-9706.133515	1.5	16.044	1	24	2848	2871	AUCUCGUGGAUGGUGAAUUUGAUA	AAUUGAAUUCGUCGUCCACGAGAU	Cleavage		1
novel_67	Cluster-9706.133868	1.5	16.044	1	24	2848	2871	AUCUCGUGGAUGGUGAAUUUGAUA	AAUUGAAUUCGUCGUCCACGAGAU	Cleavage		1
novel_67	Cluster-9706.133869	1.5	16.044	1	24	2932	2955	AUCUCGUGGAUGGUGAAUUUGAUA	AAUUGAAUUCGUCGUCCACGAGAU	Cleavage		1
novel_69	Cluster-9706.34734	1.5	12.398	1	24	1990	2013	AUAAAAUAUUGACGUAACUUAACU	GUUUAAGUCACGUUAAUAUUUUAU	Cleavage		1
novel_69	Cluster-9706.52403	1.5	12.398	1	24	1255	1278	AUAAAAUAUUGACGUAACUUAACU	GUUUAAGUCACGUUAAUAUUUUAU	Cleavage		1
novel_85	Cluster-9706.7847	1.5	20.074	1	21	634	654	UUCUCGAUGUGCACAUUUGGC	ACCAAAUGUGCAUGUUGAGAA	Cleavage		1
novel_86	Cluster-13606.3	1.5	13.214	1	24	276	299	AUGAGAAUUUUAGAGUGCCAAUAA	UAAGUGGCAUUCUAAAAUUUUUAU	Cleavage		1
novel_86	Cluster-13606.2	1.5	13.214	1	24	276	299	AUGAGAAUUUUAGAGUGCCAAUAA	UAAGUGGCAUUCUAAAAUUUUUAU	Cleavage		1
novel_87	Cluster-9706.106245	1.5	17.247	1	21	27	47	UAAUCUAAGGAUGAAGAUCUU	CGGAUCUUCAUCUUUAGAUUU	Cleavage		1
novel_96	Cluster-5545.0	1.5	21.794	1	22	393	414	ACUCUCCCUCAAGGGCUUCGAC	UGAGAAGCCCUUGAGAGAGAGU	Cleavage		1
novel_96	Cluster-9706.73395	1.5	17.669	1	22	2600	2621	ACUCUCCCUCAAGGGCUUCGAC	ACAUAAGCCCUUGGGGGAGAGU	Cleavage		1
novel_96	Cluster-9706.73396	1.5	17.669	1	22	2660	2681	ACUCUCCCUCAAGGGCUUCGAC	ACAUAAGCCCUUGGGGGAGAGU	Cleavage		1
novel_96	Cluster-9706.73404	1.5	17.669	1	22	2816	2837	ACUCUCCCUCAAGGGCUUCGAC	ACAUAAGCCCUUGGGGGAGAGU	Cleavage		1
novel_96	Cluster-9706.73389	1.5	17.669	1	22	2876	2897	ACUCUCCCUCAAGGGCUUCGAC	ACAUAAGCCCUUGGGGGAGAGU	Cleavage		1
novel_97	Cluster-9706.73395	1.5	17.593	1	22	2601	2622	CACUCUCCCUCAAGGGCUUCGA	CAUAAGCCCUUGGGGGAGAGUU	Cleavage		1
novel_97	Cluster-9706.73396	1.5	17.593	1	22	2661	2682	CACUCUCCCUCAAGGGCUUCGA	CAUAAGCCCUUGGGGGAGAGUU	Cleavage		1
novel_97	Cluster-9706.73404	1.5	17.593	1	22	2817	2838	CACUCUCCCUCAAGGGCUUCGA	CAUAAGCCCUUGGGGGAGAGUU	Cleavage		1
novel_97	Cluster-9706.73389	1.5	17.593	1	22	2877	2898	CACUCUCCCUCAAGGGCUUCGA	CAUAAGCCCUUGGGGGAGAGUU	Cleavage		1
novel_99	Cluster-9706.73320	1.5	16.886	1	21	2283	2303	UAAUGGUCUAUCAAUUUUAAC	GUUAAAAUUGAAGGACCAUUA	Translation		4
novel_99	Cluster-9706.96639	1.5	16.886	1	21	2282	2302	UAAUGGUCUAUCAAUUUUAAC	GUUAAAAUUGAAGGACCAUUA	Translation		4
novel_99	Cluster-9706.68241	1.5	16.886	1	21	2246	2266	UAAUGGUCUAUCAAUUUUAAC	GUUAAAAUUGAAGGACCAUUA	Translation		4
novel_99	Cluster-9706.85172	1.5	16.886	1	21	1862	1882	UAAUGGUCUAUCAAUUUUAAC	GUUAAAAUUGAAGGACCAUUA	Translation		4
novel_99	Cluster-9706.104053	1.5	16.886	1	21	308	328	UAAUGGUCUAUCAAUUUUAAC	GUUAAAAUUGAAGGACCAUUA	Translation		4
novel_99	Cluster-9706.66811	1.5	14.542	1	21	99	119	UAAUGGUCUAUCAAUUUUAAC	GGUAAAAUUGAAGGACCAUUA	Translation		3
psi-miR156a-5p	Cluster-9706.39309	2	8.846	1	20	516	535	UGACAGAAGAGAGUGAGCAC	GUGUUCUCUUUCUUCUGUCA	Cleavage		1
psi-miR156a-5p	Cluster-9706.69287	2	17.645	1	20	2007	2026	UGACAGAAGAGAGUGAGCAC	UUGCCCAUUCUUUUCUGUCA	Cleavage		1
psi-miR156a-5p	Cluster-9706.66492	2	17.645	1	20	1602	1621	UGACAGAAGAGAGUGAGCAC	UUGCCCAUUCUUUUCUGUCA	Cleavage		1
psi-miR156a-5p	Cluster-9706.108202	2	17.343	1	20	2027	2046	UGACAGAAGAGAGUGAGCAC	UUGCUCAAUCUCAUCUGUCA	Cleavage		1
psi-miR156a-5p	Cluster-9706.108203	2	17.343	1	20	1598	1617	UGACAGAAGAGAGUGAGCAC	UUGCUCAAUCUCAUCUGUCA	Cleavage		1
psi-miR156a-5p	Cluster-9706.34139	2	17.343	1	20	1222	1241	UGACAGAAGAGAGUGAGCAC	UUGCUCAAUCUCAUCUGUCA	Cleavage		1
psi-miR156j	Cluster-9706.39311	2	13.367	1	20	122	141	UGACAGAAGAGAGAGAGCAC	GUGUCCUCUUUCUUCUGUCA	Cleavage		1
psi-miR156j	Cluster-9706.52924	2	9.139	1	20	86	105	UGACAGAAGAGAGAGAGCAC	AUGCUUUCUCUCUUCUGUUU	Cleavage		2
psi-miR156j	Cluster-9706.70337	2	13.872	1	20	1229	1248	UGACAGAAGAGAGAGAGCAC	CUUCUCUCUCUCUUCUGUCU	Cleavage		1
psi-miR156j	Cluster-9706.76273	2	18.523	1	20	1230	1249	UGACAGAAGAGAGAGAGCAC	CUUCUCUCUCUCUUCUGUCU	Cleavage		1
psi-miR156j	Cluster-9706.104400	2	7.952	1	20	335	354	UGACAGAAGAGAGAGAGCAC	CUUCUUUCUCUCUUCUGUUA	Cleavage		1
psi-miR156j	Cluster-9706.104398	2	7.952	1	20	335	354	UGACAGAAGAGAGAGAGCAC	CUUCUUUCUCUCUUCUGUUA	Cleavage		1
psi-miR156j	Cluster-9706.112240	2	14.13	1	20	106	125	UGACAGAAGAGAGAGAGCAC	CUUCUUUCUCUCUUCUGUUA	Cleavage		1
psi-miR156j	Cluster-9706.987	2	14.13	1	20	106	125	UGACAGAAGAGAGAGAGCAC	CUUCUUUCUCUCUUCUGUUA	Cleavage		1
psi-miR156j	Cluster-9706.28296	2	18.942	1	20	2402	2421	UGACAGAAGAGAGAGAGCAC	CUGCUCUCUCAAUUCUGUCA	Translation		1
psi-miR157a-5p	Cluster-5602.0	2	17.07	1	21	1051	1071	UUGACAGAAGAUAGAGAGCAC	GUGCUCUCUCUCUUCUGUCAU	Cleavage		1
psi-miR157a-5p	Cluster-9706.7362	2	17.07	1	21	997	1017	UUGACAGAAGAUAGAGAGCAC	GUGCUCUCUCUCUUCUGUCAU	Cleavage		1
psi-miR157a-5p	Cluster-9706.104371	2	17.07	1	21	967	987	UUGACAGAAGAUAGAGAGCAC	GUGCUCUCUCUCUUCUGUCAU	Cleavage		1
psi-miR157a-5p	Cluster-9706.104372	2	17.07	1	21	886	906	UUGACAGAAGAUAGAGAGCAC	GUGCUCUCUCUCUUCUGUCAU	Cleavage		1
psi-miR157a-5p	Cluster-9706.67978	2	11.28	1	21	1346	1366	UUGACAGAAGAUAGAGAGCAC	AUGCUCACUCUCUUCUGUCAA	Cleavage		1
psi-miR157a-5p	Cluster-9706.66730	2	11.28	1	21	799	819	UUGACAGAAGAUAGAGAGCAC	AUGCUCACUCUCUUCUGUCAA	Cleavage		1
psi-miR157a-5p	Cluster-11617.0	2	16.381	1	21	435	455	UUGACAGAAGAUAGAGAGCAC	AAGCUCCCAAUCUUCUGUCAA	Cleavage		1
psi-miR157d	Cluster-9706.46881	2	16.853	1	20	977	996	UGACAGAAGAUAGAGAGCAC	GUGCUCACUCUCUUCUGUCA	Translation		1
psi-miR157d	Cluster-9706.46882	2	16.853	1	20	977	996	UGACAGAAGAUAGAGAGCAC	GUGCUCACUCUCUUCUGUCA	Translation		1
psi-miR157d	Cluster-9706.67978	2	11.668	1	20	1346	1365	UGACAGAAGAUAGAGAGCAC	AUGCUCACUCUCUUCUGUCA	Translation		1
psi-miR157d	Cluster-9706.66730	2	11.668	1	20	799	818	UGACAGAAGAUAGAGAGCAC	AUGCUCACUCUCUUCUGUCA	Translation		1
psi-miR159a	Cluster-9706.31850	2	22.107	1	21	501	521	UUUGGAUUGAAGGGAGCUCUA	GAGGGUUUCCUUCAGUCCAAA	Cleavage		1
psi-miR159a	Cluster-9706.31851	2	22.107	1	21	1146	1166	UUUGGAUUGAAGGGAGCUCUA	GAGGGUUUCCUUCAGUCCAAA	Cleavage		1
psi-miR159a	Cluster-9706.33210	2	22.107	1	21	1357	1377	UUUGGAUUGAAGGGAGCUCUA	GAGGGUUUCCUUCAGUCCAAA	Cleavage		1
psi-miR159a	Cluster-9706.25570	2	14.599	1	21	691	711	UUUGGAUUGAAGGGAGCUCUA	UUUAGUUCCCUUCAAUUCAAA	Cleavage		1
psi-miR159b-3p	Cluster-9706.31850	2	22.107	1	21	501	521	UUUGGAUUGAAGGGAGCUCUU	GAGGGUUUCCUUCAGUCCAAA	Cleavage		1
psi-miR159b-3p	Cluster-9706.31851	2	22.107	1	21	1146	1166	UUUGGAUUGAAGGGAGCUCUU	GAGGGUUUCCUUCAGUCCAAA	Cleavage		1
psi-miR159b-3p	Cluster-9706.33210	2	22.107	1	21	1357	1377	UUUGGAUUGAAGGGAGCUCUU	GAGGGUUUCCUUCAGUCCAAA	Cleavage		1
psi-miR159b-3p	Cluster-9706.25570	2	14.599	1	21	691	711	UUUGGAUUGAAGGGAGCUCUU	UUUAGUUCCCUUCAAUUCAAA	Cleavage		1
psi-miR159c	Cluster-9706.25570	2	14.599	1	21	691	711	UUUGGAUUGAAGGGAGCUCCU	UUUAGUUCCCUUCAAUUCAAA	Cleavage		1
psi-miR159c	Cluster-9706.31850	2	22.107	1	21	501	521	UUUGGAUUGAAGGGAGCUCCU	GAGGGUUUCCUUCAGUCCAAA	Cleavage		1
psi-miR159c	Cluster-9706.31851	2	22.107	1	21	1146	1166	UUUGGAUUGAAGGGAGCUCCU	GAGGGUUUCCUUCAGUCCAAA	Cleavage		1
psi-miR159c	Cluster-9706.33210	2	22.107	1	21	1357	1377	UUUGGAUUGAAGGGAGCUCCU	GAGGGUUUCCUUCAGUCCAAA	Cleavage		1
psi-miR164a	Cluster-9706.29213	2	7.624	1	21	1110	1130	UGGAGAAGCAGGGCACGUGCA	AUUACGUGCCCUGCUUCUCGA	Cleavage		1
psi-miR164a	Cluster-9706.55237	2	7.624	1	21	1383	1403	UGGAGAAGCAGGGCACGUGCA	AUUACGUGCCCUGCUUCUCGA	Cleavage		1
psi-miR164a	Cluster-9706.51521	2	6.388	1	21	60	80	UGGAGAAGCAGGGCACGUGCA	AACACUUGUUCUGCUUCUCCA	Cleavage		1
psi-miR164a	Cluster-9706.88540	2	14.479	1	21	539	559	UGGAGAAGCAGGGCACGUGCA	CUUGCGUGCCCAGCUUCUCCA	Translation		1
psi-miR164a	Cluster-9706.88539	2	14.479	1	21	549	569	UGGAGAAGCAGGGCACGUGCA	CUUGCGUGCCCAGCUUCUCCA	Translation		1
psi-miR164a	Cluster-9706.88541	2	14.479	1	21	577	597	UGGAGAAGCAGGGCACGUGCA	CUUGCGUGCCCAGCUUCUCCA	Translation		1
psi-miR164c-5p	Cluster-9706.29213	2	7.624	1	21	1110	1130	UGGAGAAGCAGGGCACGUGCG	AUUACGUGCCCUGCUUCUCGA	Cleavage		1
psi-miR164c-5p	Cluster-9706.55237	2	7.624	1	21	1383	1403	UGGAGAAGCAGGGCACGUGCG	AUUACGUGCCCUGCUUCUCGA	Cleavage		1
psi-miR164c-5p	Cluster-9706.88540	2	14.479	1	21	539	559	UGGAGAAGCAGGGCACGUGCG	CUUGCGUGCCCAGCUUCUCCA	Translation		1
psi-miR164c-5p	Cluster-9706.88539	2	14.479	1	21	549	569	UGGAGAAGCAGGGCACGUGCG	CUUGCGUGCCCAGCUUCUCCA	Translation		1
psi-miR164c-5p	Cluster-9706.88541	2	14.479	1	21	577	597	UGGAGAAGCAGGGCACGUGCG	CUUGCGUGCCCAGCUUCUCCA	Translation		1
psi-miR164c-5p	Cluster-9706.51521	2	6.388	1	21	60	80	UGGAGAAGCAGGGCACGUGCG	AACACUUGUUCUGCUUCUCCA	Cleavage		1
psi-miR166e-5p	Cluster-8524.0	2	11.053	1	21	471	491	GGAAUGUUGUCUGGCACGAGG	GCUUGUUCUAGACAACAUUCC	Cleavage		1
psi-miR166e-5p	Cluster-9706.99046	2	11.047	1	21	2058	2078	GGAAUGUUGUCUGGCACGAGG	CUUCCUGCCUGACAACAUUCC	Cleavage		1
psi-miR166e-5p	Cluster-9706.120684	2	11.047	1	21	2058	2078	GGAAUGUUGUCUGGCACGAGG	CUUCCUGCCUGACAACAUUCC	Cleavage		1
psi-miR166e-5p	Cluster-9706.61994	2	11.047	1	21	2217	2237	GGAAUGUUGUCUGGCACGAGG	CUUCCUGCCUGACAACAUUCC	Cleavage		1
psi-miR166e-5p	Cluster-9706.86001	2	11.047	1	21	2217	2237	GGAAUGUUGUCUGGCACGAGG	CUUCCUGCCUGACAACAUUCC	Cleavage		1
psi-miR166e-5p	Cluster-9706.86003	2	11.047	1	21	2217	2237	GGAAUGUUGUCUGGCACGAGG	CUUCCUGCCUGACAACAUUCC	Cleavage		1
psi-miR172a	Cluster-15179.1	2	8.918	1	21	2373	2393	AGAAUCUUGAUGAUGCUGCAU	UAGUAGCAUCAUCAACAUUCU	Cleavage		1
psi-miR172a	Cluster-15179.0	2	10.744	1	21	2373	2393	AGAAUCUUGAUGAUGCUGCAU	UAGUAGCAUCAUCAACAUUCU	Cleavage		1
psi-miR172a	Cluster-9706.94398	2	12.242	1	21	2166	2186	AGAAUCUUGAUGAUGCUGCAU	CUGCAGCAUGUUCAAGAUUCU	Translation		1
psi-miR172a	Cluster-9706.94395	2	12.242	1	21	2544	2564	AGAAUCUUGAUGAUGCUGCAU	CUGCAGCAUGUUCAAGAUUCU	Translation		1
psi-miR172c	Cluster-9706.94398	2	12.242	1	21	2166	2186	AGAAUCUUGAUGAUGCUGCAG	CUGCAGCAUGUUCAAGAUUCU	Translation		1
psi-miR172c	Cluster-9706.94395	2	12.242	1	21	2544	2564	AGAAUCUUGAUGAUGCUGCAG	CUGCAGCAUGUUCAAGAUUCU	Translation		1
psi-miR172c	Cluster-15179.1	2	8.918	1	21	2373	2393	AGAAUCUUGAUGAUGCUGCAG	UAGUAGCAUCAUCAACAUUCU	Cleavage		1
psi-miR172c	Cluster-15179.0	2	10.744	1	21	2373	2393	AGAAUCUUGAUGAUGCUGCAG	UAGUAGCAUCAUCAACAUUCU	Cleavage		1
psi-miR172e-3p	Cluster-3843.0	2	16.434	1	21	1707	1727	GGAAUCUUGAUGAUGCUGCAU	GAGCGGCAUCAUUGAGAUUCU	Cleavage		1
psi-miR172e-3p	Cluster-219.0	2	8.009	1	21	189	208	GGAAUCUUGAUGAUGCUGCAU	GGGCAGC-UCAUCAAGAUUCC	Cleavage		1
psi-miR390a-5p	Cluster-9706.101593	2	14.641	1	21	179	199	AAGCUCAGGAGGGAUAGCGCC	GGUGCUAUCCUACCUGAGCUU	Translation		2
psi-miR390a-5p	Cluster-9706.75561	2	14.641	1	21	290	310	AAGCUCAGGAGGGAUAGCGCC	GGUGCUAUCCUACCUGAGCUU	Translation		2
psi-miR390a-5p	Cluster-9706.54555	2	14.641	1	21	179	199	AAGCUCAGGAGGGAUAGCGCC	GGUGCUAUCCUACCUGAGCUU	Translation		2
psi-miR390a-5p	Cluster-9706.44595	2	14.641	1	21	290	310	AAGCUCAGGAGGGAUAGCGCC	GGUGCUAUCCUACCUGAGCUU	Translation		2
psi-miR390a-5p	Cluster-9706.93985	2	12.368	1	21	517	537	AAGCUCAGGAGGGAUAGCGCC	AGCGCUAUCCAUCUUGAGUUU	Translation		1
psi-miR390a-5p	Cluster-9706.43756	2	10.385	1	21	2163	2183	AAGCUCAGGAGGGAUAGCGCC	AGCGCUAUCCAUCUUGAGUUU	Translation		1
psi-miR390a-5p	Cluster-9706.43758	2	10.385	1	21	2179	2199	AAGCUCAGGAGGGAUAGCGCC	AGCGCUAUCCAUCUUGAGUUU	Translation		1
psi-miR390a-5p	Cluster-9706.43760	2	10.385	1	21	2488	2508	AAGCUCAGGAGGGAUAGCGCC	AGCGCUAUCCAUCUUGAGUUU	Translation		1
psi-miR393a-5p	Cluster-9706.102775	2	18.441	1	22	989	1010	UCCAAAGGGAUCGCAUUGAUCC	AGAGCAAUGUGAUUCCUUUGGA	Cleavage		1
psi-miR393a-5p	Cluster-9706.102776	2	19.308	1	22	1971	1992	UCCAAAGGGAUCGCAUUGAUCC	AGAGCAAUGUGAUUCCUUUGGA	Cleavage		1
psi-miR396a-3p	Cluster-11673.0	2	16.467	1	21	442	462	GUUCAAUAAAGCUGUGGGAAG	CACCUCACAGCUUUAUUGAGC	Cleavage		1
psi-miR396a-3p	Cluster-9706.80436	2	11.662	1	21	709	729	GUUCAAUAAAGCUGUGGGAAG	UGUCCCACCUCUUUAUUGAAC	Cleavage		1
psi-miR396a-3p	Cluster-9706.64476	2	11.662	1	21	1504	1524	GUUCAAUAAAGCUGUGGGAAG	UGUCCCACCUCUUUAUUGAAC	Cleavage		1
psi-miR396b-3p	Cluster-9706.63621	2	16.522	1	21	1859	1879	GCUCAAGAAAGCUGUGGGAAA	UAUUCCACAGUUUUCUUGAGA	Cleavage		1
psi-miR396b-3p	Cluster-9706.99769	2	16.522	1	21	1994	2014	GCUCAAGAAAGCUGUGGGAAA	UAUUCCACAGUUUUCUUGAGA	Cleavage		1
psi-miR396b-3p	Cluster-9706.98787	2	16.522	1	21	1994	2014	GCUCAAGAAAGCUGUGGGAAA	UAUUCCACAGUUUUCUUGAGA	Cleavage		1
psi-miR396b-3p	Cluster-9706.30736	2	16.522	1	21	1859	1879	GCUCAAGAAAGCUGUGGGAAA	UAUUCCACAGUUUUCUUGAGA	Cleavage		1
psi-miR396b-3p	Cluster-9706.10282	2	16.522	1	21	1994	2014	GCUCAAGAAAGCUGUGGGAAA	UAUUCCACAGUUUUCUUGAGA	Cleavage		1
psi-miR397a	Cluster-13902.1	2	10.885	1	21	226	246	UCAUUGAGUGCAGCGUUGAUG	CAUCAAUGCUGCACUGAAUGA	Cleavage		1
psi-miR397a	Cluster-813.0	2	5.088	1	21	23	43	UCAUUGAGUGCAGCGUUGAUG	AAUCAACGUUGCACUCAAUAA	Cleavage		1
psi-miR397a	Cluster-9706.53892	2	12.415	1	21	1018	1038	UCAUUGAGUGCAGCGUUGAUG	AAUCAGCGUUACACUCAAUGA	Translation		1
psi-miR397a	Cluster-9706.106331	2	12.415	1	21	939	959	UCAUUGAGUGCAGCGUUGAUG	AAUCAGCGUUACACUCAAUGA	Translation		1
psi-miR397a	Cluster-9706.106324	2	12.415	1	21	939	959	UCAUUGAGUGCAGCGUUGAUG	AAUCAGCGUUACACUCAAUGA	Translation		1
psi-miR397a	Cluster-9706.106320	2	12.415	1	21	939	959	UCAUUGAGUGCAGCGUUGAUG	AAUCAGCGUUACACUCAAUGA	Translation		1
psi-miR397a	Cluster-9706.106332	2	12.415	1	21	939	959	UCAUUGAGUGCAGCGUUGAUG	AAUCAGCGUUACACUCAAUGA	Translation		1
psi-miR397a	Cluster-9706.106333	2	12.415	1	21	939	959	UCAUUGAGUGCAGCGUUGAUG	AAUCAGCGUUACACUCAAUGA	Translation		1
psi-miR397a	Cluster-9706.106329	2	12.415	1	21	1134	1154	UCAUUGAGUGCAGCGUUGAUG	AAUCAGCGUUACACUCAAUGA	Translation		1
psi-miR397a	Cluster-9706.106323	2	12.415	1	21	1134	1154	UCAUUGAGUGCAGCGUUGAUG	AAUCAGCGUUACACUCAAUGA	Translation		1
psi-miR398a-3p	Cluster-9706.93250	2	18.983	1	21	614	634	UGUGUUCUCAGGUCACCCCUU	AUGGGGAGAUUUGAGAACACA	Cleavage		1
psi-miR398a-3p	Cluster-9706.93249	2	18.983	1	21	640	660	UGUGUUCUCAGGUCACCCCUU	AUGGGGAGAUUUGAGAACACA	Cleavage		1
psi-miR398a-3p	Cluster-9706.93248	2	18.983	1	21	857	877	UGUGUUCUCAGGUCACCCCUU	AUGGGGAGAUUUGAGAACACA	Cleavage		1
psi-miR398b-3p	Cluster-9706.93250	2	18.983	1	21	614	634	UGUGUUCUCAGGUCACCCCUG	AUGGGGAGAUUUGAGAACACA	Cleavage		1
psi-miR398b-3p	Cluster-9706.93249	2	18.983	1	21	640	660	UGUGUUCUCAGGUCACCCCUG	AUGGGGAGAUUUGAGAACACA	Cleavage		1
psi-miR398b-3p	Cluster-9706.93248	2	18.983	1	21	857	877	UGUGUUCUCAGGUCACCCCUG	AUGGGGAGAUUUGAGAACACA	Cleavage		1
psi-miR399b	Cluster-9706.70492	2	19.22	1	21	572	592	UGCCAAAGGAGAGUUGCCCUG	CCGGGCAACUUUCCUUUGGUU	Cleavage		1
psi-miR408-3p	Cluster-17025.0	2	23.479	1	21	210	230	AUGCACUGCCUCUUCCCUGGC	GACAGGGAGAGGGCAGUGCAU	Cleavage		1
psi-miR414	Cluster-9706.60134	2	12.439	1	21	32	52	UCAUCUUCAUCAUCAUCGUCA	UGAAGAGGAUGAUGAAGAUGA	Cleavage		3
psi-miR414	Cluster-9706.474	2	16.658	1	21	2061	2081	UCAUCUUCAUCAUCAUCGUCA	GGACGGUGGUGGUGAAGAUGG	Cleavage		4
psi-miR414	Cluster-9706.125447	2	6.207	1	21	588	608	UCAUCUUCAUCAUCAUCGUCA	UGAUGAUGAUGAUGAAGACGA	Cleavage		6
psi-miR414	Cluster-9706.109187	2	11.803	1	21	136	156	UCAUCUUCAUCAUCAUCGUCA	UGAUGAUGAUGAUGAUGAUGA	Cleavage		1
psi-miR414	Cluster-10163.1	2	17.105	1	21	262	282	UCAUCUUCAUCAUCAUCGUCA	UGAUGAUGAUGAUGAUGAUGA	Cleavage		1
psi-miR414	Cluster-9706.34135	2	16.584	1	21	1	21	UCAUCUUCAUCAUCAUCGUCA	UGAUGAUGAUGAUGAUGAUGA	Cleavage		1
psi-miR414	Cluster-9706.75125	2	14.388	1	21	1	21	UCAUCUUCAUCAUCAUCGUCA	UGAUGAUGAUGAUGAUGAUGA	Cleavage		4
psi-miR414	Cluster-9706.75125	2	16.192	1	21	49	69	UCAUCUUCAUCAUCAUCGUCA	UGAUGAUGAUGAUGAUGAUGA	Cleavage		4
psi-miR414	Cluster-9706.75125	2	13.542	1	21	70	90	UCAUCUUCAUCAUCAUCGUCA	UGAUGAUGAUGAUGACGAUGA	Cleavage		4
psi-miR414	Cluster-11943.0	2	17.529	1	21	430	450	UCAUCUUCAUCAUCAUCGUCA	UGAUGAUGAUGAUGAUGAUGA	Cleavage		1
psi-miR414	Cluster-9706.29365	2	12.447	1	21	449	469	UCAUCUUCAUCAUCAUCGUCA	UGAUGAUGAUGAUGAUGAUGA	Cleavage		2
psi-miR414	Cluster-15043.0	2	13.277	1	21	485	505	UCAUCUUCAUCAUCAUCGUCA	UGAUGAUGAUGAUGAUGAUGA	Cleavage		1
psi-miR414	Cluster-9706.38038	2	4.609	1	21	1	21	UCAUCUUCAUCAUCAUCGUCA	UGAUGAUGAUGAUGAUGAUGA	Cleavage		1
psi-miR414	Cluster-9706.131308	2	4.115	1	21	490	510	UCAUCUUCAUCAUCAUCGUCA	UGAUGAUGAUGAUGAUGAUGA	Cleavage		3
psi-miR414	Cluster-9706.4027	2	21.88	1	21	211	231	UCAUCUUCAUCAUCAUCGUCA	UGAUGAUGAUGGUGAGGGUGA	Cleavage		2
psi-miR414	Cluster-9706.123374	2	6.169	1	21	373	393	UCAUCUUCAUCAUCAUCGUCA	UGAUGAUGAUGAUGAAGACGA	Cleavage		6
psi-miR414	Cluster-7631.0	2	10.425	1	21	599	619	UCAUCUUCAUCAUCAUCGUCA	UGAUGAUGAUGAUGAUGAUGA	Cleavage		1
psi-miR414	Cluster-9706.7496	2	3.82	1	21	224	244	UCAUCUUCAUCAUCAUCGUCA	UGAUGAUGAUGAUGAUGAUGA	Cleavage		1
psi-miR414	Cluster-9706.81465	2	22.457	1	21	625	645	UCAUCUUCAUCAUCAUCGUCA	UGAUGAUGAUGAUGAUGAUGA	Cleavage		1
psi-miR414	Cluster-9706.7495	2	4.95	1	21	224	244	UCAUCUUCAUCAUCAUCGUCA	UGAUGAUGAUGAUGAUGAUGA	Cleavage		1
psi-miR414	Cluster-9706.107219	2	18.827	1	21	427	447	UCAUCUUCAUCAUCAUCGUCA	UGAUGAUGAUGAUGAAGAGGA	Cleavage		1
psi-miR414	Cluster-2848.0	2	10.42	1	21	675	695	UCAUCUUCAUCAUCAUCGUCA	UGAUGAUGAUGAUGAUGAUGA	Cleavage		1
psi-miR414	Cluster-7631.1	2	9.391	1	21	675	695	UCAUCUUCAUCAUCAUCGUCA	UGAUGAUGAUGAUGAUGAUGA	Cleavage		2
psi-miR414	Cluster-7911.0	2	11.319	1	21	675	695	UCAUCUUCAUCAUCAUCGUCA	UGAUGAUGAUGAUGAUGAUGA	Cleavage		2
psi-miR414	Cluster-7911.0	2	11.068	1	21	696	716	UCAUCUUCAUCAUCAUCGUCA	UGAUGAUGAUGAUGAUGAUGA	Cleavage		2
psi-miR414	Cluster-9706.81644	2	11.204	1	21	818	838	UCAUCUUCAUCAUCAUCGUCA	UGAUGAUGAUGAUGAUGAUGA	Cleavage		1
psi-miR414	Cluster-9706.107211	2	18.827	1	21	507	527	UCAUCUUCAUCAUCAUCGUCA	UGAUGAUGAUGAUGAAGAGGA	Cleavage		1
psi-miR414	Cluster-18696.1	2	19.577	1	21	345	365	UCAUCUUCAUCAUCAUCGUCA	UGAUGAUGAUGAUGAUGAUGA	Cleavage		1
psi-miR414	Cluster-9706.123375	2	6.169	1	21	590	610	UCAUCUUCAUCAUCAUCGUCA	UGAUGAUGAUGAUGAAGACGA	Cleavage		6
psi-miR414	Cluster-9706.81460	2	22.457	1	21	817	837	UCAUCUUCAUCAUCAUCGUCA	UGAUGAUGAUGAUGAUGAUGA	Cleavage		1
psi-miR414	Cluster-2848.1	2	10.441	1	21	834	854	UCAUCUUCAUCAUCAUCGUCA	UGAUGAUGAUGAUGAUGAUGA	Cleavage		1
psi-miR414	Cluster-9706.123373	2	6.169	1	21	649	669	UCAUCUUCAUCAUCAUCGUCA	UGAUGAUGAUGAUGAAGACGA	Cleavage		6
psi-miR414	Cluster-9706.65849	2	19.764	1	21	449	469	UCAUCUUCAUCAUCAUCGUCA	UGAUGAUGAUGAUGAUGAUGA	Cleavage		1
psi-miR414	Cluster-9706.65054	2	14.625	1	21	643	663	UCAUCUUCAUCAUCAUCGUCA	UGAUGAUGAUGAUGAAGACGA	Cleavage		1
psi-miR414	Cluster-9706.107217	2	18.827	1	21	427	447	UCAUCUUCAUCAUCAUCGUCA	UGAUGAUGAUGAUGAAGAGGA	Cleavage		1
psi-miR414	Cluster-9706.107215	2	18.827	1	21	449	469	UCAUCUUCAUCAUCAUCGUCA	UGAUGAUGAUGAUGAAGAGGA	Cleavage		1
psi-miR414	Cluster-9706.34862	2	18.449	1	21	1139	1159	UCAUCUUCAUCAUCAUCGUCA	UGAUGAUGAUGAUGAUGAUGA	Cleavage		2
psi-miR414	Cluster-9706.107209	2	18.827	1	21	507	527	UCAUCUUCAUCAUCAUCGUCA	UGAUGAUGAUGAUGAAGAGGA	Cleavage		1
psi-miR414	Cluster-9706.75124	2	13.404	1	21	1	21	UCAUCUUCAUCAUCAUCGUCA	UGAUGAUGAUGAUGAUGAUGA	Cleavage		4
psi-miR414	Cluster-9706.75124	2	14.335	1	21	49	69	UCAUCUUCAUCAUCAUCGUCA	UGAUGAUGAUGAUGAUGAUGA	Cleavage		4
psi-miR414	Cluster-9706.75124	2	11.918	1	21	70	90	UCAUCUUCAUCAUCAUCGUCA	UGACGAUGAUGGUGAUGAUGA	Cleavage		4
psi-miR414	Cluster-9706.6232	2	12.342	1	21	1184	1204	UCAUCUUCAUCAUCAUCGUCA	UGAUGAUGAUGAUGAUGAUGA	Cleavage		1
psi-miR414	Cluster-7109.0	2	17.662	1	21	790	810	UCAUCUUCAUCAUCAUCGUCA	UGAUGAUGAUGAUGAUGAUGA	Cleavage		1
psi-miR414	Cluster-9706.75127	2	13.404	1	21	1	21	UCAUCUUCAUCAUCAUCGUCA	UGAUGAUGAUGAUGAUGAUGA	Cleavage		4
psi-miR414	Cluster-9706.75127	2	14.335	1	21	49	69	UCAUCUUCAUCAUCAUCGUCA	UGAUGAUGAUGAUGAUGAUGA	Cleavage		4
psi-miR414	Cluster-9706.75127	2	11.918	1	21	70	90	UCAUCUUCAUCAUCAUCGUCA	UGACGAUGAUGGUGAUGAUGA	Cleavage		4
psi-miR414	Cluster-7109.1	2	17.662	1	21	790	810	UCAUCUUCAUCAUCAUCGUCA	UGAUGAUGAUGAUGAUGAUGA	Cleavage		1
psi-miR414	Cluster-14112.0	2	20.253	1	21	60	80	UCAUCUUCAUCAUCAUCGUCA	UGAUGAUGAUGAUGAUGAUGA	Cleavage		1
psi-miR414	Cluster-15141.0	2	20.253	1	21	60	80	UCAUCUUCAUCAUCAUCGUCA	UGAUGAUGAUGAUGAUGAUGA	Cleavage		1
psi-miR414	Cluster-9706.18808	2	16.981	1	21	1058	1078	UCAUCUUCAUCAUCAUCGUCA	UGAUGAUGAUGAUGAUGAUGA	Cleavage		3
psi-miR414	Cluster-9706.128247	2	18.525	1	21	1396	1416	UCAUCUUCAUCAUCAUCGUCA	UGAUGAUGAUGAUGAUGAUGA	Cleavage		2
psi-miR414	Cluster-9706.6234	2	9.97	1	21	1394	1414	UCAUCUUCAUCAUCAUCGUCA	UGAUGAUGAUGAUGAUGAUGA	Cleavage		1
psi-miR414	Cluster-9706.62303	2	17.651	1	21	1109	1129	UCAUCUUCAUCAUCAUCGUCA	UGAUGAUGAUGAUGAAGACGA	Cleavage		1
psi-miR414	Cluster-9706.84657	2	14.109	1	21	1454	1474	UCAUCUUCAUCAUCAUCGUCA	UGAUGAUGAUGAUGAUGAUGA	Cleavage		1
psi-miR414	Cluster-9706.61687	2	14.109	1	21	1546	1566	UCAUCUUCAUCAUCAUCGUCA	UGAUGAUGAUGAUGAUGAUGA	Cleavage		1
psi-miR414	Cluster-9706.50708	2	13.983	1	21	755	775	UCAUCUUCAUCAUCAUCGUCA	UGAUGAUGAUGAUGAUGAUGA	Cleavage		3
psi-miR414	Cluster-4888.0	2	9.096	1	21	1209	1229	UCAUCUUCAUCAUCAUCGUCA	UGAUGAUGAUGAUGAUGAUGA	Cleavage		1
psi-miR414	Cluster-9706.128244	2	18.525	1	21	1626	1646	UCAUCUUCAUCAUCAUCGUCA	UGAUGAUGAUGAUGAUGAUGA	Cleavage		1
psi-miR414	Cluster-9706.50714	2	13.983	1	21	755	775	UCAUCUUCAUCAUCAUCGUCA	UGAUGAUGAUGAUGAUGAUGA	Cleavage		3
psi-miR414	Cluster-9706.128246	2	18.525	1	21	1743	1763	UCAUCUUCAUCAUCAUCGUCA	UGAUGAUGAUGAUGAUGAUGA	Cleavage		1
psi-miR414	Cluster-9706.128245	2	15.275	1	21	1743	1763	UCAUCUUCAUCAUCAUCGUCA	UGAUGAUGAUGAUGAUGAUGA	Cleavage		1
psi-miR414	Cluster-9706.88256	2	9.442	1	21	204	224	UCAUCUUCAUCAUCAUCGUCA	UGAUGAUGAUGAUGAUGAUGA	Cleavage		1
psi-miR414	Cluster-9706.37364	2	9.442	1	21	204	224	UCAUCUUCAUCAUCAUCGUCA	UGAUGAUGAUGAUGAUGAUGA	Cleavage		1
psi-miR414	Cluster-9706.35628	2	9.442	1	21	204	224	UCAUCUUCAUCAUCAUCGUCA	UGAUGAUGAUGAUGAUGAUGA	Cleavage		1
psi-miR414	Cluster-9706.95945	2	11.705	1	21	204	224	UCAUCUUCAUCAUCAUCGUCA	UGAUGAUGAUGAUGAUGAUGA	Cleavage		1
psi-miR414	Cluster-9706.110167	2	9.442	1	21	204	224	UCAUCUUCAUCAUCAUCGUCA	UGAUGAUGAUGAUGAUGAUGA	Cleavage		1
psi-miR414	Cluster-9706.67991	2	11.705	1	21	204	224	UCAUCUUCAUCAUCAUCGUCA	UGAUGAUGAUGAUGAUGAUGA	Cleavage		1
psi-miR414	Cluster-9706.35626	2	11.705	1	21	204	224	UCAUCUUCAUCAUCAUCGUCA	UGAUGAUGAUGAUGAUGAUGA	Cleavage		1
psi-miR414	Cluster-9706.58031	2	9.442	1	21	204	224	UCAUCUUCAUCAUCAUCGUCA	UGAUGAUGAUGAUGAUGAUGA	Cleavage		1
psi-miR414	Cluster-9706.71996	2	11.705	1	21	204	224	UCAUCUUCAUCAUCAUCGUCA	UGAUGAUGAUGAUGAUGAUGA	Cleavage		1
psi-miR414	Cluster-9706.64467	2	4.378	1	21	2218	2238	UCAUCUUCAUCAUCAUCGUCA	UGAUGAUGAUGAUGAUGAUGA	Cleavage		1
psi-miR414	Cluster-9706.94220	2	14.904	1	21	761	781	UCAUCUUCAUCAUCAUCGUCA	UGAUGAUGAUGAUGAUGAUGA	Cleavage		2
psi-miR414	Cluster-9706.50710	2	13.983	1	21	755	775	UCAUCUUCAUCAUCAUCGUCA	UGAUGAUGAUGAUGAUGAUGA	Cleavage		2
psi-miR414	Cluster-9706.50715	2	14.904	1	21	761	781	UCAUCUUCAUCAUCAUCGUCA	UGAUGAUGAUGAUGAUGAUGA	Cleavage		2
psi-miR414	Cluster-9706.50711	2	14.904	1	21	761	781	UCAUCUUCAUCAUCAUCGUCA	UGAUGAUGAUGAUGAUGAUGA	Cleavage		2
psi-miR414	Cluster-9706.50716	2	13.983	1	21	755	775	UCAUCUUCAUCAUCAUCGUCA	UGAUGAUGAUGAUGAUGAUGA	Cleavage		2
psi-miR414	Cluster-9706.50713	2	14.904	1	21	761	781	UCAUCUUCAUCAUCAUCGUCA	UGAUGAUGAUGAUGAUGAUGA	Cleavage		2
psi-miR414	Cluster-9706.81015	2	11.705	1	21	204	224	UCAUCUUCAUCAUCAUCGUCA	UGAUGAUGAUGAUGAUGAUGA	Cleavage		1
psi-miR414	Cluster-9706.120623	2	20.738	1	21	384	404	UCAUCUUCAUCAUCAUCGUCA	UGAUGAUGAUGAUGAUGAUGA	Cleavage		1
psi-miR414	Cluster-9706.57660	2	11.705	1	21	204	224	UCAUCUUCAUCAUCAUCGUCA	UGAUGAUGAUGAUGAUGAUGA	Cleavage		1
psi-miR414	Cluster-9706.64462	2	17.117	1	21	1006	1026	UCAUCUUCAUCAUCAUCGUCA	UGAUGAUGAUGAUGAUGAUGA	Cleavage		2
psi-miR414	Cluster-9706.56150	2	11.705	1	21	204	224	UCAUCUUCAUCAUCAUCGUCA	UGAUGAUGAUGAUGAUGAUGA	Cleavage		1
psi-miR414	Cluster-9706.64461	2	17.117	1	21	1006	1026	UCAUCUUCAUCAUCAUCGUCA	UGAUGAUGAUGAUGAUGAUGA	Cleavage		2
psi-miR414	Cluster-9706.128948	2	13.294	1	21	497	517	UCAUCUUCAUCAUCAUCGUCA	UGAUGAUGAUGAUGAUGAUGA	Cleavage		1
psi-miR414	Cluster-9706.130629	2	20.895	1	21	2082	2102	UCAUCUUCAUCAUCAUCGUCA	UGGCGAUGAUGAUGAAGACGA	Cleavage		4
psi-miR414	Cluster-9706.130629	2	20.378	1	21	2115	2135	UCAUCUUCAUCAUCAUCGUCA	CGGCGAUGAUGAUGAAGACGA	Cleavage		4
psi-miR414	Cluster-9706.92106	2	4.378	1	21	2908	2928	UCAUCUUCAUCAUCAUCGUCA	UGAUGAUGAUGAUGAUGAUGA	Cleavage		1
psi-miR414	Cluster-9706.45307	2	14.904	1	21	761	781	UCAUCUUCAUCAUCAUCGUCA	UGAUGAUGAUGAUGAUGAUGA	Cleavage		2
psi-miR414	Cluster-9706.94219	2	14.904	1	21	761	781	UCAUCUUCAUCAUCAUCGUCA	UGAUGAUGAUGAUGAUGAUGA	Cleavage		2
psi-miR414	Cluster-9706.50717	2	13.983	1	21	755	775	UCAUCUUCAUCAUCAUCGUCA	UGAUGAUGAUGAUGAUGAUGA	Cleavage		2
psi-miR414	Cluster-9706.50712	2	14.904	1	21	761	781	UCAUCUUCAUCAUCAUCGUCA	UGAUGAUGAUGAUGAUGAUGA	Cleavage		2
psi-miR414	Cluster-9706.75136	2	14.388	1	21	1	21	UCAUCUUCAUCAUCAUCGUCA	UGAUGAUGAUGAUGAUGAUGA	Cleavage		4
psi-miR414	Cluster-9706.75136	2	16.192	1	21	49	69	UCAUCUUCAUCAUCAUCGUCA	UGAUGAUGAUGAUGAUGAUGA	Cleavage		4
psi-miR414	Cluster-9706.75136	2	13.542	1	21	70	90	UCAUCUUCAUCAUCAUCGUCA	UGAUGAUGAUGAUGACGAUGA	Cleavage		4
psi-miR414	Cluster-9706.75129	2	13.404	1	21	1	21	UCAUCUUCAUCAUCAUCGUCA	UGAUGAUGAUGAUGAUGAUGA	Cleavage		4
psi-miR414	Cluster-9706.75129	2	14.335	1	21	49	69	UCAUCUUCAUCAUCAUCGUCA	UGAUGAUGAUGAUGAUGAUGA	Cleavage		4
psi-miR414	Cluster-9706.75129	2	11.918	1	21	70	90	UCAUCUUCAUCAUCAUCGUCA	UGACGAUGAUGGUGAUGAUGA	Cleavage		4
psi-miR414	Cluster-9706.75126	2	11.72	1	21	1	21	UCAUCUUCAUCAUCAUCGUCA	UGAUGAUGAUGAUGAUGAUGA	Cleavage		6
psi-miR414	Cluster-9706.75126	2	17.635	1	21	49	69	UCAUCUUCAUCAUCAUCGUCA	UGAUGAUGAUGAUGAUGAUGA	Cleavage		6
psi-miR414	Cluster-9706.75126	2	14.133	1	21	70	90	UCAUCUUCAUCAUCAUCGUCA	UGAUGAUGAUGAUGAUGAUGA	Cleavage		6
psi-miR414	Cluster-9706.75126	2	15.042	1	21	91	111	UCAUCUUCAUCAUCAUCGUCA	UGAUGAUGAUGAUGAUGAUGA	Cleavage		6
psi-miR414	Cluster-9706.75126	2	15.564	1	21	115	135	UCAUCUUCAUCAUCAUCGUCA	UGAUGAUGAUGAUGACGAUGA	Cleavage		6
psi-miR414	Cluster-9706.54069	2	11.72	1	21	1	21	UCAUCUUCAUCAUCAUCGUCA	UGAUGAUGAUGAUGAUGAUGA	Cleavage		7
psi-miR414	Cluster-9706.54069	2	16.758	1	21	49	69	UCAUCUUCAUCAUCAUCGUCA	UGAUGAUGAUGAUGAUGAUGA	Cleavage		7
psi-miR414	Cluster-9706.54069	2	16.632	1	21	70	90	UCAUCUUCAUCAUCAUCGUCA	UGAUGAUGAUGAUGAUGAUGA	Cleavage		7
psi-miR414	Cluster-9706.54069	2	15.022	1	21	91	111	UCAUCUUCAUCAUCAUCGUCA	UGAUGAUGAUGAUGAUGAUGA	Cleavage		7
psi-miR414	Cluster-9706.54069	2	15.597	1	21	112	132	UCAUCUUCAUCAUCAUCGUCA	UGAUGAUGAUGAUGAUGAUGA	Cleavage		7
psi-miR414	Cluster-9706.54069	2	14.025	1	21	133	153	UCAUCUUCAUCAUCAUCGUCA	UGAUGAUGAUGAUGACGAUGA	Cleavage		7
psi-miR414	Cluster-9706.119709	2	11.065	1	21	1010	1030	UCAUCUUCAUCAUCAUCGUCA	UGAAGAUGAUGAUGAAGAUGC	Cleavage		1
psi-miR414	Cluster-9706.37080	2	11.065	1	21	1191	1211	UCAUCUUCAUCAUCAUCGUCA	UGAAGAUGAUGAUGAAGAUGC	Cleavage		1
psi-miR414	Cluster-9706.57936	2	11.507	1	21	1010	1030	UCAUCUUCAUCAUCAUCGUCA	UGAAGAUGAUGAUGAAGAUGC	Cleavage		1
psi-miR414	Cluster-9706.19244	2	5.022	1	21	2248	2268	UCAUCUUCAUCAUCAUCGUCA	UGACGACGAUGAUGAAGAUGU	Cleavage		1
psi-miR414	Cluster-9706.19246	2	5.022	1	21	2271	2291	UCAUCUUCAUCAUCAUCGUCA	UGACGACGAUGAUGAAGAUGU	Cleavage		1
psi-miR414	Cluster-9706.19245	2	5.022	1	21	2350	2370	UCAUCUUCAUCAUCAUCGUCA	UGACGACGAUGAUGAAGAUGU	Cleavage		1
psi-miR414	Cluster-9706.77150	2	12.814	1	21	434	454	UCAUCUUCAUCAUCAUCGUCA	CUACGAUGAUGAUGAGAAUGA	Cleavage		2
psi-miR414	Cluster-9706.58566	2	12.814	1	21	434	454	UCAUCUUCAUCAUCAUCGUCA	CUACGAUGAUGAUGAGAAUGA	Cleavage		2
psi-miR414	Cluster-9706.120211	2	11.705	1	21	551	571	UCAUCUUCAUCAUCAUCGUCA	UGAUGAGGAUGAUGAAGGUGA	Cleavage		1
psi-miR414	Cluster-9706.64533	2	16.322	1	21	225	245	UCAUCUUCAUCAUCAUCGUCA	CGAUGAUGAUGAUGAAUAUGA	Cleavage		1
psi-miR858a	Cluster-9706.125243	2	16.158	1	21	380	400	UUUCGUUGUCUGUUCGACCUU	CAGGUAGAACAGAUAACGGAA	Cleavage		1
psi-miR858a	Cluster-7815.0	2	18.633	1	21	900	920	UUUCGUUGUCUGUUCGACCUU	CAGGUCGAACUGAUAACGAGA	Translation		1
psi-miR858a	Cluster-9706.101586	2	16.634	1	21	598	618	UUUCGUUGUCUGUUCGACCUU	CAGGUAGAACAGAUAACGGAA	Cleavage		1
psi-miR858a	Cluster-9706.123734	2	16.759	1	21	540	560	UUUCGUUGUCUGUUCGACCUU	CCGGUAGAACAGACAAUGAGA	Cleavage		1
psi-miR858a	Cluster-9706.123793	2	13.446	1	21	651	671	UUUCGUUGUCUGUUCGACCUU	CCGGUAGAACAGACAAUGAGA	Cleavage		1
psi-miR858a	Cluster-9706.125163	2	16.759	1	21	556	576	UUUCGUUGUCUGUUCGACCUU	CCGGUAGAACAGACAAUGAGA	Cleavage		1
psi-miR858a	Cluster-9706.12048	2	16.759	1	21	617	637	UUUCGUUGUCUGUUCGACCUU	CCGGUAGAACAGACAAUGAGA	Cleavage		1
psi-miR858a	Cluster-9706.125162	2	13.446	1	21	967	987	UUUCGUUGUCUGUUCGACCUU	CCGGUAGAACAGACAAUGAGA	Cleavage		1
psi-miR858a	Cluster-9706.11471	2	13.446	1	21	1028	1048	UUUCGUUGUCUGUUCGACCUU	CCGGUAGAACAGACAAUGAGA	Cleavage		1
psi-miR858b	Cluster-9706.97920	2	15.758	1	21	1319	1339	UUCGUUGUCUGUUCGACCUUG	CCCGGUCGAACAGAUAAUGAA	Cleavage		1
psi-miR858b	Cluster-9706.34018	2	15.758	1	21	1331	1351	UUCGUUGUCUGUUCGACCUUG	CCCGGUCGAACAGAUAAUGAA	Cleavage		1
psi-miR858b	Cluster-9706.125243	2	17.074	1	21	379	399	UUCGUUGUCUGUUCGACCUUG	CCAGGUAGAACAGAUAACGGA	Cleavage		1
psi-miR858b	Cluster-7815.0	2	17.879	1	21	899	919	UUCGUUGUCUGUUCGACCUUG	CCAGGUCGAACUGAUAACGAG	Translation		1
psi-miR858b	Cluster-9706.101586	2	17.413	1	21	597	617	UUCGUUGUCUGUUCGACCUUG	CCAGGUAGAACAGAUAACGGA	Cleavage		1
novel_1	Cluster-9706.32784	2	17.156	1	24	120	143	AUAAAAUGUUGACGUGGCUUAACC	GGUUAAGCCACGUCAAUAUCUUAU	Cleavage		1
novel_1	Cluster-10754.0	2	11.626	1	24	671	694	AUAAAAUGUUGACGUGGCUUAACC	GGUUAAGCUACGUCAACAUCUUAU	Cleavage		1
novel_1	Cluster-9706.6793	2	11.626	1	24	832	855	AUAAAAUGUUGACGUGGCUUAACC	GGUUAAGCUACGUCAACAUCUUAU	Cleavage		1
novel_1	Cluster-9706.4901	2	11.626	1	24	903	926	AUAAAAUGUUGACGUGGCUUAACC	GGUUAAGCUACGUCAACAUCUUAU	Cleavage		1
novel_1	Cluster-9706.71604	2	22.588	1	24	167	190	AUAAAAUGUUGACGUGGCUUAACC	GGUUAAACCACGUCGAUAUUUUAU	Cleavage		1
novel_1	Cluster-9706.15668	2	9.434	1	24	921	944	AUAAAAUGUUGACGUGGCUUAACC	GGUUAAAUUACGUCAACAUUUUAU	Cleavage		1
novel_1	Cluster-9706.29514	2	9.394	1	24	39	62	AUAAAAUGUUGACGUGGCUUAACC	GGUUAAAUUACGUCAACAUUUUAU	Cleavage		1
novel_1	Cluster-9706.13605	2	10.989	1	24	807	830	AUAAAAUGUUGACGUGGCUUAACC	AGUUAAACUACGUCAAUAUUUUAU	Cleavage		1
novel_1	Cluster-9706.11796	2	10.989	1	24	1139	1162	AUAAAAUGUUGACGUGGCUUAACC	AGUUAAACUACGUCAAUAUUUUAU	Cleavage		1
novel_1	Cluster-9706.9165	2	13.543	1	24	1743	1766	AUAAAAUGUUGACGUGGCUUAACC	AGUUAAACUAUGUCAACAUUUUAU	Cleavage		1
novel_1	Cluster-7546.0	2	15.113	1	24	42	65	AUAAAAUGUUGACGUGGCUUAACC	GAUUAAGCCAUGUCAACAUCUUAU	Cleavage		1
novel_1	Cluster-9706.64633	2	16.041	1	24	817	840	AUAAAAUGUUGACGUGGCUUAACC	AGUUAAACCACAUCAACAUUUUAU	Cleavage		1
novel_1	Cluster-9706.66770	2	16.041	1	24	817	840	AUAAAAUGUUGACGUGGCUUAACC	AGUUAAACCACAUCAACAUUUUAU	Cleavage		1
novel_1	Cluster-9706.66772	2	16.041	1	24	1192	1215	AUAAAAUGUUGACGUGGCUUAACC	AGUUAAACCACAUCAACAUUUUAU	Cleavage		1
novel_1	Cluster-9706.66510	2	16.041	1	24	1192	1215	AUAAAAUGUUGACGUGGCUUAACC	AGUUAAACCACAUCAACAUUUUAU	Cleavage		1
novel_1	Cluster-10469.1	2	7.197	1	24	149	172	AUAAAAUGUUGACGUGGCUUAACC	UAUUAAAUCACGUCAAUAUUUUAU	Cleavage		1
novel_1	Cluster-9706.115171	2	3.965	1	24	88	111	AUAAAAUGUUGACGUGGCUUAACC	AAUUAAAUCACGUCAGCAUUUUAU	Cleavage		1
novel_1	Cluster-9706.109952	2	19.053	1	24	1537	1560	AUAAAAUGUUGACGUGGCUUAACC	UAUUGUGUCACGUCAAUAUUUUAU	Cleavage		1
novel_1	Cluster-9706.109954	2	19.053	1	24	1637	1660	AUAAAAUGUUGACGUGGCUUAACC	UAUUGUGUCACGUCAAUAUUUUAU	Cleavage		1
novel_1	Cluster-9706.109953	2	19.053	1	24	1736	1759	AUAAAAUGUUGACGUGGCUUAACC	UAUUGUGUCACGUCAAUAUUUUAU	Cleavage		1
novel_1	Cluster-9706.62355	2	8.83	1	24	3282	3305	AUAAAAUGUUGACGUGGCUUAACC	AGCUAAAUCACGUCAAUAUUUUAU	Cleavage		1
novel_1	Cluster-9706.63879	2	8.83	1	24	3433	3456	AUAAAAUGUUGACGUGGCUUAACC	AGCUAAAUCACGUCAAUAUUUUAU	Cleavage		1
novel_1	Cluster-9706.62213	2	8.83	1	24	3659	3682	AUAAAAUGUUGACGUGGCUUAACC	AGCUAAAUCACGUCAAUAUUUUAU	Cleavage		1
novel_1	Cluster-9706.114000	2	14.552	1	24	545	568	AUAAAAUGUUGACGUGGCUUAACC	UUAUGAGCCAAGUCAAAAUUUUAU	Cleavage		1
novel_100	Cluster-9706.35831	2	14.599	1	25	1542	1566	GGAUGUCCAUCUUAAACCUCUUAGC	AUUGAGAAGUUUAAGAUGGAUAUCU	Cleavage		1
novel_100	Cluster-9706.53595	2	14.599	1	25	1544	1568	GGAUGUCCAUCUUAAACCUCUUAGC	AUUGAGAAGUUUAAGAUGGAUAUCU	Cleavage		1
novel_100	Cluster-9706.55467	2	14.599	1	25	1572	1596	GGAUGUCCAUCUUAAACCUCUUAGC	AUUGAGAAGUUUAAGAUGGAUAUCU	Cleavage		1
novel_100	Cluster-9706.46072	2	14.599	1	25	1737	1761	GGAUGUCCAUCUUAAACCUCUUAGC	AUUGAGAAGUUUAAGAUGGAUAUCU	Cleavage		1
novel_100	Cluster-9706.108043	2	14.599	1	25	3103	3127	GGAUGUCCAUCUUAAACCUCUUAGC	AUUGAGAAGUUUAAGAUGGAUAUCU	Cleavage		1
novel_100	Cluster-9706.61019	2	14.599	1	25	3103	3127	GGAUGUCCAUCUUAAACCUCUUAGC	AUUGAGAAGUUUAAGAUGGAUAUCU	Cleavage		1
novel_100	Cluster-9706.28885	2	14.599	1	25	3103	3127	GGAUGUCCAUCUUAAACCUCUUAGC	AUUGAGAAGUUUAAGAUGGAUAUCU	Cleavage		1
novel_100	Cluster-9706.33580	2	14.599	1	25	3448	3472	GGAUGUCCAUCUUAAACCUCUUAGC	AUUGAGAAGUUUAAGAUGGAUAUCU	Cleavage		1
novel_100	Cluster-9706.33578	2	14.599	1	25	3541	3565	GGAUGUCCAUCUUAAACCUCUUAGC	AUUGAGAAGUUUAAGAUGGAUAUCU	Cleavage		1
novel_100	Cluster-9706.65122	2	14.599	1	25	3448	3472	GGAUGUCCAUCUUAAACCUCUUAGC	AUUGAGAAGUUUAAGAUGGAUAUCU	Cleavage		1
novel_100	Cluster-9706.108810	2	14.599	1	25	3541	3565	GGAUGUCCAUCUUAAACCUCUUAGC	AUUGAGAAGUUUAAGAUGGAUAUCU	Cleavage		1
novel_100	Cluster-9706.33579	2	14.599	1	25	3448	3472	GGAUGUCCAUCUUAAACCUCUUAGC	AUUGAGAAGUUUAAGAUGGAUAUCU	Cleavage		1
novel_100	Cluster-9706.43312	2	14.599	1	25	3541	3565	GGAUGUCCAUCUUAAACCUCUUAGC	AUUGAGAAGUUUAAGAUGGAUAUCU	Cleavage		1
novel_100	Cluster-9706.33581	2	14.599	1	25	3637	3661	GGAUGUCCAUCUUAAACCUCUUAGC	AUUGAGAAGUUUAAGAUGGAUAUCU	Cleavage		1
novel_100	Cluster-9706.79289	2	11.007	1	25	188	212	GGAUGUCCAUCUUAAACCUCUUAGC	AUUGAGAAAUUUAAGAUGGACAUCC	Cleavage		1
novel_100	Cluster-9706.62334	2	12.575	1	25	179	203	GGAUGUCCAUCUUAAACCUCUUAGC	AUUGAGAAAUUUAAGAUGGACAUCC	Cleavage		1
novel_105	Cluster-9706.67900	2	12.011	1	21	3476	3496	UUUCACAGCUUUCUUGAACUG	CGGGUCAAGGAAGUUGUGAAA	Cleavage		1
novel_106	Cluster-9706.25229	2	23.366	1	22	2268	2289	UCCCUCAAGGGCUUCCAACAUU	AACGUUGAAAGCCUUUGGGGGA	Cleavage		1
novel_112	Cluster-9706.119335	2	10.69	1	24	350	373	AUCUGAACAAAUCUAUGAUUCAUC	AAGUUGUCAUAGAUUUUUUUAGAU	Cleavage		1
novel_112	Cluster-9706.12783	2	10.69	1	24	350	373	AUCUGAACAAAUCUAUGAUUCAUC	AAGUUGUCAUAGAUUUUUUUAGAU	Cleavage		1
novel_112	Cluster-9706.108906	2	21.866	1	23	1	23	AUCUGAACAAAUCUAUGAUUCAU	GUUUAUCGUAGAUUUUUUUAGAU	Cleavage		1
novel_113	Cluster-9706.125491	2	21.027	1	24	1147	1170	GUGGCUGUUGAGUGAACAAACUUC	GAAGUUUGUUCACUCAACAACCAU	Cleavage		1
novel_113	Cluster-9706.125489	2	21.027	1	24	2047	2070	GUGGCUGUUGAGUGAACAAACUUC	GAAGUUUGUUCACUCAACAACCAU	Cleavage		1
novel_115	Cluster-9706.2984	2	11.761	1	23	9	31	AUGAGAUUUUUGGAGUGCUAAUA	UAUUGGCACUCCAAAAAUCUAAU	Cleavage		1
novel_115	Cluster-12162.3	2	12.237	1	23	3632	3654	AUGAGAUUUUUGGAGUGCUAAUA	UAUUGACACUCUAAAAAUCUCAU	Cleavage		1
novel_115	Cluster-9706.66586	2	14.258	1	23	1513	1535	AUGAGAUUUUUGGAGUGCUAAUA	UAUUGACGCUCCAAAAAUCUCAU	Cleavage		1
novel_115	Cluster-9706.105022	2	8.976	1	23	400	422	AUGAGAUUUUUGGAGUGCUAAUA	UAUUAGCAGUCCAAAAAUUUUAU	Cleavage		1
novel_115	Cluster-9706.92346	2	18.158	1	23	878	900	AUGAGAUUUUUGGAGUGCUAAUA	UAUUGACACUCUAAAAAUCUCAU	Cleavage		1
novel_115	Cluster-9706.92347	2	18.158	1	23	801	823	AUGAGAUUUUUGGAGUGCUAAUA	UAUUGACACUCUAAAAAUCUCAU	Cleavage		1
novel_115	Cluster-9706.29551	2	18.158	1	23	764	786	AUGAGAUUUUUGGAGUGCUAAUA	UAUUGACACUCUAAAAAUCUCAU	Cleavage		1
novel_115	Cluster-9706.7964	2	15.656	1	23	45	67	AUGAGAUUUUUGGAGUGCUAAUA	UAUUGACAUUCCAAAAAUCUCAU	Cleavage		1
novel_115	Cluster-13420.0	2	9.543	1	23	428	450	AUGAGAUUUUUGGAGUGCUAAUA	UAUUUGCAUUUCAAAAAUCUCAU	Cleavage		1
novel_115	Cluster-9706.16016	2	7.603	1	23	419	441	AUGAGAUUUUUGGAGUGCUAAUA	UAUUAACACUUUAAAAAUCUCAU	Cleavage		1
novel_115	Cluster-9706.7965	2	18.933	1	23	353	375	AUGAGAUUUUUGGAGUGCUAAUA	UAUUGACAUUCCAAAAAUCUCAU	Cleavage		1
novel_115	Cluster-9706.55388	2	9.819	1	23	79	101	AUGAGAUUUUUGGAGUGCUAAUA	UAUUAAUACUCUAAAAAUCUCAU	Cleavage		1
novel_115	Cluster-6453.3	2	10.374	1	23	215	237	AUGAGAUUUUUGGAGUGCUAAUA	UAUUGACACUUCAAAAAUCUCAU	Cleavage		1
novel_115	Cluster-9706.84709	2	18.758	1	22	1	22	AUGAGAUUUUUGGAGUGCUAAU	AUUAGCACUUCAAAAAUAUCAU	Cleavage		1
novel_115	Cluster-9706.84707	2	18.758	1	22	1	22	AUGAGAUUUUUGGAGUGCUAAU	AUUAGCACUUCAAAAAUAUCAU	Cleavage		1
novel_115	Cluster-9706.84708	2	18.758	1	22	1	22	AUGAGAUUUUUGGAGUGCUAAU	AUUAGCACUUCAAAAAUAUCAU	Cleavage		1
novel_115	Cluster-9706.28179	2	14.367	1	22	1	22	AUGAGAUUUUUGGAGUGCUAAU	AUUAGCACUUCAAAAAUAUCAU	Cleavage		1
novel_115	Cluster-5330.0	2	14.367	1	22	1	22	AUGAGAUUUUUGGAGUGCUAAU	AUUAGCACUUCAAAAAUAUCAU	Cleavage		1
novel_115	Cluster-9706.72489	2	18.542	1	23	290	312	AUGAGAUUUUUGGAGUGCUAAUA	UAUUAGCACACCAAUAAUCUCAU	Translation		1
novel_115	Cluster-9706.67416	2	18.542	1	23	290	312	AUGAGAUUUUUGGAGUGCUAAUA	UAUUAGCACACCAAUAAUCUCAU	Translation		1
novel_115	Cluster-9706.120181	2	9.193	1	23	1573	1595	AUGAGAUUUUUGGAGUGCUAAUA	UAUUAGCACCCAAAAAAUCUCAU	Cleavage		1
novel_115	Cluster-9706.113891	2	10.603	1	23	290	312	AUGAGAUUUUUGGAGUGCUAAUA	UAUUAGCACACCAAUAAUCUCAU	Translation		2
novel_115	Cluster-9706.953	2	9.35	1	23	104	126	AUGAGAUUUUUGGAGUGCUAAUA	UAUUAGCACUAAAAAAAUCUCAU	Cleavage		1
novel_115	Cluster-9706.97016	2	5.133	1	23	658	680	AUGAGAUUUUUGGAGUGCUAAUA	UGUUAGCACUAAAAAAAUCUCAU	Cleavage		1
novel_115	Cluster-9706.82129	2	15.146	1	23	255	277	AUGAGAUUUUUGGAGUGCUAAUA	UUUUGGCACUCCAAAAAUCUAAU	Cleavage		1
novel_116	Cluster-9706.69039	2	23.417	1	22	104	125	AGAUCCCGUCGGCGGGAAGAUG	GCUCUCCUCGCCGGCGGGAUCU	Cleavage		1
novel_117	Cluster-9706.131741	2	13.979	1	24	397	420	UAGAUGAGUUUGAAUUUUGAGAUU	GGUCUCAAAAUUUAAACUCAUCAA	Cleavage		1
novel_117	Cluster-9706.120163	2	11.43	1	24	195	218	UAGAUGAGUUUGAAUUUUGAGAUU	GGUCUCAAAAUUUAAACUCAUCAA	Cleavage		1
novel_117	Cluster-9706.4133	2	13.055	1	24	1658	1681	UAGAUGAGUUUGAAUUUUGAGAUU	AAUAUCAAAAUUUAAACUCAUCAA	Cleavage		1
novel_117	Cluster-9706.10468	2	13.055	1	24	1626	1649	UAGAUGAGUUUGAAUUUUGAGAUU	AAUAUCAAAAUUUAAACUCAUCAA	Cleavage		1
novel_117	Cluster-9706.51904	2	12.74	1	24	1551	1574	UAGAUGAGUUUGAAUUUUGAGAUU	GAUUUCGAAAAUCAAACUUAUCUA	Cleavage		1
novel_117	Cluster-9706.84460	2	12.74	1	24	1368	1391	UAGAUGAGUUUGAAUUUUGAGAUU	GAUUUCGAAAAUCAAACUUAUCUA	Cleavage		1
novel_117	Cluster-3848.0	2	13.872	1	24	2768	2791	UAGAUGAGUUUGAAUUUUGAGAUU	GGAUUCAAAAUUCAAACUCUUCUG	Cleavage		1
novel_117	Cluster-3223.0	2	17.654	1	24	2768	2791	UAGAUGAGUUUGAAUUUUGAGAUU	GGAUUCAAAAUUCAAACUCUUCUG	Cleavage		1
novel_117	Cluster-9706.90945	2	9.307	1	24	1815	1838	UAGAUGAGUUUGAAUUUUGAGAUU	UUACUUAAAAUACAAACUCAUUUA	Cleavage		1
novel_117	Cluster-9706.116253	2	12.308	1	24	75	98	UAGAUGAGUUUGAAUUUUGAGAUU	UUACUUAAAAUACAAACUCAUUUA	Cleavage		1
novel_117	Cluster-9706.92242	2	7.024	1	24	13	36	UAGAUGAGUUUGAAUUUUGAGAUU	UUACUUAAAAUACAAACUCAUUUA	Cleavage		2
novel_117	Cluster-9706.92242	2	9.902	1	24	151	174	UAGAUGAGUUUGAAUUUUGAGAUU	UUACUUAAAAUACAAACUCAUUUA	Cleavage		2
novel_117	Cluster-9706.103627	2	9.759	1	24	130	153	UAGAUGAGUUUGAAUUUUGAGAUU	UUACUUAAAAUACAAACUCAUUUA	Cleavage		1
novel_117	Cluster-9706.90942	2	7.024	1	24	13	36	UAGAUGAGUUUGAAUUUUGAGAUU	UUACUUAAAAUACAAACUCAUUUA	Cleavage		2
novel_117	Cluster-9706.90942	2	10.326	1	24	151	174	UAGAUGAGUUUGAAUUUUGAGAUU	UUACUUAAAAUACAAACUCAUUUA	Cleavage		2
novel_117	Cluster-9706.32074	2	10.346	1	24	130	153	UAGAUGAGUUUGAAUUUUGAGAUU	UUACUUAAAAUACAAACUCAUUUA	Cleavage		1
novel_117	Cluster-9706.90944	2	9.758	1	24	130	153	UAGAUGAGUUUGAAUUUUGAGAUU	UUACUUAAAAUACAAACUCAUUUA	Cleavage		1
novel_119	Cluster-9706.58907	2	22.068	1	21	545	565	UCAGAACUGCACCAUAUGAGC	UUUCAUCUGGUGCAGUUUUGG	Cleavage		1
novel_12	Cluster-9706.120298	2	17.402	1	21	1697	1717	CAGUCUGACAAUAUAACGUGC	UCAUGUUAUGUUGUCAGACUA	Cleavage		1
novel_12	Cluster-9706.109419	2	17.402	1	21	1562	1582	CAGUCUGACAAUAUAACGUGC	UCAUGUUAUGUUGUCAGACUA	Cleavage		1
novel_12	Cluster-9706.18408	2	19.294	1	21	236	256	CAGUCUGACAAUAUAACGUGC	GUAUGUUAGGUUGUCAGACUG	Cleavage		1
novel_12	Cluster-9706.58904	2	15.864	1	21	108	128	CAGUCUGACAAUAUAACGUGC	AGAAGUUAUAUUGCCAGACUG	Cleavage		1
novel_12	Cluster-3270.0	2	15.993	1	21	108	128	CAGUCUGACAAUAUAACGUGC	AGAAGUUAUAUUGCCAGACUG	Cleavage		1
novel_122	Cluster-9706.126934	2	12.809	1	19	27	45	AGCUGCUGAGCUAUGGAUC	GAUCAAUGGCUUAGCAGCU	Cleavage		1
novel_122	Cluster-9706.117255	2	14.128	1	19	27	45	AGCUGCUGAGCUAUGGAUC	GAUCAAUGGCUUAGCAGCU	Cleavage		1
novel_125	Cluster-9706.109517	2	9.35	1	24	593	616	AUGUAUAUGUGUCAAACUGUGAUU	GAUCACAGUUUGAUACAUAUAAAU	Cleavage		1
novel_126	Cluster-9706.54875	2	20.777	1	22	1343	1364	UCAUUUGGCAUCUCUUUUUCGU	UUGAGAAAGGGAUGCCAGAUGG	Cleavage		1
novel_126	Cluster-9706.35473	2	13.336	1	22	60	81	UCAUUUGGCAUCUCUUUUUCGU	CGAAAAAAGGGAUGCCAAUUGA	Cleavage		1
novel_126	Cluster-9706.52778	2	16.462	1	22	175	196	UCAUUUGGCAUCUCUUUUUCGU	AUAAGAUAGAGAUGCUAAAUGA	Cleavage		1
novel_126	Cluster-9706.89625	2	7.991	1	22	496	517	UCAUUUGGCAUCUCUUUUUCGU	GCAGAAGAGAAAUGCCAAAUGA	Cleavage		1
novel_126	Cluster-9706.85179	2	9.21	1	22	496	517	UCAUUUGGCAUCUCUUUUUCGU	GCAGAAGAGAAAUGCCAAAUGA	Cleavage		1
novel_126	Cluster-9706.18259	2	13.143	1	22	83	104	UCAUUUGGCAUCUCUUUUUCGU	AAACAAAAAAGAUGCCAAAUGA	Cleavage		1
novel_126	Cluster-9706.23203	2	11.735	1	22	98	119	UCAUUUGGCAUCUCUUUUUCGU	CUUAAACGGAGAUGUCAAAUGA	Cleavage		1
novel_126	Cluster-9706.22804	2	16.969	1	22	1965	1986	UCAUUUGGCAUCUCUUUUUCGU	CUCAGAAGAAGAUGCCAAAUGA	Cleavage		1
novel_126	Cluster-9706.18079	2	16.969	1	22	1972	1993	UCAUUUGGCAUCUCUUUUUCGU	CUCAGAAGAAGAUGCCAAAUGA	Cleavage		1
novel_126	Cluster-9706.12697	2	16.969	1	22	1973	1994	UCAUUUGGCAUCUCUUUUUCGU	CUCAGAAGAAGAUGCCAAAUGA	Cleavage		1
novel_126	Cluster-9706.102070	2	16.992	1	22	1965	1986	UCAUUUGGCAUCUCUUUUUCGU	CUCAGAAGAAGAUGCCAAAUGA	Cleavage		1
novel_126	Cluster-9706.102067	2	16.992	1	22	1972	1993	UCAUUUGGCAUCUCUUUUUCGU	CUCAGAAGAAGAUGCCAAAUGA	Cleavage		1
novel_126	Cluster-9706.102068	2	16.992	1	22	1973	1994	UCAUUUGGCAUCUCUUUUUCGU	CUCAGAAGAAGAUGCCAAAUGA	Cleavage		1
novel_127	Cluster-9706.76673	2	17.815	1	21	989	1009	CUUUUCCGACUCUGAAUUCAG	UUGAAAUUAGGGUCGGAAAAG	Cleavage		1
novel_127	Cluster-4599.0	2	23.072	1	21	274	294	CUUUUCCGACUCUGAAUUCAG	UCGGAUUCGGAGUCGGAAGGG	Cleavage		1
novel_127	Cluster-4599.1	2	22.104	1	21	274	294	CUUUUCCGACUCUGAAUUCAG	UCGGAUUCGGAGUCGGAAGGG	Cleavage		1
novel_127	Cluster-7686.1	2	20.669	1	21	1269	1289	CUUUUCCGACUCUGAAUUCAG	UCGAAUUCAGAUUCGGAAGGG	Translation		1
novel_127	Cluster-9706.6517	2	19.535	1	21	1125	1145	CUUUUCCGACUCUGAAUUCAG	UCGAAUUCAUGGUUGGAAAAG	Cleavage		1
novel_128	Cluster-9706.100668	2	14.11	1	24	46	69	AUUGUAGUCGUUGGAUCAAAUUUC	GAAAUUUGAUCCAACGGCUAAAAU	Cleavage		1
novel_128	Cluster-9706.106218	2	21.878	1	24	90	113	AUUGUAGUCGUUGGAUCAAAUUUC	GAAAUUUGAUCCAACGGCUAAAAU	Cleavage		1
novel_128	Cluster-9706.110457	2	20.757	1	24	301	324	AUUGUAGUCGUUGGAUCAAAUUUC	GAAAUUCGAUCCAACGACUACAAA	Cleavage		1
novel_128	Cluster-9706.34355	2	10.257	1	24	303	326	AUUGUAGUCGUUGGAUCAAAUUUC	GAAAUUUAAUCCAACGACUACAAA	Cleavage		1
novel_128	Cluster-9706.79426	2	21.21	1	24	11	34	AUUGUAGUCGUUGGAUCAAAUUUC	GAAAUUUGAUUAAACGGCUACAAU	Cleavage		1
novel_128	Cluster-9706.96798	2	11.986	1	24	396	419	AUUGUAGUCGUUGGAUCAAAUUUC	GAAAUUUGAUCAAACGGUUACAAU	Cleavage		1
novel_129	Cluster-9706.115749	2	8.147	1	24	5	28	AUGUCAUCUGUCGUGUUUAUUUAA	UUUUAUAGACACGACAAGUGACAU	Cleavage		1
novel_129	Cluster-9706.115750	2	8.147	1	24	5	28	AUGUCAUCUGUCGUGUUUAUUUAA	UUUUAUAGACACGACAAGUGACAU	Cleavage		1
novel_129	Cluster-9706.8388	2	8.147	1	24	5	28	AUGUCAUCUGUCGUGUUUAUUUAA	UUUUAUAGACACGACAAGUGACAU	Cleavage		1
novel_129	Cluster-9706.10450	2	8.147	1	24	5	28	AUGUCAUCUGUCGUGUUUAUUUAA	UUUUAUAGACACGACAAGUGACAU	Cleavage		1
novel_129	Cluster-9706.130987	2	8.147	1	24	5	28	AUGUCAUCUGUCGUGUUUAUUUAA	UUUUAUAGACACGACAAGUGACAU	Cleavage		1
novel_129	Cluster-9706.115748	2	8.147	1	24	5	28	AUGUCAUCUGUCGUGUUUAUUUAA	UUUUAUAGACACGACAAGUGACAU	Cleavage		1
novel_129	Cluster-9706.81474	2	8.147	1	24	5	28	AUGUCAUCUGUCGUGUUUAUUUAA	UUUUAUAGACACGACAAGUGACAU	Cleavage		1
novel_129	Cluster-9706.125663	2	8.147	1	24	5	28	AUGUCAUCUGUCGUGUUUAUUUAA	UUUUAUAGACACGACAAGUGACAU	Cleavage		1
novel_129	Cluster-9706.9344	2	8.147	1	24	5	28	AUGUCAUCUGUCGUGUUUAUUUAA	UUUUAUAGACACGACAAGUGACAU	Cleavage		1
novel_129	Cluster-18084.0	2	10.318	1	24	230	253	AUGUCAUCUGUCGUGUUUAUUUAA	UUUCAAAAACACCACAGAUGACAU	Cleavage		1
novel_129	Cluster-9706.105396	2	14.117	1	24	492	515	AUGUCAUCUGUCGUGUUUAUUUAA	UGACCUGAACAUGACAAAUGACAU	Cleavage		1
novel_129	Cluster-9706.95324	2	14.117	1	24	188	211	AUGUCAUCUGUCGUGUUUAUUUAA	UGACCUGAACAUGACAAAUGACAU	Cleavage		1
novel_129	Cluster-8179.0	2	19.403	1	24	928	951	AUGUCAUCUGUCGUGUUUAUUUAA	UAGUUUAAAGAUGACAGGUGACAU	Cleavage		1
novel_129	Cluster-9706.116230	2	19.403	1	24	964	987	AUGUCAUCUGUCGUGUUUAUUUAA	UAGUUUAAAGAUGACAGGUGACAU	Cleavage		1
novel_129	Cluster-9706.95323	2	14.117	1	24	492	515	AUGUCAUCUGUCGUGUUUAUUUAA	UGACCUGAACAUGACAAAUGACAU	Cleavage		1
novel_129	Cluster-9706.25797	2	14.117	1	24	492	515	AUGUCAUCUGUCGUGUUUAUUUAA	UGACCUGAACAUGACAAAUGACAU	Cleavage		1
novel_129	Cluster-9706.95322	2	14.117	1	24	492	515	AUGUCAUCUGUCGUGUUUAUUUAA	UGACCUGAACAUGACAAAUGACAU	Cleavage		1
novel_130	Cluster-9706.31748	2	17.387	1	23	150	173	UGAUUUCCGCAC-ACUCUUUUCUU	GAGAAAAGAGUUGUGCGGAAAUCA	Cleavage		1
novel_130	Cluster-9706.19076	2	17.387	1	23	150	173	UGAUUUCCGCAC-ACUCUUUUCUU	GAGAAAAGAGUUGUGCGGAAAUCA	Cleavage		1
novel_130	Cluster-9706.16621	2	15.893	1	23	44	66	UGAUUUCCGCACACUCUUUUCUU	GAGAGAAGGGCGUGCGGAAAUCA	Cleavage		2
novel_130	Cluster-9706.118869	2	15.893	1	23	44	66	UGAUUUCCGCACACUCUUUUCUU	GAGAGAAGGGCGUGCGGAAAUCA	Cleavage		1
novel_130	Cluster-9706.82623	2	19.736	1	23	1344	1367	UGAUUUCCGCAC-ACUCUUUUCUU	GAGGAAAGAGUUGUGCGGAAAUCA	Cleavage		1
novel_130	Cluster-9706.82622	2	19.736	1	23	1344	1367	UGAUUUCCGCAC-ACUCUUUUCUU	GAGGAAAGAGUUGUGCGGAAAUCA	Cleavage		1
novel_130	Cluster-9706.82621	2	19.736	1	23	1344	1367	UGAUUUCCGCAC-ACUCUUUUCUU	GAGGAAAGAGUUGUGCGGAAAUCA	Cleavage		1
novel_130	Cluster-9706.62888	2	19.384	1	23	6967	6989	UGAUUUCCGCACACUCUUUUCUU	AAAAAAAGGGUGUGUAGAAAUCA	Cleavage		1
novel_130	Cluster-9706.62890	2	19.384	1	23	5914	5936	UGAUUUCCGCACACUCUUUUCUU	AAAAAAAGGGUGUGUAGAAAUCA	Cleavage		1
novel_130	Cluster-9706.12181	2	24.856	1	23	1046	1068	UGAUUUCCGCACACUCUUUUCUU	AGAAAAAGGGUGUGCGAAAAUCA	Cleavage		1
novel_130	Cluster-9706.105984	2	8.06	1	23	711	733	UGAUUUCCGCACACUCUUUUCUU	GAAAAAAGAAUGUGUGGAGAUCA	Cleavage		1
novel_130	Cluster-9706.52941	2	8.06	1	23	711	733	UGAUUUCCGCACACUCUUUUCUU	GAAAAAAGAAUGUGUGGAGAUCA	Cleavage		1
novel_130	Cluster-9706.111556	2	21.459	1	23	3739	3761	UGAUUUCCGCACACUCUUUUCUU	CGGGAUAGAGUGAGCGGAAAUCA	Translation		1
novel_130	Cluster-9706.111557	2	21.459	1	23	2957	2979	UGAUUUCCGCACACUCUUUUCUU	CGGGAUAGAGUGAGCGGAAAUCA	Translation		1
novel_130	Cluster-9706.19409	2	20.811	1	23	285	307	UGAUUUCCGCACACUCUUUUCUU	CUAAAAAGGGGGUGUGGAAAUCA	Cleavage		1
novel_132	Cluster-9706.131623	2	16.808	1	24	1269	1292	AGAUUUGAUAGUCGGCAGGAUAUC	GAUAUCCAGUCGACUAUCAGAUCU	Cleavage		1
novel_132	Cluster-9706.131579	2	13.244	1	24	1269	1292	AGAUUUGAUAGUCGGCAGGAUAUC	GAUAUCCAGUCGACUAUCAGAUCU	Cleavage		1
novel_134	Cluster-9706.135416	2	22.97	1	24	325	348	UAGAUGAGUUUAAAUUUUGAGAUA	GAUCUCGAAAUUUAAACACAUCUA	Cleavage		1
novel_134	Cluster-9706.85331	2	17.197	1	24	183	206	UAGAUGAGUUUAAAUUUUGAGAUA	AAUCUCAAAAUUUAAACUUAUCCA	Cleavage		1
novel_134	Cluster-9706.122688	2	23.64	1	24	169	193	UAGAUGAGUUU-AAAUUUUGAGAUA	GAUCUCAAAAUUUUAAACUCAUCUA	Translation		1
novel_134	Cluster-9706.122687	2	23.64	1	24	169	193	UAGAUGAGUUU-AAAUUUUGAGAUA	GAUCUCAAAAUUUUAAACUCAUCUA	Translation		1
novel_134	Cluster-9706.122689	2	23.64	1	24	169	193	UAGAUGAGUUU-AAAUUUUGAGAUA	GAUCUCAAAAUUUUAAACUCAUCUA	Translation		1
novel_134	Cluster-9706.96270	2	24.929	1	24	833	856	UAGAUGAGUUUAAAUUUUGAGAUA	AAUCUUAAAAUUCAAACUUAUCUA	Cleavage		1
novel_134	Cluster-9706.68783	2	4.564	1	24	27	50	UAGAUGAGUUUAAAUUUUGAGAUA	AAUCUCGACAUUUAGACUCAUCUA	Cleavage		1
novel_134	Cluster-9706.65434	2	4.564	1	24	27	50	UAGAUGAGUUUAAAUUUUGAGAUA	AAUCUCGACAUUUAGACUCAUCUA	Cleavage		1
novel_134	Cluster-9706.65437	2	4.564	1	24	27	50	UAGAUGAGUUUAAAUUUUGAGAUA	AAUCUCGACAUUUAGACUCAUCUA	Cleavage		1
novel_134	Cluster-9706.125852	2	9.784	1	24	23	46	UAGAUGAGUUUAAAUUUUGAGAUA	AAUCUUAAAAUUCAAACUCAUUUA	Cleavage		1
novel_134	Cluster-9706.32969	2	17.749	1	24	1311	1334	UAGAUGAGUUUAAAUUUUGAGAUA	AAUAUUAAAAUUUAAAAUCAUUUA	Cleavage		1
novel_134	Cluster-9706.97077	2	17.749	1	24	1311	1334	UAGAUGAGUUUAAAUUUUGAGAUA	AAUAUUAAAAUUUAAAAUCAUUUA	Cleavage		1
novel_134	Cluster-9706.97076	2	17.749	1	24	1311	1334	UAGAUGAGUUUAAAUUUUGAGAUA	AAUAUUAAAAUUUAAAAUCAUUUA	Cleavage		1
novel_134	Cluster-9706.97075	2	17.749	1	24	1311	1334	UAGAUGAGUUUAAAUUUUGAGAUA	AAUAUUAAAAUUUAAAAUCAUUUA	Cleavage		1
novel_134	Cluster-9706.111464	2	17.749	1	24	1311	1334	UAGAUGAGUUUAAAUUUUGAGAUA	AAUAUUAAAAUUUAAAAUCAUUUA	Cleavage		1
novel_134	Cluster-9706.97074	2	17.749	1	24	1310	1333	UAGAUGAGUUUAAAUUUUGAGAUA	AAUAUUAAAAUUUAAAAUCAUUUA	Cleavage		1
novel_134	Cluster-9706.61312	2	22.23	1	24	213	236	UAGAUGAGUUUAAAUUUUGAGAUA	AAUAUCGAAAUUUAAUUUCAUCUA	Translation		1
novel_134	Cluster-9706.107828	2	9.71	1	24	883	906	UAGAUGAGUUUAAAUUUUGAGAUA	CAAUUUAAAAUUUACACUUAUCUA	Translation		1
novel_134	Cluster-9706.64030	2	9.71	1	24	776	799	UAGAUGAGUUUAAAUUUUGAGAUA	CAAUUUAAAAUUUACACUUAUCUA	Translation		1
novel_134	Cluster-9706.85323	2	17.329	1	24	218	241	UAGAUGAGUUUAAAUUUUGAGAUA	AAUUGCAAAAUGUAAAUUCAUUUA	Cleavage		1
novel_134	Cluster-9706.130069	2	10.343	1	24	101	124	UAGAUGAGUUUAAAUUUUGAGAUA	UAGAUCAAAGUUUUAACUCAUUUA	Translation		1
novel_134	Cluster-9706.98888	2	10.343	1	24	101	124	UAGAUGAGUUUAAAUUUUGAGAUA	UAGAUCAAAGUUUUAACUCAUUUA	Translation		1
novel_134	Cluster-9706.130070	2	10.343	1	24	101	124	UAGAUGAGUUUAAAUUUUGAGAUA	UAGAUCAAAGUUUUAACUCAUUUA	Translation		1
novel_134	Cluster-9706.130071	2	10.343	1	24	101	124	UAGAUGAGUUUAAAUUUUGAGAUA	UAGAUCAAAGUUUUAACUCAUUUA	Translation		1
novel_138	Cluster-9706.1756	2	18.759	1	24	303	326	GAAUCCGGAUUAUUGAAAUUUGAU	AUCAAAUUUCAAUAGUCCGGAUCC	Cleavage		1
novel_138	Cluster-9706.74809	2	15.634	1	24	235	258	GAAUCCGGAUUAUUGAAAUUUGAU	UGACGAUUUCAAUAAUUAGGAUUC	Cleavage		1
novel_142	Cluster-9706.126732	2	14.245	1	24	562	585	AACGUUUUCUAUGGAUUGCAACUU	GAAUUGCAGUCCAUAUAAAAUGUU	Translation		1
novel_148	Cluster-9706.13544	2	14.681	1	24	737	760	AUCUAAAAGUAUUACUCAAGACGU	UCUUCAUGAGUAAGACUUUUAGAU	Translation		1
novel_148	Cluster-9706.106645	2	14.681	1	24	737	760	AUCUAAAAGUAUUACUCAAGACGU	UCUUCAUGAGUAAGACUUUUAGAU	Translation		1
novel_148	Cluster-9706.9323	2	13.657	1	24	392	415	AUCUAAAAGUAUUACUCAAGACGU	UCUUCAUGAGUAAGACUUUUAGAU	Translation		1
novel_148	Cluster-9706.45414	2	13.609	1	24	1493	1516	AUCUAAAAGUAUUACUCAAGACGU	AUCAAAUGAGUAAAACUUUUAGAU	Translation		1
novel_148	Cluster-9706.32675	2	13.609	1	24	1352	1375	AUCUAAAAGUAUUACUCAAGACGU	AUCAAAUGAGUAAAACUUUUAGAU	Translation		1
novel_148	Cluster-9706.89174	2	13.609	1	24	1352	1375	AUCUAAAAGUAUUACUCAAGACGU	AUCAAAUGAGUAAAACUUUUAGAU	Translation		1
novel_154	Cluster-9706.63797	2	9.703	1	21	424	444	UCGGACCCUUUUGAUGAGAUC	UAUCUCAUCGAAAGGCUCCGA	Cleavage		1
novel_155	Cluster-9706.103935	2	19.772	1	24	322	345	UUCCGAUCACAUUGAAAAAUCUCU	AGAGGUUUUUCAGUGUGCUCGGAA	Cleavage		1
novel_155	Cluster-9706.10208	2	22	1	22	1	22	UUCCGAUCACAUUGAAAAAUCU	AGAUUUUUUAAUGUGCUCGGAA	Cleavage		1
novel_155	Cluster-9706.5692	2	16.192	1	24	544	567	UUCCGAUCACAUUGAAAAAUCUCU	CGUUAUUUUGUAAUGUGAUUGGAA	Cleavage		1
novel_160	Cluster-9706.99690	2	10.196	1	22	223	244	CUGAGAUUUUUGGAGUGCCAAU	AUUAGCACUCCAAAAAUCUCAU	Cleavage		1
novel_160	Cluster-9706.17648	2	20.305	1	22	199	220	CUGAGAUUUUUGGAGUGCCAAU	AUUAGCACUCCAAAAAUCUCAU	Cleavage		1
novel_160	Cluster-9706.115587	2	20.305	1	22	213	234	CUGAGAUUUUUGGAGUGCCAAU	AUUAGCACUCCAAAAAUCUCAU	Cleavage		1
novel_160	Cluster-9706.72124	2	13.813	1	22	746	767	CUGAGAUUUUUGGAGUGCCAAU	AUUAGCACUCCAAAAAUCUCAU	Cleavage		2
novel_160	Cluster-9706.120880	2	11.262	1	22	1818	1839	CUGAGAUUUUUGGAGUGCCAAU	AUUAGCACUCCAAAAAUCUCAU	Cleavage		1
novel_160	Cluster-9706.51038	2	18.827	1	22	1828	1849	CUGAGAUUUUUGGAGUGCCAAU	AUUAGCACUCCAAAAAUCUCAU	Cleavage		1
novel_160	Cluster-9706.51044	2	18.827	1	22	2440	2461	CUGAGAUUUUUGGAGUGCCAAU	AUUAGCACUCCAAAAAUCUCAU	Cleavage		1
novel_160	Cluster-9706.51039	2	18.827	1	22	2610	2631	CUGAGAUUUUUGGAGUGCCAAU	AUUAGCACUCCAAAAAUCUCAU	Cleavage		1
novel_160	Cluster-9706.7513	2	13.776	1	22	155	176	CUGAGAUUUUUGGAGUGCCAAU	ACUGGCUCUCCAAAAAUCUCAU	Cleavage		1
novel_160	Cluster-9706.108452	2	19.283	1	22	2999	3020	CUGAGAUUUUUGGAGUGCCAAU	AUAAGCACUCCAAAAAUCUCAU	Cleavage		2
novel_160	Cluster-1809.0	2	20.979	1	20	1	20	CUGAGAUUUUUGGAGUGCCA	UAGCACUCCAAAAAUCUCAU	Cleavage		1
novel_161	Cluster-9706.54069	2	21.221	1	23	428	450	AUGAGAUUUUUAGAAUGCUAAUA	UAUUAGCAUGCUAAAAAUUUUAU	Cleavage		1
novel_161	Cluster-9706.75126	2	21.221	1	23	410	432	AUGAGAUUUUUAGAAUGCUAAUA	UAUUAGCAUGCUAAAAAUUUUAU	Cleavage		1
novel_161	Cluster-9706.75129	2	21.221	1	23	365	387	AUGAGAUUUUUAGAAUGCUAAUA	UAUUAGCAUGCUAAAAAUUUUAU	Cleavage		1
novel_161	Cluster-9706.75136	2	21.221	1	23	365	387	AUGAGAUUUUUAGAAUGCUAAUA	UAUUAGCAUGCUAAAAAUUUUAU	Cleavage		1
novel_161	Cluster-9706.63790	2	12.646	1	23	586	608	AUGAGAUUUUUAGAAUGCUAAUA	UAUUAACAUUCUAAAAAUUUUAU	Cleavage		1
novel_161	Cluster-9706.63789	2	12.646	1	23	586	608	AUGAGAUUUUUAGAAUGCUAAUA	UAUUAACAUUCUAAAAAUUUUAU	Cleavage		1
novel_161	Cluster-9706.76257	2	22.895	1	23	1345	1367	AUGAGAUUUUUAGAAUGCUAAUA	UAUUGACAUUUUAAAAAUCUCAU	Cleavage		1
novel_161	Cluster-9706.60838	2	10.496	1	23	1345	1367	AUGAGAUUUUUAGAAUGCUAAUA	UAUUGACAUUCUAAAAAUCUUAU	Cleavage		1
novel_161	Cluster-9706.75127	2	21.221	1	23	365	387	AUGAGAUUUUUAGAAUGCUAAUA	UAUUAGCAUGCUAAAAAUUUUAU	Cleavage		1
novel_161	Cluster-9706.63791	2	12.646	1	23	438	460	AUGAGAUUUUUAGAAUGCUAAUA	UAUUAACAUUCUAAAAAUUUUAU	Cleavage		1
novel_161	Cluster-9706.76253	2	22.895	1	23	1136	1158	AUGAGAUUUUUAGAAUGCUAAUA	UAUUGACAUUUUAAAAAUCUCAU	Cleavage		1
novel_161	Cluster-9706.75124	2	21.221	1	23	365	387	AUGAGAUUUUUAGAAUGCUAAUA	UAUUAGCAUGCUAAAAAUUUUAU	Cleavage		1
novel_161	Cluster-9706.76255	2	10.496	1	23	1135	1157	AUGAGAUUUUUAGAAUGCUAAUA	UAUUGACAUUCUAAAAAUCUUAU	Cleavage		1
novel_161	Cluster-9706.66573	2	14.622	1	23	25	47	AUGAGAUUUUUAGAAUGCUAAUA	UAUUAGCACUUUAAAAAUUUCAU	Cleavage		1
novel_161	Cluster-9706.51039	2	18.827	1	23	2609	2631	AUGAGAUUUUUAGAAUGCUAAUA	UAUUAGCACUCCAAAAAUCUCAU	Cleavage		1
novel_161	Cluster-9706.51044	2	18.827	1	23	2439	2461	AUGAGAUUUUUAGAAUGCUAAUA	UAUUAGCACUCCAAAAAUCUCAU	Cleavage		1
novel_161	Cluster-9706.51038	2	18.827	1	23	1827	1849	AUGAGAUUUUUAGAAUGCUAAUA	UAUUAGCACUCCAAAAAUCUCAU	Cleavage		1
novel_161	Cluster-9706.120880	2	11.262	1	23	1817	1839	AUGAGAUUUUUAGAAUGCUAAUA	UAUUAGCACUCCAAAAAUCUCAU	Cleavage		1
novel_161	Cluster-9706.72124	2	13.813	1	23	745	767	AUGAGAUUUUUAGAAUGCUAAUA	UAUUAGCACUCCAAAAAUCUCAU	Cleavage		1
novel_161	Cluster-9706.115587	2	20.305	1	23	212	234	AUGAGAUUUUUAGAAUGCUAAUA	UAUUAGCACUCCAAAAAUCUCAU	Cleavage		1
novel_161	Cluster-9706.17648	2	20.305	1	23	198	220	AUGAGAUUUUUAGAAUGCUAAUA	UAUUAGCACUCCAAAAAUCUCAU	Cleavage		1
novel_161	Cluster-9706.99690	2	10.196	1	23	222	244	AUGAGAUUUUUAGAAUGCUAAUA	UAUUAGCACUCCAAAAAUCUCAU	Cleavage		1
novel_161	Cluster-9706.64085	2	5.711	1	23	2	23	AUGAGAUUUUUAGAAUGCUAAUA	UAUUAGCAUU-UAAAAAUCUCAU	Cleavage		1
novel_161	Cluster-9706.71472	2	5.711	1	23	2	23	AUGAGAUUUUUAGAAUGCUAAUA	UAUUAGCAUU-UAAAAAUCUCAU	Cleavage		1
novel_161	Cluster-9706.57376	2	5.711	1	23	2	23	AUGAGAUUUUUAGAAUGCUAAUA	UAUUAGCAUU-UAAAAAUCUCAU	Cleavage		1
novel_161	Cluster-9706.71473	2	5.711	1	23	2	23	AUGAGAUUUUUAGAAUGCUAAUA	UAUUAGCAUU-UAAAAAUCUCAU	Cleavage		1
novel_161	Cluster-9706.69630	2	5.711	1	23	2	23	AUGAGAUUUUUAGAAUGCUAAUA	UAUUAGCAUU-UAAAAAUCUCAU	Cleavage		1
novel_161	Cluster-9706.68535	2	5.711	1	23	2	23	AUGAGAUUUUUAGAAUGCUAAUA	UAUUAGCAUU-UAAAAAUCUCAU	Cleavage		1
novel_161	Cluster-9706.66572	2	5.711	1	23	2	23	AUGAGAUUUUUAGAAUGCUAAUA	UAUUAGCAUU-UAAAAAUCUCAU	Cleavage		1
novel_161	Cluster-9706.67734	2	5.711	1	23	2	23	AUGAGAUUUUUAGAAUGCUAAUA	UAUUAGCAUU-UAAAAAUCUCAU	Cleavage		1
novel_161	Cluster-9706.69189	2	5.711	1	23	2	23	AUGAGAUUUUUAGAAUGCUAAUA	UAUUAGCAUU-UAAAAAUCUCAU	Cleavage		1
novel_161	Cluster-9706.64411	2	5.711	1	23	2	23	AUGAGAUUUUUAGAAUGCUAAUA	UAUUAGCAUU-UAAAAAUCUCAU	Cleavage		1
novel_161	Cluster-9706.68532	2	5.711	1	23	2	23	AUGAGAUUUUUAGAAUGCUAAUA	UAUUAGCAUU-UAAAAAUCUCAU	Cleavage		1
novel_161	Cluster-9706.64410	2	5.711	1	23	2	23	AUGAGAUUUUUAGAAUGCUAAUA	UAUUAGCAUU-UAAAAAUCUCAU	Cleavage		1
novel_161	Cluster-9706.66430	2	5.711	1	23	2	23	AUGAGAUUUUUAGAAUGCUAAUA	UAUUAGCAUU-UAAAAAUCUCAU	Cleavage		1
novel_161	Cluster-9706.64084	2	5.711	1	23	2	23	AUGAGAUUUUUAGAAUGCUAAUA	UAUUAGCAUU-UAAAAAUCUCAU	Cleavage		1
novel_161	Cluster-9706.108452	2	19.283	1	23	2998	3020	AUGAGAUUUUUAGAAUGCUAAUA	UAUAAGCACUCCAAAAAUCUCAU	Cleavage		2
novel_161	Cluster-9706.70027	2	11.432	1	23	458	480	AUGAGAUUUUUAGAAUGCUAAUA	GACAUUCAUUCUAAAAAUCUCAU	Cleavage		1
novel_164	Cluster-9706.22718	2	13.892	1	23	88	110	UUAUUGUACUGGAAUAUACUUCU	UGAGGAAUAUUUUAGUACAAUAA	Cleavage		1
novel_164	Cluster-9706.123910	2	16.335	1	23	513	535	UUAUUGUACUGGAAUAUACUUCU	AGUUGUAUAUGCCAGUGUAAUAA	Cleavage		1
novel_164	Cluster-9706.66994	2	16.335	1	23	513	535	UUAUUGUACUGGAAUAUACUUCU	AGUUGUAUAUGCCAGUGUAAUAA	Cleavage		1
novel_173	Cluster-9706.96270	2	24.048	1	24	841	864	AUCACCGUUAGAUGAGUUUGAAUU	AAUUCAAACUUAUCUAAAGGUGAU	Cleavage		1
novel_173	Cluster-9706.84460	2	17.186	1	24	1376	1399	AUCACCGUUAGAUGAGUUUGAAUU	AAAUCAAACUUAUCUAACGGUAAU	Cleavage		1
novel_173	Cluster-9706.51904	2	17.186	1	24	1559	1582	AUCACCGUUAGAUGAGUUUGAAUU	AAAUCAAACUUAUCUAACGGUAAU	Cleavage		1
novel_175	Cluster-9706.54806	2	19.718	1	24	1484	1507	AAAUUUGUAAACUAAAUGAUGUGU	ACACAUCAUUUAGUUUGCAAUUUU	Cleavage		1
novel_175	Cluster-9706.38009	2	19.718	1	24	1484	1507	AAAUUUGUAAACUAAAUGAUGUGU	ACACAUCAUUUAGUUUGCAAUUUU	Cleavage		1
novel_175	Cluster-9706.54803	2	19.718	1	24	1484	1507	AAAUUUGUAAACUAAAUGAUGUGU	ACACAUCAUUUAGUUUGCAAUUUU	Cleavage		1
novel_175	Cluster-9706.54800	2	19.718	1	24	1382	1405	AAAUUUGUAAACUAAAUGAUGUGU	ACACAUCAUUUAGUUUGCAAUUUU	Cleavage		1
novel_175	Cluster-9706.92439	2	15.314	1	24	419	442	AAAUUUGUAAACUAAAUGAUGUGU	ACACAUCAUUUAGUUAGCAGAUUU	Translation		1
novel_175	Cluster-9706.92440	2	15.314	1	24	419	442	AAAUUUGUAAACUAAAUGAUGUGU	ACACAUCAUUUAGUUAGCAGAUUU	Translation		1
novel_175	Cluster-9706.92437	2	15.314	1	24	419	442	AAAUUUGUAAACUAAAUGAUGUGU	ACACAUCAUUUAGUUAGCAGAUUU	Translation		1
novel_175	Cluster-9706.79004	2	18.957	1	24	186	209	AAAUUUGUAAACUAAAUGAUGUGU	CCACAUCAUUUGGUUUACAAAAUU	Cleavage		1
novel_175	Cluster-9706.30287	2	15.546	1	24	1416	1439	AAAUUUGUAAACUAAAUGAUGUGU	AUACAUCAUUUGAUUUGCAAAUUU	Cleavage		1
novel_175	Cluster-9706.121262	2	10.242	1	24	40	63	AAAUUUGUAAACUAAAUGAUGUGU	AUACGUCAUUUAGUUUGCAAAUGU	Cleavage		1
novel_175	Cluster-9706.125458	2	8.954	1	24	20	42	AAAUUUGUAAACUAAAUGAUGUGU	ACACAUCAUUUAGUUU-CAAAUUU	Cleavage		1
novel_175	Cluster-2293.0	2	10.915	1	24	240	263	AAAUUUGUAAACUAAAUGAUGUGU	CUACAUCAUUUGGUUUAGAAAUUU	Cleavage		1
novel_175	Cluster-9706.87364	2	10.912	1	24	89	112	AAAUUUGUAAACUAAAUGAUGUGU	CCAUAUCAUUUGGUUUACAAAAUU	Cleavage		1
novel_175	Cluster-6499.0	2	8.744	1	24	35	58	AAAUUUGUAAACUAAAUGAUGUGU	UCAUAUCAUUUAGUUUAUAAAAUU	Cleavage		1
novel_175	Cluster-9706.120940	2	8.65	1	24	35	58	AAAUUUGUAAACUAAAUGAUGUGU	UCAUAUCAUUUAGUUUAUAAAAUU	Cleavage		1
novel_175	Cluster-9706.67831	2	10.95	1	24	318	341	AAAUUUGUAAACUAAAUGAUGUGU	ACACCUCAUUUAGUUUGCUAAUUU	Cleavage		1
novel_175	Cluster-9706.108376	2	13.358	1	24	105	128	AAAUUUGUAAACUAAAUGAUGUGU	CCAUGUCAUUUAGUUUGCAAAAUU	Cleavage		1
novel_175	Cluster-9706.112879	2	22.107	1	24	419	442	AAAUUUGUAAACUAAAUGAUGUGU	UCAUGUUAUUUAGUUUACAAAAUU	Cleavage		1
novel_175	Cluster-9706.57257	2	16.443	1	24	438	461	AAAUUUGUAAACUAAAUGAUGUGU	CCAUGUCGUUUAGUUUACAAAAUU	Cleavage		1
novel_175	Cluster-9706.130593	2	14.433	1	24	261	284	AAAUUUGUAAACUAAAUGAUGUGU	UCAUGUUAUUUAGUUUACAAAAUU	Cleavage		1
novel_175	Cluster-9706.39243	2	7.897	1	24	54	77	AAAUUUGUAAACUAAAUGAUGUGU	ACAAGUUAUUUGAUUUACAAAUUU	Cleavage		2
novel_175	Cluster-9706.39244	2	7.897	1	24	54	77	AAAUUUGUAAACUAAAUGAUGUGU	ACAAGUUAUUUGAUUUACAAAUUU	Cleavage		2
novel_175	Cluster-9706.13745	2	18.51	1	24	505	528	AAAUUUGUAAACUAAAUGAUGUGU	UCAUGUUGUUUAGGUUACAAAUUU	Translation		1
novel_175	Cluster-9706.93251	2	7.897	1	24	54	77	AAAUUUGUAAACUAAAUGAUGUGU	ACAAGUUAUUUGAUUUACAAAUUU	Cleavage		2
novel_175	Cluster-9706.13738	2	18.51	1	24	398	421	AAAUUUGUAAACUAAAUGAUGUGU	UCAUGUUGUUUAGGUUACAAAUUU	Translation		1
novel_178	Cluster-9706.74494	2	14.58	1	24	128	151	UUUGGAUGUGCUUUUAAAAUGAUU	AAUCAUUUUAAAAGCAUUUCCAAA	Cleavage		1
novel_178	Cluster-9706.85284	2	16.189	1	24	1439	1462	UUUGGAUGUGCUUUUAAAAUGAUU	AAUCAUUUUAAAAGCACUUUCAAA	Cleavage		1
novel_178	Cluster-9706.71204	2	14.58	1	24	128	151	UUUGGAUGUGCUUUUAAAAUGAUU	AAUCAUUUUAAAAGCAUUUCCAAA	Cleavage		1
novel_178	Cluster-9706.69758	2	14.58	1	24	128	151	UUUGGAUGUGCUUUUAAAAUGAUU	AAUCAUUUUAAAAGCAUUUCCAAA	Cleavage		1
novel_178	Cluster-9706.71203	2	14.58	1	24	128	151	UUUGGAUGUGCUUUUAAAAUGAUU	AAUCAUUUUAAAAGCAUUUCCAAA	Cleavage		1
novel_178	Cluster-9706.85279	2	16.189	1	24	1439	1462	UUUGGAUGUGCUUUUAAAAUGAUU	AAUCAUUUUAAAAGCACUUUCAAA	Cleavage		1
novel_178	Cluster-9706.69750	2	14.58	1	24	128	151	UUUGGAUGUGCUUUUAAAAUGAUU	AAUCAUUUUAAAAGCAUUUCCAAA	Cleavage		1
novel_178	Cluster-9706.69759	2	14.58	1	24	128	151	UUUGGAUGUGCUUUUAAAAUGAUU	AAUCAUUUUAAAAGCAUUUCCAAA	Cleavage		1
novel_178	Cluster-9706.69763	2	14.58	1	24	128	151	UUUGGAUGUGCUUUUAAAAUGAUU	AAUCAUUUUAAAAGCAUUUCCAAA	Cleavage		1
novel_178	Cluster-9706.69755	2	14.58	1	24	128	151	UUUGGAUGUGCUUUUAAAAUGAUU	AAUCAUUUUAAAAGCAUUUCCAAA	Cleavage		1
novel_178	Cluster-9706.68694	2	14.58	1	24	128	151	UUUGGAUGUGCUUUUAAAAUGAUU	AAUCAUUUUAAAAGCAUUUCCAAA	Cleavage		1
novel_178	Cluster-9706.69756	2	14.58	1	24	128	151	UUUGGAUGUGCUUUUAAAAUGAUU	AAUCAUUUUAAAAGCAUUUCCAAA	Cleavage		1
novel_178	Cluster-9706.45203	2	9.107	1	24	47	70	UUUGGAUGUGCUUUUAAAAUGAUU	AAUCAUUUUAAAAGCACUUUCAAA	Cleavage		1
novel_178	Cluster-9706.85282	2	16.189	1	24	781	804	UUUGGAUGUGCUUUUAAAAUGAUU	AAUCAUUUUAAAAGCACUUUCAAA	Cleavage		1
novel_178	Cluster-9706.85280	2	16.189	1	24	781	804	UUUGGAUGUGCUUUUAAAAUGAUU	AAUCAUUUUAAAAGCACUUUCAAA	Cleavage		1
novel_178	Cluster-9706.74414	2	8.759	1	24	180	203	UUUGGAUGUGCUUUUAAAAUGAUU	AAUCAUUUUAAAAGCAUUUCCAAA	Cleavage		1
novel_178	Cluster-9706.45205	2	9.107	1	24	47	70	UUUGGAUGUGCUUUUAAAAUGAUU	AAUCAUUUUAAAAGCACUUUCAAA	Cleavage		1
novel_178	Cluster-9706.45207	2	9.107	1	24	47	70	UUUGGAUGUGCUUUUAAAAUGAUU	AAUCAUUUUAAAAGCACUUUCAAA	Cleavage		1
novel_178	Cluster-9706.59807	2	14.58	1	24	128	151	UUUGGAUGUGCUUUUAAAAUGAUU	AAUCAUUUUAAAAGCAUUUCCAAA	Cleavage		1
novel_178	Cluster-9706.81925	2	8.839	1	24	5	28	UUUGGAUGUGCUUUUAAAAUGAUU	AAUCAUUUUAAAAGCACAACUAAA	Cleavage		1
novel_178	Cluster-9706.85475	2	8.839	1	24	5	28	UUUGGAUGUGCUUUUAAAAUGAUU	AAUCAUUUUAAAAGCACAACUAAA	Cleavage		1
novel_178	Cluster-9706.81249	2	11.41	1	24	38	61	UUUGGAUGUGCUUUUAAAAUGAUU	AAUCAUUUUAAAAGCACUUUCAAA	Cleavage		1
novel_178	Cluster-9706.103760	2	8.578	1	24	1948	1971	UUUGGAUGUGCUUUUAAAAUGAUU	AGUCAUUUUAAAGGCACUUCCAAA	Cleavage		1
novel_178	Cluster-9706.103761	2	8.578	1	24	1911	1934	UUUGGAUGUGCUUUUAAAAUGAUU	AGUCAUUUUAAAGGCACUUCCAAA	Cleavage		1
novel_178	Cluster-9706.103765	2	8.578	1	24	1948	1971	UUUGGAUGUGCUUUUAAAAUGAUU	AGUCAUUUUAAAGGCACUUCCAAA	Cleavage		1
novel_178	Cluster-9706.37308	2	12.63	1	24	966	989	UUUGGAUGUGCUUUUAAAAUGAUU	AGUCAUUUUAAAAGUACUUCCAAA	Cleavage		1
novel_178	Cluster-9706.103759	2	8.578	1	24	1911	1934	UUUGGAUGUGCUUUUAAAAUGAUU	AGUCAUUUUAAAGGCACUUCCAAA	Cleavage		1
novel_178	Cluster-9706.37307	2	12.63	1	24	966	989	UUUGGAUGUGCUUUUAAAAUGAUU	AGUCAUUUUAAAAGUACUUCCAAA	Cleavage		1
novel_178	Cluster-9706.48820	2	8.985	1	24	6	29	UUUGGAUGUGCUUUUAAAAUGAUU	AGUCAUUUUAAAAGCAUAUACAAA	Cleavage		1
novel_178	Cluster-9706.94704	2	8.985	1	24	6	29	UUUGGAUGUGCUUUUAAAAUGAUU	AGUCAUUUUAAAAGCAUAUACAAA	Cleavage		1
novel_178	Cluster-9706.60534	2	3.843	1	24	29	52	UUUGGAUGUGCUUUUAAAAUGAUU	AAUUAUUUUAAAAGUACUUCCAAA	Cleavage		1
novel_178	Cluster-9706.20991	2	15.23	1	24	737	760	UUUGGAUGUGCUUUUAAAAUGAUU	AGUCAUUUUAAAAGCACUUCUAAA	Cleavage		1
novel_178	Cluster-9706.60529	2	3.843	1	24	29	52	UUUGGAUGUGCUUUUAAAAUGAUU	AAUUAUUUUAAAAGUACUUCCAAA	Cleavage		1
novel_178	Cluster-9706.81521	2	5.465	1	24	656	679	UUUGGAUGUGCUUUUAAAAUGAUU	AGUCAUUUUAAAAGUACUUCCAAA	Cleavage		1
novel_178	Cluster-9706.60533	2	3.843	1	24	29	52	UUUGGAUGUGCUUUUAAAAUGAUU	AAUUAUUUUAAAAGUACUUCCAAA	Cleavage		1
novel_178	Cluster-9706.20367	2	9.969	1	24	97	120	UUUGGAUGUGCUUUUAAAAUGAUU	AGUCAUUUUAAAAGCACUUCCAAG	Cleavage		1
novel_178	Cluster-9706.101468	2	23.265	1	24	1482	1505	UUUGGAUGUGCUUUUAAAAUGAUU	AGUUAUUUUAAAAGUACUUCCAAA	Cleavage		1
novel_178	Cluster-9706.16694	2	13.581	1	24	67	90	UUUGGAUGUGCUUUUAAAAUGAUU	AGUUAUUUUAAAAGCACUUUCAAA	Cleavage		1
novel_178	Cluster-9706.38292	2	14.432	1	23	1	23	UUUGGAUGUGCUUUUAAAAUGAU	GUCAUUUUAAAAGCACUUCUAAA	Cleavage		1
novel_178	Cluster-9706.38279	2	14.432	1	23	1	23	UUUGGAUGUGCUUUUAAAAUGAU	GUCAUUUUAAAAGCACUUCUAAA	Cleavage		1
novel_178	Cluster-9706.38284	2	14.432	1	23	1	23	UUUGGAUGUGCUUUUAAAAUGAU	GUCAUUUUAAAAGCACUUCUAAA	Cleavage		1
novel_178	Cluster-9706.38285	2	14.432	1	23	1	23	UUUGGAUGUGCUUUUAAAAUGAU	GUCAUUUUAAAAGCACUUCUAAA	Cleavage		1
novel_178	Cluster-9706.104882	2	10.377	1	24	110	133	UUUGGAUGUGCUUUUAAAAUGAUU	AGCCAUUUUAAAAGCACUUCUAAA	Cleavage		1
novel_178	Cluster-9706.49817	2	19.563	1	24	1363	1386	UUUGGAUGUGCUUUUAAAAUGAUU	UUUUAUUUUAAAAGCACUUUCAAA	Cleavage		1
novel_178	Cluster-9706.49815	2	19.563	1	24	1321	1344	UUUGGAUGUGCUUUUAAAAUGAUU	UUUUAUUUUAAAAGCACUUUCAAA	Cleavage		1
novel_181	Cluster-12151.1	2	14.427	1	24	1404	1427	AGAUGUAAUUUCUUAACCUGAAUU	CCUUGAGGUUGGGAAAUUACAUCA	Cleavage		1
novel_188	Cluster-9706.77122	2	16.817	1	23	458	480	ACCAAAUGAUGUGGUUGUUGAUG	CAUCAACAACCACGUCAUAUGGU	Cleavage		1
novel_188	Cluster-9706.107264	2	9.112	1	23	678	700	ACCAAAUGAUGUGGUUGUUGAUG	CAUUAACAAUCACAUCAUUUGAU	Cleavage		1
novel_188	Cluster-9706.18990	2	5.529	1	23	31	53	ACCAAAUGAUGUGGUUGUUGAUG	CAUCAACUACCAUGUCAUUUGGU	Cleavage		1
novel_188	Cluster-9706.34998	2	9.112	1	23	997	1019	ACCAAAUGAUGUGGUUGUUGAUG	CAUUAACAAUCACAUCAUUUGAU	Cleavage		1
novel_188	Cluster-9706.34995	2	9.112	1	23	1799	1821	ACCAAAUGAUGUGGUUGUUGAUG	CAUUAACAAUCACAUCAUUUGAU	Cleavage		1
novel_188	Cluster-9706.42704	2	9.112	1	23	2006	2028	ACCAAAUGAUGUGGUUGUUGAUG	CAUUAACAAUCACAUCAUUUGAU	Cleavage		1
novel_188	Cluster-9706.89923	2	5.529	1	23	31	53	ACCAAAUGAUGUGGUUGUUGAUG	CAUCAACUACCAUGUCAUUUGGU	Cleavage		1
novel_188	Cluster-9706.38303	2	19.207	1	23	5509	5531	ACCAAAUGAUGUGGUUGUUGAUG	CUUCAGCAAUCAAAUCAUUUGGU	Translation		2
novel_188	Cluster-9706.51677	2	19.207	1	23	5500	5522	ACCAAAUGAUGUGGUUGUUGAUG	CUUCAGCAAUCAAAUCAUUUGGU	Translation		2
novel_188	Cluster-9706.51675	2	19.207	1	23	5510	5532	ACCAAAUGAUGUGGUUGUUGAUG	CUUCAGCAAUCAAAUCAUUUGGU	Translation		2
novel_188	Cluster-9706.51682	2	19.207	1	23	5499	5521	ACCAAAUGAUGUGGUUGUUGAUG	CUUCAGCAAUCAAAUCAUUUGGU	Translation		2
novel_188	Cluster-9706.51676	2	19.207	1	23	5500	5522	ACCAAAUGAUGUGGUUGUUGAUG	CUUCAGCAAUCAAAUCAUUUGGU	Translation		2
novel_2	Cluster-9706.64920	2	13.502	1	21	1351	1371	UUUUGAUCUCUGCAUUACUGG	UUUGUAAUGCAGGGAUCAAAG	Cleavage		1
novel_2	Cluster-9706.64934	2	13.502	1	21	1577	1597	UUUUGAUCUCUGCAUUACUGG	UUUGUAAUGCAGGGAUCAAAG	Cleavage		1
novel_2	Cluster-9706.64921	2	13.502	1	21	1947	1967	UUUUGAUCUCUGCAUUACUGG	UUUGUAAUGCAGGGAUCAAAG	Cleavage		1
novel_21	Cluster-145.0	2	20.108	1	21	30	50	CUUGGACUGAAGGGAGCUCCU	CGGAGCUCCUUUUAGUCCAAU	Cleavage		1
novel_21	Cluster-269.0	2	20.108	1	21	30	50	CUUGGACUGAAGGGAGCUCCU	CGGAGCUCCUUUUAGUCCAAU	Cleavage		1
novel_21	Cluster-414.0	2	20.108	1	21	30	50	CUUGGACUGAAGGGAGCUCCU	CGGAGCUCCUUUUAGUCCAAU	Cleavage		1
novel_22	Cluster-9706.63621	2	16.471	1	20	1859	1878	CUCAAGAAAGCUGUGGGAGA	UAUUCCACAGUUUUCUUGAG	Cleavage		1
novel_22	Cluster-9706.99769	2	16.471	1	20	1994	2013	CUCAAGAAAGCUGUGGGAGA	UAUUCCACAGUUUUCUUGAG	Cleavage		1
novel_22	Cluster-9706.98787	2	16.471	1	20	1994	2013	CUCAAGAAAGCUGUGGGAGA	UAUUCCACAGUUUUCUUGAG	Cleavage		1
novel_22	Cluster-9706.30736	2	16.471	1	20	1859	1878	CUCAAGAAAGCUGUGGGAGA	UAUUCCACAGUUUUCUUGAG	Cleavage		1
novel_22	Cluster-9706.10282	2	16.471	1	20	1994	2013	CUCAAGAAAGCUGUGGGAGA	UAUUCCACAGUUUUCUUGAG	Cleavage		1
novel_26	Cluster-9706.101593	2	14.641	1	21	179	199	AAGCUCAGGAGGGAUAGCGCC	GGUGCUAUCCUACCUGAGCUU	Translation		2
novel_26	Cluster-9706.75561	2	14.641	1	21	290	310	AAGCUCAGGAGGGAUAGCGCC	GGUGCUAUCCUACCUGAGCUU	Translation		2
novel_26	Cluster-9706.54555	2	14.641	1	21	179	199	AAGCUCAGGAGGGAUAGCGCC	GGUGCUAUCCUACCUGAGCUU	Translation		2
novel_26	Cluster-9706.44595	2	14.641	1	21	290	310	AAGCUCAGGAGGGAUAGCGCC	GGUGCUAUCCUACCUGAGCUU	Translation		2
novel_26	Cluster-9706.93985	2	12.368	1	21	517	537	AAGCUCAGGAGGGAUAGCGCC	AGCGCUAUCCAUCUUGAGUUU	Translation		1
novel_26	Cluster-9706.43756	2	10.385	1	21	2163	2183	AAGCUCAGGAGGGAUAGCGCC	AGCGCUAUCCAUCUUGAGUUU	Translation		1
novel_26	Cluster-9706.43758	2	10.385	1	21	2179	2199	AAGCUCAGGAGGGAUAGCGCC	AGCGCUAUCCAUCUUGAGUUU	Translation		1
novel_26	Cluster-9706.43760	2	10.385	1	21	2488	2508	AAGCUCAGGAGGGAUAGCGCC	AGCGCUAUCCAUCUUGAGUUU	Translation		1
novel_27	Cluster-9706.110005	2	23.131	1	21	725	745	UGCGUUUGCACCUGCACCUCU	GGAGGUGAAGGUGCAGGCGCA	Cleavage		1
novel_27	Cluster-9706.110000	2	22.114	1	21	756	776	UGCGUUUGCACCUGCACCUCU	GGAGGUGAAGGUGCAGGCGCA	Cleavage		1
novel_27	Cluster-9706.125186	2	22.775	1	21	725	745	UGCGUUUGCACCUGCACCUCU	GGAGGUGAAGGUGCAGGCGCA	Cleavage		1
novel_27	Cluster-9706.110003	2	23.131	1	21	725	745	UGCGUUUGCACCUGCACCUCU	GGAGGUGAAGGUGCAGGCGCA	Cleavage		1
novel_27	Cluster-9706.110004	2	23.131	1	21	725	745	UGCGUUUGCACCUGCACCUCU	GGAGGUGAAGGUGCAGGCGCA	Cleavage		1
novel_27	Cluster-9706.110007	2	23.131	1	21	725	745	UGCGUUUGCACCUGCACCUCU	GGAGGUGAAGGUGCAGGCGCA	Cleavage		1
novel_27	Cluster-9706.109999	2	22.114	1	21	756	776	UGCGUUUGCACCUGCACCUCU	GGAGGUGAAGGUGCAGGCGCA	Cleavage		1
novel_27	Cluster-9706.110001	2	23.131	1	21	725	745	UGCGUUUGCACCUGCACCUCU	GGAGGUGAAGGUGCAGGCGCA	Cleavage		1
novel_27	Cluster-9706.110002	2	22.114	1	21	756	776	UGCGUUUGCACCUGCACCUCU	GGAGGUGAAGGUGCAGGCGCA	Cleavage		1
novel_27	Cluster-9706.110006	2	22.114	1	21	756	776	UGCGUUUGCACCUGCACCUCU	GGAGGUGAAGGUGCAGGCGCA	Cleavage		1
novel_3	Cluster-9706.27238	2	11.941	1	20	305	324	CUUGGAUUGAAGGGAGCUCC	AGAGCUUCCUUCAAUGCAAG	Cleavage		1
novel_3	Cluster-9706.11550	2	11.344	1	20	176	195	CUUGGAUUGAAGGGAGCUCC	UGAGCUCUCUUCUAUCUAAG	Cleavage		1
novel_3	Cluster-9706.850	2	14.789	1	20	358	377	CUUGGAUUGAAGGGAGCUCC	CGAGCUUCCAUUAAUCCAAG	Translation		1
novel_3	Cluster-9706.134950	2	5.983	1	20	227	246	CUUGGAUUGAAGGGAGCUCC	UGAGCUUCUUCCAAUCCAAG	Translation		1
novel_3	Cluster-5470.0	2	7.734	1	20	320	339	CUUGGAUUGAAGGGAGCUCC	UGAGCUUCUUCCAAUCCAAG	Translation		1
novel_3	Cluster-9706.117495	2	23.483	1	20	176	195	CUUGGAUUGAAGGGAGCUCC	UGAGCUCUCUUCUAUCUAAG	Cleavage		1
novel_30	Cluster-9706.69427	2	21.892	1	24	1	24	AUAAAAUAUUAACGUGACUUAACC	GGUUAAGUCAUGUUAAUAUUUUUU	Cleavage		1
novel_30	Cluster-9706.19457	2	20.253	1	24	33	56	AUAAAAUAUUAACGUGACUUAACC	CGUUAAAUUAUGUUAAUAUUUUAU	Cleavage		1
novel_30	Cluster-9706.39346	2	8.334	1	24	2243	2266	AUAAAAUAUUAACGUGACUUAACC	GAUUAAGUUAUAUUAAUAUUUUAU	Cleavage		1
novel_30	Cluster-9706.23619	2	22.804	1	24	7	30	AUAAAAUAUUAACGUGACUUAACC	UAUUAAGCCACGUCAAUAUUUUAU	Translation		1
novel_30	Cluster-9706.126208	2	8.055	1	24	301	324	AUAAAAUAUUAACGUGACUUAACC	AAUUAAGCCACGUCAAUAUUUUAU	Translation		1
novel_30	Cluster-10469.1	2	7.197	1	24	149	172	AUAAAAUAUUAACGUGACUUAACC	UAUUAAAUCACGUCAAUAUUUUAU	Translation		1
novel_30	Cluster-9706.109953	2	19.053	1	24	1736	1759	AUAAAAUAUUAACGUGACUUAACC	UAUUGUGUCACGUCAAUAUUUUAU	Translation		1
novel_30	Cluster-9706.109954	2	19.053	1	24	1637	1660	AUAAAAUAUUAACGUGACUUAACC	UAUUGUGUCACGUCAAUAUUUUAU	Translation		1
novel_30	Cluster-9706.109952	2	19.053	1	24	1537	1560	AUAAAAUAUUAACGUGACUUAACC	UAUUGUGUCACGUCAAUAUUUUAU	Translation		1
novel_30	Cluster-9706.62213	2	8.83	1	24	3659	3682	AUAAAAUAUUAACGUGACUUAACC	AGCUAAAUCACGUCAAUAUUUUAU	Translation		1
novel_30	Cluster-9706.63879	2	8.83	1	24	3433	3456	AUAAAAUAUUAACGUGACUUAACC	AGCUAAAUCACGUCAAUAUUUUAU	Translation		1
novel_30	Cluster-9706.62355	2	8.83	1	24	3282	3305	AUAAAAUAUUAACGUGACUUAACC	AGCUAAAUCACGUCAAUAUUUUAU	Translation		1
novel_30	Cluster-9706.60638	2	19.151	1	24	2251	2274	AUAAAAUAUUAACGUGACUUAACC	CGGUAAAUCACGUGAAUAUUUUAU	Translation		1
novel_30	Cluster-9706.73955	2	19.151	1	24	1848	1871	AUAAAAUAUUAACGUGACUUAACC	CGGUAAAUCACGUGAAUAUUUUAU	Translation		1
novel_30	Cluster-9706.99871	2	11.019	1	24	398	421	AUAAAAUAUUAACGUGACUUAACC	UAACAAGUCGAGUUAAUAUUUUGU	Cleavage		1
novel_30	Cluster-9706.99872	2	11.019	1	24	282	305	AUAAAAUAUUAACGUGACUUAACC	UAACAAGUCGAGUUAAUAUUUUGU	Cleavage		1
novel_31	Cluster-9706.127084	2	17.705	1	21	61	81	UUGGACCAGGCUUCAUUCCCC	UUGGAAUGAAGGUUGGUUCAA	Translation		1
novel_33	Cluster-9706.67996	2	22.729	1	21	1114	1134	UUCCACGGCUUUCUUGAACUG	GAGCUCAGGAAAGCCGUGGAG	Cleavage		1
novel_33	Cluster-9706.58373	2	22.646	1	21	1114	1134	UUCCACGGCUUUCUUGAACUG	GAGCUCAGGAAAGCCGUGGAG	Cleavage		1
novel_34	Cluster-9706.18654	2	19.77	1	21	570	590	UUAGAUGACCAUCAACGAACA	GUUUUGUUGAUGAUUAUCUAA	Translation		1
novel_34	Cluster-9706.132057	2	19.77	1	21	1395	1415	UUAGAUGACCAUCAACGAACA	GUUUUGUUGAUGAUUAUCUAA	Translation		1
novel_34	Cluster-9706.18653	2	22.264	1	21	1632	1652	UUAGAUGACCAUCAACGAACA	GUUUUGUUGAUGAUUAUCUAA	Translation		1
novel_34	Cluster-9706.18652	2	22.264	1	21	1632	1652	UUAGAUGACCAUCAACGAACA	GUUUUGUUGAUGAUUAUCUAA	Translation		1
novel_34	Cluster-9706.112975	2	22.264	1	21	2457	2477	UUAGAUGACCAUCAACGAACA	GUUUUGUUGAUGAUUAUCUAA	Translation		1
novel_34	Cluster-9706.112976	2	22.264	1	21	2457	2477	UUAGAUGACCAUCAACGAACA	GUUUUGUUGAUGAUUAUCUAA	Translation		1
novel_4	Cluster-9706.31850	2	22.107	1	20	502	521	UUUGGAUUGAAGGGAGCUCU	AGGGUUUCCUUCAGUCCAAA	Cleavage		1
novel_4	Cluster-9706.31851	2	22.107	1	20	1147	1166	UUUGGAUUGAAGGGAGCUCU	AGGGUUUCCUUCAGUCCAAA	Cleavage		1
novel_4	Cluster-9706.33210	2	22.107	1	20	1358	1377	UUUGGAUUGAAGGGAGCUCU	AGGGUUUCCUUCAGUCCAAA	Cleavage		1
novel_4	Cluster-9706.25570	2	14.599	1	20	692	711	UUUGGAUUGAAGGGAGCUCU	UUAGUUCCCUUCAAUUCAAA	Cleavage		1
novel_52	Cluster-9706.22666	2	17.767	1	24	319	342	AAGUGCUUUUAAACGACUGAAAAC	AAAUUCAGUUGUUUGAGGGCACUU	Cleavage		1
novel_57	Cluster-9706.71385	2	14.881	1	24	1631	1654	AGUAAAAUGGGAUGUGUGGAUAUC	GAUAUACACACAUCCUAUUUUGCU	Cleavage		1
novel_57	Cluster-9706.71389	2	14.881	1	24	1480	1503	AGUAAAAUGGGAUGUGUGGAUAUC	GAUAUACACACAUCCUAUUUUGCU	Cleavage		1
novel_57	Cluster-9706.71390	2	14.881	1	24	1631	1654	AGUAAAAUGGGAUGUGUGGAUAUC	GAUAUACACACAUCCUAUUUUGCU	Cleavage		1
novel_57	Cluster-9706.71392	2	14.881	1	24	1480	1503	AGUAAAAUGGGAUGUGUGGAUAUC	GAUAUACACACAUCCUAUUUUGCU	Cleavage		1
novel_57	Cluster-9706.71391	2	14.881	1	24	965	988	AGUAAAAUGGGAUGUGUGGAUAUC	GAUAUACACACAUCCUAUUUUGCU	Cleavage		1
novel_57	Cluster-9706.52620	2	14.881	1	24	1631	1654	AGUAAAAUGGGAUGUGUGGAUAUC	GAUAUACACACAUCCUAUUUUGCU	Cleavage		1
novel_57	Cluster-9706.71388	2	14.881	1	24	1480	1503	AGUAAAAUGGGAUGUGUGGAUAUC	GAUAUACACACAUCCUAUUUUGCU	Cleavage		1
novel_57	Cluster-9706.71386	2	14.881	1	24	965	988	AGUAAAAUGGGAUGUGUGGAUAUC	GAUAUACACACAUCCUAUUUUGCU	Cleavage		1
novel_57	Cluster-9706.124332	2	12.881	1	24	1293	1316	AGUAAAAUGGGAUGUGUGGAUAUC	GAUAUCCAUACACCUCAUUUUACU	Cleavage		1
novel_57	Cluster-9706.14661	2	11.26	1	24	965	988	AGUAAAAUGGGAUGUGUGGAUAUC	GAUAUACACACAUCCUAUUUUGCU	Cleavage		1
novel_57	Cluster-9706.14660	2	20.594	1	24	168	191	AGUAAAAUGGGAUGUGUGGAUAUC	GAUAUACACACAUCUUAUUUUACU	Cleavage		1
novel_57	Cluster-9706.124329	2	15.761	1	24	22	45	AGUAAAAUGGGAUGUGUGGAUAUC	GAUAUCCAUACACCUCAUUUUACU	Cleavage		1
novel_57	Cluster-9706.130256	2	15.525	1	24	325	348	AGUAAAAUGGGAUGUGUGGAUAUC	GAUGUCCACACAUUAUAUUUUACU	Translation		1
novel_57	Cluster-9706.105664	2	20.485	1	24	3	26	AGUAAAAUGGGAUGUGUGGAUAUC	GAUAUCCACACACCCCUUUUUACU	Cleavage		1
novel_57	Cluster-9706.40419	2	23.836	1	24	14	36	AGUAAAAUGGGAUGUGUGGAUAUC	GAUAUCCACACAUCC-AUUUUACU	Translation		1
novel_57	Cluster-9706.122443	2	23.836	1	24	14	36	AGUAAAAUGGGAUGUGUGGAUAUC	GAUAUCCACACAUCC-AUUUUACU	Translation		1
novel_57	Cluster-9706.118204	2	23.836	1	24	14	36	AGUAAAAUGGGAUGUGUGGAUAUC	GAUAUCCACACAUCC-AUUUUACU	Translation		1
novel_57	Cluster-9706.75718	2	16.932	1	24	2025	2048	AGUAAAAUGGGAUGUGUGGAUAUC	GCUAUCCACACACCCCAUUUUACC	Cleavage		1
novel_57	Cluster-9706.96059	2	18.465	1	24	131	154	AGUAAAAUGGGAUGUGUGGAUAUC	AAUAUCCACACACCCCUUUUUACU	Cleavage		1
novel_57	Cluster-9706.38107	2	18.782	1	24	3699	3722	AGUAAAAUGGGAUGUGUGGAUAUC	GCUAUCCACACACCUUAUUUUACU	Cleavage		2
novel_57	Cluster-9706.38114	2	18.782	1	24	3540	3563	AGUAAAAUGGGAUGUGUGGAUAUC	GCUAUCCACACACCUUAUUUUACU	Cleavage		2
novel_57	Cluster-9706.27815	2	18.782	1	24	3271	3294	AGUAAAAUGGGAUGUGUGGAUAUC	GCUAUCCACACACCUUAUUUUACU	Cleavage		2
novel_57	Cluster-9706.36335	2	13.068	1	24	2547	2570	AGUAAAAUGGGAUGUGUGGAUAUC	GCUAUCCACACGUCCUUUUUUACU	Cleavage		1
novel_57	Cluster-9706.36336	2	13.068	1	24	2508	2531	AGUAAAAUGGGAUGUGUGGAUAUC	GCUAUCCACACGUCCUUUUUUACU	Cleavage		1
novel_57	Cluster-9706.36680	2	19.944	1	24	265	288	AGUAAAAUGGGAUGUGUGGAUAUC	GUUAUCCACACACUUCAUUUUACU	Cleavage		1
novel_57	Cluster-9706.94738	2	21.587	1	24	83	106	AGUAAAAUGGGAUGUGUGGAUAUC	GCUAUCCACAUACCUCAUUUUACU	Cleavage		1
novel_57	Cluster-9706.83285	2	17.61	1	24	180	203	AGUAAAAUGGGAUGUGUGGAUAUC	GUUAUCCACACACCUUAUUUUACU	Cleavage		1
novel_57	Cluster-9706.82339	2	22.114	1	24	79	102	AGUAAAAUGGGAUGUGUGGAUAUC	GCUAUCCACACACCUUAUUUUACU	Cleavage		1
novel_57	Cluster-9706.61446	2	21.981	1	24	120	143	AGUAAAAUGGGAUGUGUGGAUAUC	GCUAUCCACACACCCCUUUUUACU	Cleavage		1
novel_57	Cluster-9706.85766	2	16.126	1	24	2068	2091	AGUAAAAUGGGAUGUGUGGAUAUC	ACUAUCCACACAUCCAUUUUUACU	Translation		1
novel_57	Cluster-9706.85767	2	16.126	1	24	2064	2087	AGUAAAAUGGGAUGUGUGGAUAUC	ACUAUCCACACAUCCAUUUUUACU	Translation		1
novel_57	Cluster-9706.37221	2	23.377	1	24	136	159	AGUAAAAUGGGAUGUGUGGAUAUC	UAUCUCCACACAUCUCUUUUUAUU	Cleavage		1
novel_57	Cluster-9706.43089	2	23.377	1	24	136	159	AGUAAAAUGGGAUGUGUGGAUAUC	UAUCUCCACACAUCUCUUUUUAUU	Cleavage		1
novel_57	Cluster-9706.37220	2	23.377	1	24	136	159	AGUAAAAUGGGAUGUGUGGAUAUC	UAUCUCCACACAUCUCUUUUUAUU	Cleavage		1
novel_57	Cluster-9706.37222	2	23.377	1	24	136	159	AGUAAAAUGGGAUGUGUGGAUAUC	UAUCUCCACACAUCUCUUUUUAUU	Cleavage		1
novel_57	Cluster-9706.29998	2	14.654	1	24	1116	1139	AGUAAAAUGGGAUGUGUGGAUAUC	GCAAUUCACACACUCCAUUUUACU	Cleavage		2
novel_61	Cluster-9706.110165	2	23.18	1	21	3288	3308	AGCUGCUGACUCGUUGGUUCA	GAAACCAAGAAGUCAGCAGCU	Cleavage		1
novel_61	Cluster-9706.17004	2	23.18	1	21	3608	3628	AGCUGCUGACUCGUUGGUUCA	GAAACCAAGAAGUCAGCAGCU	Cleavage		1
novel_64	Cluster-9706.47893	2	15.345	1	22	44	65	CUACCGAUGCCACUAAGUCCCA	UGGGAUUUGGUGGCAUCGGUAA	Cleavage		1
novel_64	Cluster-9706.134248	2	15.664	1	22	44	65	CUACCGAUGCCACUAAGUCCCA	UGGGAUUUGGUGGCAUCGGUAA	Cleavage		1
novel_64	Cluster-9706.61976	2	15.345	1	22	44	65	CUACCGAUGCCACUAAGUCCCA	UGGGAUUUGGUGGCAUCGGUAA	Cleavage		1
novel_64	Cluster-14059.0	2	15.961	1	22	299	320	CUACCGAUGCCACUAAGUCCCA	UGGGAGUUAGUGGCAUCGGUAA	Cleavage		1
novel_64	Cluster-14059.2	2	16.876	1	22	317	338	CUACCGAUGCCACUAAGUCCCA	UGGGAGUUAGUGGCAUCGGUAA	Cleavage		1
novel_64	Cluster-14059.1	2	16.876	1	22	317	338	CUACCGAUGCCACUAAGUCCCA	UGGGAGUUAGUGGCAUCGGUAA	Cleavage		1
novel_64	Cluster-9706.6547	2	13.548	1	19	1	19	CUACCGAUGCCACUAAGUC	GAUUUGGUGGCAUCGGUAA	Cleavage		1
novel_64	Cluster-9706.6546	2	13.548	1	19	1	19	CUACCGAUGCCACUAAGUC	GAUUUGGUGGCAUCGGUAA	Cleavage		1
novel_64	Cluster-9706.6545	2	13.548	1	19	1	19	CUACCGAUGCCACUAAGUC	GAUUUGGUGGCAUCGGUAA	Cleavage		1
novel_67	Cluster-9706.16746	2	16.279	1	24	19	42	AUCUCGUGGAUGGUGAAUUUGAUA	UAUCGAAUUCUCUAUCUACGAGAU	Cleavage		1
novel_67	Cluster-5334.0	2	11.387	1	24	86	109	AUCUCGUGGAUGGUGAAUUUGAUA	UAUCCAAUUAACUAUUCACGAGAU	Cleavage		1
novel_67	Cluster-8634.0	2	14.028	1	24	555	578	AUCUCGUGGAUGGUGAAUUUGAUA	CAUACAAUUCACUGUCCAUGGGAU	Cleavage		1
novel_69	Cluster-9706.11796	2	10.989	1	24	1139	1162	AUAAAAUAUUGACGUAACUUAACU	AGUUAAACUACGUCAAUAUUUUAU	Cleavage		1
novel_69	Cluster-9706.13605	2	10.989	1	24	807	830	AUAAAAUAUUGACGUAACUUAACU	AGUUAAACUACGUCAAUAUUUUAU	Cleavage		1
novel_69	Cluster-9706.19457	2	20.253	1	24	33	56	AUAAAAUAUUGACGUAACUUAACU	CGUUAAAUUAUGUUAAUAUUUUAU	Cleavage		1
novel_69	Cluster-9706.29514	2	9.394	1	24	39	62	AUAAAAUAUUGACGUAACUUAACU	GGUUAAAUUACGUCAACAUUUUAU	Cleavage		1
novel_69	Cluster-9706.15668	2	9.434	1	24	921	944	AUAAAAUAUUGACGUAACUUAACU	GGUUAAAUUACGUCAACAUUUUAU	Cleavage		1
novel_69	Cluster-9706.39346	2	8.334	1	24	2243	2266	AUAAAAUAUUGACGUAACUUAACU	GAUUAAGUUAUAUUAAUAUUUUAU	Cleavage		1
novel_69	Cluster-9706.62213	2	8.83	1	24	3659	3682	AUAAAAUAUUGACGUAACUUAACU	AGCUAAAUCACGUCAAUAUUUUAU	Cleavage		1
novel_69	Cluster-9706.63879	2	8.83	1	24	3433	3456	AUAAAAUAUUGACGUAACUUAACU	AGCUAAAUCACGUCAAUAUUUUAU	Cleavage		1
novel_69	Cluster-9706.62355	2	8.83	1	24	3282	3305	AUAAAAUAUUGACGUAACUUAACU	AGCUAAAUCACGUCAAUAUUUUAU	Cleavage		1
novel_69	Cluster-9706.126208	2	8.055	1	24	301	324	AUAAAAUAUUGACGUAACUUAACU	AAUUAAGCCACGUCAAUAUUUUAU	Cleavage		1
novel_69	Cluster-9706.23619	2	22.804	1	24	7	30	AUAAAAUAUUGACGUAACUUAACU	UAUUAAGCCACGUCAAUAUUUUAU	Cleavage		1
novel_69	Cluster-10469.1	2	7.197	1	24	149	172	AUAAAAUAUUGACGUAACUUAACU	UAUUAAAUCACGUCAAUAUUUUAU	Cleavage		1
novel_69	Cluster-9706.109953	2	19.053	1	24	1736	1759	AUAAAAUAUUGACGUAACUUAACU	UAUUGUGUCACGUCAAUAUUUUAU	Cleavage		1
novel_69	Cluster-9706.109954	2	19.053	1	24	1637	1660	AUAAAAUAUUGACGUAACUUAACU	UAUUGUGUCACGUCAAUAUUUUAU	Cleavage		1
novel_69	Cluster-9706.109952	2	19.053	1	24	1537	1560	AUAAAAUAUUGACGUAACUUAACU	UAUUGUGUCACGUCAAUAUUUUAU	Cleavage		1
novel_74	Cluster-9706.85052	2	20.109	1	21	559	579	CGUGUUCUCAGGUCGCCCCUG	AUGGGGUGACUUGAGAACACA	Cleavage		1
novel_74	Cluster-9706.67377	2	17.629	1	21	637	657	CGUGUUCUCAGGUCGCCCCUG	AUGGGGUGACUUGAGAACACA	Cleavage		1
novel_77	Cluster-9706.93250	2	18.983	1	21	614	634	UGUGUUCUCAGGUCGCCCCUG	AUGGGGAGAUUUGAGAACACA	Cleavage		1
novel_77	Cluster-9706.93249	2	18.983	1	21	640	660	UGUGUUCUCAGGUCGCCCCUG	AUGGGGAGAUUUGAGAACACA	Cleavage		1
novel_77	Cluster-9706.93248	2	18.983	1	21	857	877	UGUGUUCUCAGGUCGCCCCUG	AUGGGGAGAUUUGAGAACACA	Cleavage		1
novel_81	Cluster-9706.81276	2	10.059	1	21	246	266	UUGAGCCGCGUCAAUAUCUCC	UAAGAUGUUGACGUGGUUUAA	Cleavage		1
novel_81	Cluster-9706.47508	2	12.909	1	21	44	64	UUGAGCCGCGUCAAUAUCUCC	UAAAAUAUUGACGUGGCUUAA	Cleavage		1
novel_81	Cluster-9706.24857	2	12.12	1	21	24	44	UUGAGCCGCGUCAAUAUCUCC	UAAAAUAUUGACGUGGCUUAA	Cleavage		1
novel_81	Cluster-9706.23620	2	12.12	1	21	24	44	UUGAGCCGCGUCAAUAUCUCC	UAAAAUAUUGACGUGGCUUAA	Cleavage		1
novel_84	Cluster-9706.128895	2	14.512	1	22	833	854	UUGCGUUCCACUGAUUCUUUCG	GGAAGGGAUCAGUGGAGUGCAA	Cleavage		1
novel_84	Cluster-9706.128898	2	14.512	1	22	833	854	UUGCGUUCCACUGAUUCUUUCG	GGAAGGGAUCAGUGGAGUGCAA	Cleavage		1
novel_84	Cluster-9706.128896	2	14.512	1	22	833	854	UUGCGUUCCACUGAUUCUUUCG	GGAAGGGAUCAGUGGAGUGCAA	Cleavage		1
novel_84	Cluster-9706.128897	2	14.512	1	22	833	854	UUGCGUUCCACUGAUUCUUUCG	GGAAGGGAUCAGUGGAGUGCAA	Cleavage		1
novel_85	Cluster-9706.118670	2	19.395	1	21	586	606	UUCUCGAUGUGCACAUUUGGC	ACCAAAUGUGCACAUUGAAAA	Cleavage		1
novel_85	Cluster-9706.5390	2	16.949	1	21	755	775	UUCUCGAUGUGCACAUUUGGC	UGCUAAUGUGCACAUUGAGGA	Cleavage		1
novel_85	Cluster-6663.1	2	16.949	1	21	725	745	UUCUCGAUGUGCACAUUUGGC	UGCUAAUGUGCACAUUGAGGA	Cleavage		1
novel_85	Cluster-6663.0	2	16.949	1	21	755	775	UUCUCGAUGUGCACAUUUGGC	UGCUAAUGUGCACAUUGAGGA	Cleavage		1
novel_86	Cluster-9706.11117	2	9.927	1	24	1283	1306	AUGAGAAUUUUAGAGUGCCAAUAA	AUGCUGUCACUCUAUAAUUCUCAU	Translation		1
novel_91	Cluster-9706.105874	2	24.926	1	22	210	231	UCUAUCGAAGGUGAGAUGGCGC	CGUCCAUCUCAUUUUCGGUGGA	Cleavage		1
novel_91	Cluster-9706.96314	2	14.587	1	22	714	735	UCUAUCGAAGGUGAGAUGGCGC	AAUCCAUCUCAUCUUUGGUGGA	Cleavage		1
novel_91	Cluster-9706.34799	2	14.587	1	22	928	949	UCUAUCGAAGGUGAGAUGGCGC	AAUCCAUCUCAUCUUUGGUGGA	Cleavage		1
novel_91	Cluster-9706.103912	2	23.019	1	22	634	655	UCUAUCGAAGGUGAGAUGGCGC	UGCCCAUGUCACCUUUGAUAGG	Cleavage		1
novel_91	Cluster-9706.103916	2	23.019	1	22	660	681	UCUAUCGAAGGUGAGAUGGCGC	UGCCCAUGUCACCUUUGAUAGG	Cleavage		1
novel_91	Cluster-9706.103920	2	23.019	1	22	660	681	UCUAUCGAAGGUGAGAUGGCGC	UGCCCAUGUCACCUUUGAUAGG	Cleavage		1
novel_91	Cluster-9706.130175	2	23.019	1	22	634	655	UCUAUCGAAGGUGAGAUGGCGC	UGCCCAUGUCACCUUUGAUAGG	Cleavage		1
novel_91	Cluster-9706.103913	2	23.019	1	22	634	655	UCUAUCGAAGGUGAGAUGGCGC	UGCCCAUGUCACCUUUGAUAGG	Cleavage		1
novel_91	Cluster-9706.103921	2	23.019	1	22	660	681	UCUAUCGAAGGUGAGAUGGCGC	UGCCCAUGUCACCUUUGAUAGG	Cleavage		1
novel_91	Cluster-9706.103914	2	23.019	1	22	634	655	UCUAUCGAAGGUGAGAUGGCGC	UGCCCAUGUCACCUUUGAUAGG	Cleavage		1
novel_91	Cluster-9706.103910	2	23.019	1	22	660	681	UCUAUCGAAGGUGAGAUGGCGC	UGCCCAUGUCACCUUUGAUAGG	Cleavage		1
novel_91	Cluster-9706.103915	2	23.019	1	22	634	655	UCUAUCGAAGGUGAGAUGGCGC	UGCCCAUGUCACCUUUGAUAGG	Cleavage		1
novel_91	Cluster-9706.103917	2	23.019	1	22	660	681	UCUAUCGAAGGUGAGAUGGCGC	UGCCCAUGUCACCUUUGAUAGG	Cleavage		1
novel_95	Cluster-9706.100258	2	12.819	1	24	860	883	ACAAGACGUCGCAUUAACAAUGUA	AAUCAUGUUAUUGCGUCGUCUUGU	Translation		1
novel_95	Cluster-9706.100257	2	12.819	1	24	1068	1091	ACAAGACGUCGCAUUAACAAUGUA	AAUCAUGUUAUUGCGUCGUCUUGU	Translation		1
novel_99	Cluster-9706.38334	2	15.001	1	21	1452	1472	UAAUGGUCUAUCAAUUUUAAC	AUUAAAGUUGAGGGACCAUUA	Translation		5
novel_99	Cluster-9706.12501	2	9.43	1	21	485	505	UAAUGGUCUAUCAAUUUUAAC	UCUGAAAUUGCUAGGCCAUUA	Translation		1
novel_99	Cluster-9706.12504	2	9.43	1	21	485	505	UAAUGGUCUAUCAAUUUUAAC	UCUGAAAUUGCUAGGCCAUUA	Translation		1
novel_99	Cluster-9706.93304	2	16.09	1	21	234	254	UAAUGGUCUAUCAAUUUUAAC	ACUAAAGUUGAGAGACCAUUG	Translation		2
psi-miR156a-5p	Cluster-9706.40349	2.5	2.701	1	20	1043	1062	UGACAGAAGAGAGUGAGCAC	UUGCUCAUUCUUUUCUAUCA	Cleavage		1
psi-miR156a-5p	Cluster-9706.40350	2.5	2.701	1	20	768	787	UGACAGAAGAGAGUGAGCAC	UUGCUCAUUCUUUUCUAUCA	Cleavage		1
psi-miR156a-5p	Cluster-9706.59580	2.5	21.838	1	20	3405	3424	UGACAGAAGAGAGUGAGCAC	AUGGUCACUCUCUCCUGUCA	Cleavage		1
psi-miR156a-5p	Cluster-9706.59576	2.5	21.838	1	20	3405	3424	UGACAGAAGAGAGUGAGCAC	AUGGUCACUCUCUCCUGUCA	Cleavage		1
psi-miR156a-5p	Cluster-9706.59579	2.5	21.838	1	20	3323	3342	UGACAGAAGAGAGUGAGCAC	AUGGUCACUCUCUCCUGUCA	Cleavage		1
psi-miR156a-5p	Cluster-9706.59333	2.5	21.838	1	20	3405	3424	UGACAGAAGAGAGUGAGCAC	AUGGUCACUCUCUCCUGUCA	Cleavage		1
psi-miR156a-5p	Cluster-9706.59577	2.5	21.838	1	20	3323	3342	UGACAGAAGAGAGUGAGCAC	AUGGUCACUCUCUCCUGUCA	Cleavage		1
psi-miR156a-5p	Cluster-9706.59575	2.5	16.641	1	20	3405	3424	UGACAGAAGAGAGUGAGCAC	AUGGUCACUCUCUCCUGUCA	Cleavage		1
psi-miR156a-5p	Cluster-9706.59578	2.5	19.943	1	20	3323	3342	UGACAGAAGAGAGUGAGCAC	AUGGUCACUCUCUCCUGUCA	Cleavage		1
psi-miR156a-5p	Cluster-9706.13266	2.5	21.838	1	20	2928	2947	UGACAGAAGAGAGUGAGCAC	AUGGUCACUCUCUCCUGUCA	Cleavage		1
psi-miR156a-5p	Cluster-9706.591	2.5	9.756	1	20	927	946	UGACAGAAGAGAGUGAGCAC	CUGGUCAUUCCCUUCUGUCA	Translation		1
psi-miR156a-5p	Cluster-16428.0	2.5	19.784	1	20	1017	1036	UGACAGAAGAGAGUGAGCAC	UUGCUGACACUCUUUUGUCA	Cleavage		1
psi-miR156a-5p	Cluster-9706.20659	2.5	9.756	1	20	927	946	UGACAGAAGAGAGUGAGCAC	CUGGUCAUUCCCUUCUGUCA	Translation		1
psi-miR156a-5p	Cluster-9706.7662	2.5	9.756	1	20	588	607	UGACAGAAGAGAGUGAGCAC	CUGGUCAUUCCCUUCUGUCA	Translation		1
psi-miR156a-5p	Cluster-9706.134837	2.5	11.231	1	20	588	607	UGACAGAAGAGAGUGAGCAC	CUGGUCAUUCCCUUCUGUCA	Translation		1
psi-miR156a-5p	Cluster-16428.1	2.5	19.784	1	20	558	577	UGACAGAAGAGAGUGAGCAC	UUGCUGACACUCUUUUGUCA	Cleavage		1
psi-miR156a-5p	Cluster-9706.7661	2.5	9.756	1	20	588	607	UGACAGAAGAGAGUGAGCAC	CUGGUCAUUCCCUUCUGUCA	Translation		1
psi-miR156a-5p	Cluster-8021.0	2.5	9.677	1	20	927	946	UGACAGAAGAGAGUGAGCAC	CUGGUCAUUCCCUUCUGUCA	Translation		1
psi-miR156a-5p	Cluster-9706.25290	2.5	11.231	1	20	588	607	UGACAGAAGAGAGUGAGCAC	CUGGUCAUUCCCUUCUGUCA	Translation		1
psi-miR156a-5p	Cluster-9706.18491	2.5	14.031	1	20	350	369	UGACAGAAGAGAGUGAGCAC	CUGGUCAUUCCCUUCUGUCA	Translation		1
psi-miR156a-5p	Cluster-17521.0	2.5	9.674	1	20	510	529	UGACAGAAGAGAGUGAGCAC	CUGGUCAUUCCCUUCUGUCA	Translation		1
psi-miR156j	Cluster-9706.65496	2.5	18.541	1	20	1232	1251	UGACAGAAGAGAGAGAGCAC	GUUCUCUCUCUCUUCUAUCA	Cleavage		1
psi-miR156j	Cluster-9706.74886	2.5	18.541	1	20	977	996	UGACAGAAGAGAGAGAGCAC	GUUCUCUCUCUCUUCUAUCA	Cleavage		1
psi-miR156j	Cluster-9706.35493	2.5	16.666	1	20	4350	4369	UGACAGAAGAGAGAGAGCAC	AUUCUUUCUCUCUUCUGUCU	Cleavage		1
psi-miR156j	Cluster-9706.91650	2.5	16.666	1	20	4239	4258	UGACAGAAGAGAGAGAGCAC	AUUCUUUCUCUCUUCUGUCU	Cleavage		1
psi-miR156j	Cluster-9706.78513	2.5	14.247	1	20	4239	4258	UGACAGAAGAGAGAGAGCAC	CUUCUUUCUCUCUUCUGUCU	Cleavage		1
psi-miR156j	Cluster-9706.91647	2.5	16.666	1	20	4121	4140	UGACAGAAGAGAGAGAGCAC	AUUCUUUCUCUCUUCUGUCU	Cleavage		1
psi-miR156j	Cluster-9706.98658	2.5	16.666	1	20	4069	4088	UGACAGAAGAGAGAGAGCAC	AUUCUUUCUCUCUUCUGUCU	Cleavage		1
psi-miR156j	Cluster-9706.70614	2.5	16.666	1	20	4010	4029	UGACAGAAGAGAGAGAGCAC	AUUCUUUCUCUCUUCUGUCU	Cleavage		1
psi-miR156j	Cluster-9706.22525	2.5	16.666	1	20	3958	3977	UGACAGAAGAGAGAGAGCAC	AUUCUUUCUCUCUUCUGUCU	Cleavage		1
psi-miR156j	Cluster-9706.91652	2.5	14.247	1	20	3958	3977	UGACAGAAGAGAGAGAGCAC	CUUCUUUCUCUCUUCUGUCU	Cleavage		1
psi-miR156j	Cluster-9706.91651	2.5	16.666	1	20	3840	3859	UGACAGAAGAGAGAGAGCAC	AUUCUUUCUCUCUUCUGUCU	Cleavage		1
psi-miR156j	Cluster-9706.108503	2.5	14.247	1	20	3847	3866	UGACAGAAGAGAGAGAGCAC	CUUCUUUCUCUCUUCUGUCU	Cleavage		1
psi-miR156j	Cluster-9706.98659	2.5	16.666	1	20	3729	3748	UGACAGAAGAGAGAGAGCAC	AUUCUUUCUCUCUUCUGUCU	Cleavage		1
psi-miR156j	Cluster-9706.91653	2.5	14.247	1	20	3781	3800	UGACAGAAGAGAGAGAGCAC	CUUCUUUCUCUCUUCUGUCU	Cleavage		1
psi-miR156j	Cluster-11305.0	2.5	14.247	1	20	3670	3689	UGACAGAAGAGAGAGAGCAC	CUUCUUUCUCUCUUCUGUCU	Cleavage		1
psi-miR156j	Cluster-9706.86500	2.5	14.247	1	20	3441	3460	UGACAGAAGAGAGAGAGCAC	CUUCUUUCUCUCUUCUGUCU	Cleavage		1
psi-miR156j	Cluster-9706.110893	2.5	14.247	1	20	3372	3391	UGACAGAAGAGAGAGAGCAC	CUUCUUUCUCUCUUCUGUCU	Cleavage		1
psi-miR156j	Cluster-9706.86499	2.5	14.247	1	20	3330	3349	UGACAGAAGAGAGAGAGCAC	CUUCUUUCUCUCUUCUGUCU	Cleavage		1
psi-miR156j	Cluster-9706.91648	2.5	16.666	1	20	3660	3679	UGACAGAAGAGAGAGAGCAC	AUUCUUUCUCUCUUCUGUCU	Cleavage		1
psi-miR156j	Cluster-9706.14724	2.5	14.247	1	20	3032	3051	UGACAGAAGAGAGAGAGCAC	CUUCUUUCUCUCUUCUGUCU	Cleavage		1
psi-miR156j	Cluster-9706.91649	2.5	16.666	1	20	3431	3450	UGACAGAAGAGAGAGAGCAC	AUUCUUUCUCUCUUCUGUCU	Cleavage		1
psi-miR156j	Cluster-9706.86498	2.5	14.247	1	20	2544	2563	UGACAGAAGAGAGAGAGCAC	CUUCUUUCUCUCUUCUGUCU	Cleavage		1
psi-miR156j	Cluster-9706.10726	2.5	14.247	1	20	2367	2386	UGACAGAAGAGAGAGAGCAC	CUUCUUUCUCUCUUCUGUCU	Cleavage		1
psi-miR156j	Cluster-9706.105651	2.5	7.136	1	20	126	145	UGACAGAAGAGAGAGAGCAC	AUUUUCUCUCUCUUCUGUCU	Cleavage		1
psi-miR156j	Cluster-9706.101080	2.5	14.845	1	20	1425	1444	UGACAGAAGAGAGAGAGCAC	AUGCUCUUUUGCUUCUGUUA	Translation		1
psi-miR156j	Cluster-9706.40011	2.5	14.845	1	20	1190	1209	UGACAGAAGAGAGAGAGCAC	AUGCUCUUUUGCUUCUGUUA	Translation		1
psi-miR156j	Cluster-9706.98460	2.5	13.505	1	20	1894	1913	UGACAGAAGAGAGAGAGCAC	AUUCUCUCUUUUUUCUGUCG	Cleavage		1
psi-miR156j	Cluster-9706.75236	2.5	10.946	1	20	1481	1500	UGACAGAAGAGAGAGAGCAC	AUACUCUCUCUCUUCUGUAA	Cleavage		1
psi-miR156j	Cluster-9706.49986	2.5	10.946	1	20	1399	1418	UGACAGAAGAGAGAGAGCAC	AUACUCUCUCUCUUCUGUAA	Cleavage		1
psi-miR156j	Cluster-9706.75237	2.5	10.946	1	20	1295	1314	UGACAGAAGAGAGAGAGCAC	AUACUCUCUCUCUUCUGUAA	Cleavage		1
psi-miR156j	Cluster-9706.75235	2.5	10.946	1	20	1208	1227	UGACAGAAGAGAGAGAGCAC	AUACUCUCUCUCUUCUGUAA	Cleavage		1
psi-miR156j	Cluster-9706.133497	2.5	16.295	1	20	217	236	UGACAGAAGAGAGAGAGCAC	CUGCUUUAUCUCUUUUGUUA	Cleavage		1
psi-miR156j	Cluster-9706.133499	2.5	16.295	1	20	217	236	UGACAGAAGAGAGAGAGCAC	CUGCUUUAUCUCUUUUGUUA	Cleavage		1
psi-miR156j	Cluster-9706.133498	2.5	16.295	1	20	217	236	UGACAGAAGAGAGAGAGCAC	CUGCUUUAUCUCUUUUGUUA	Cleavage		1
psi-miR157a-5p	Cluster-9706.134846	2.5	13.838	1	21	1674	1694	UUGACAGAAGAUAGAGAGCAC	GUGAUCUCUAUCUUCUUUCAA	Cleavage		1
psi-miR157a-5p	Cluster-2182.0	2.5	14.147	1	21	154	174	UUGACAGAAGAUAGAGAGCAC	GUGAUCUCUAUCUUCUUUCAA	Cleavage		1
psi-miR157a-5p	Cluster-9706.133772	2.5	14.425	1	21	211	231	UUGACAGAAGAUAGAGAGCAC	AUGCUUUCUAUUUUAUGUCAA	Cleavage		1
psi-miR157a-5p	Cluster-9706.85634	2.5	16.425	1	21	1687	1707	UUGACAGAAGAUAGAGAGCAC	GUGCGCUCCAUCUUUUGUCAA	Cleavage		1
psi-miR157a-5p	Cluster-9706.46881	2.5	16.57	1	21	977	997	UUGACAGAAGAUAGAGAGCAC	GUGCUCACUCUCUUCUGUCAG	Cleavage		1
psi-miR157a-5p	Cluster-9706.46882	2.5	16.57	1	21	977	997	UUGACAGAAGAUAGAGAGCAC	GUGCUCACUCUCUUCUGUCAG	Cleavage		1
psi-miR157a-5p	Cluster-9706.39311	2.5	13.018	1	21	122	142	UUGACAGAAGAUAGAGAGCAC	GUGUCCUCUUUCUUCUGUCAA	Cleavage		1
psi-miR157a-5p	Cluster-9706.5508	2.5	14.761	1	21	1553	1573	UUGACAGAAGAUAGAGAGCAC	UUGUUUUCUGCCUUCUGUCAA	Translation		1
psi-miR157a-5p	Cluster-9706.5507	2.5	14.761	1	21	1433	1453	UUGACAGAAGAUAGAGAGCAC	UUGUUUUCUGCCUUCUGUCAA	Translation		1
psi-miR157a-5p	Cluster-9706.127008	2.5	14.761	1	21	1553	1573	UUGACAGAAGAUAGAGAGCAC	UUGUUUUCUGCCUUCUGUCAA	Translation		1
psi-miR157a-5p	Cluster-9706.6196	2.5	14.761	1	21	1433	1453	UUGACAGAAGAUAGAGAGCAC	UUGUUUUCUGCCUUCUGUCAA	Translation		1
psi-miR157a-5p	Cluster-9706.127119	2.5	14.761	1	21	1553	1573	UUGACAGAAGAUAGAGAGCAC	UUGUUUUCUGCCUUCUGUCAA	Translation		1
psi-miR157a-5p	Cluster-9706.127421	2.5	14.761	1	21	1433	1453	UUGACAGAAGAUAGAGAGCAC	UUGUUUUCUGCCUUCUGUCAA	Translation		1
psi-miR157a-5p	Cluster-9706.67136	2.5	20.003	1	21	469	489	UUGACAGAAGAUAGAGAGCAC	CACUUCUUUGUCUUCUGUCAA	Cleavage		1
psi-miR157a-5p	Cluster-9706.33507	2.5	20.003	1	21	469	489	UUGACAGAAGAUAGAGAGCAC	CACUUCUUUGUCUUCUGUCAA	Cleavage		1
psi-miR157a-5p	Cluster-9706.99459	2.5	20.003	1	21	469	489	UUGACAGAAGAUAGAGAGCAC	CACUUCUUUGUCUUCUGUCAA	Cleavage		1
psi-miR157a-5p	Cluster-9706.100350	2.5	11.019	1	21	520	540	UUGACAGAAGAUAGAGAGCAC	UGCCUCUUUGUUUUCUGUCAA	Cleavage		1
psi-miR157a-5p	Cluster-9706.119490	2.5	12.366	1	21	507	527	UUGACAGAAGAUAGAGAGCAC	UGCCUCUUUGUUUUCUGUCAA	Cleavage		1
psi-miR157a-5p	Cluster-9706.79689	2.5	11.806	1	21	1780	1800	UUGACAGAAGAUAGAGAGCAC	CUGCGCUCCAUCUUUUGUCAA	Cleavage		1
psi-miR157a-5p	Cluster-9706.85633	2.5	11.806	1	21	1707	1727	UUGACAGAAGAUAGAGAGCAC	CUGCGCUCCAUCUUUUGUCAA	Cleavage		1
psi-miR157a-5p	Cluster-9706.25605	2.5	4.535	1	21	9	29	UUGACAGAAGAUAGAGAGCAC	AGUUUCUCCAUCUUCUGUCAA	Cleavage		1
psi-miR157a-5p	Cluster-9706.79699	2.5	17.922	1	21	1687	1707	UUGACAGAAGAUAGAGAGCAC	GCGCGCUCCAUCUUUUGUCAA	Cleavage		1
psi-miR157a-5p	Cluster-9706.79683	2.5	17.922	1	21	1614	1634	UUGACAGAAGAUAGAGAGCAC	GCGCGCUCCAUCUUUUGUCAA	Cleavage		1
psi-miR157a-5p	Cluster-9706.79693	2.5	17.922	1	21	1614	1634	UUGACAGAAGAUAGAGAGCAC	GCGCGCUCCAUCUUUUGUCAA	Cleavage		1
psi-miR157a-5p	Cluster-9706.84780	2.5	17.922	1	21	1687	1707	UUGACAGAAGAUAGAGAGCAC	GCGCGCUCCAUCUUUUGUCAA	Cleavage		1
psi-miR157a-5p	Cluster-9706.79688	2.5	17.922	1	21	1687	1707	UUGACAGAAGAUAGAGAGCAC	GCGCGCUCCAUCUUUUGUCAA	Cleavage		1
psi-miR157a-5p	Cluster-9706.79682	2.5	17.922	1	21	1614	1634	UUGACAGAAGAUAGAGAGCAC	GCGCGCUCCAUCUUUUGUCAA	Cleavage		1
psi-miR157a-5p	Cluster-9706.76195	2.5	17.922	1	21	1614	1634	UUGACAGAAGAUAGAGAGCAC	GCGCGCUCCAUCUUUUGUCAA	Cleavage		1
psi-miR157d	Cluster-9706.93264	2.5	20.243	1	20	295	314	UGACAGAAGAUAGAGAGCAC	GUGCUUUUUAUUUUCUGUCU	Cleavage		1
psi-miR157d	Cluster-9706.92850	2.5	22.002	1	20	295	314	UGACAGAAGAUAGAGAGCAC	GUGCUUUUUAUUUUCUGUCU	Cleavage		1
psi-miR157d	Cluster-9706.116707	2.5	13.161	1	20	2791	2810	UGACAGAAGAUAGAGAGCAC	GUAUUCUCUAUCUUCUGUCU	Cleavage		1
psi-miR157d	Cluster-9706.104508	2.5	13.161	1	20	2794	2813	UGACAGAAGAUAGAGAGCAC	GUAUUCUCUAUCUUCUGUCU	Cleavage		1
psi-miR157d	Cluster-9706.104512	2.5	13.161	1	20	2791	2810	UGACAGAAGAUAGAGAGCAC	GUAUUCUCUAUCUUCUGUCU	Cleavage		1
psi-miR157d	Cluster-9706.104514	2.5	13.161	1	20	2618	2637	UGACAGAAGAUAGAGAGCAC	GUAUUCUCUAUCUUCUGUCU	Cleavage		1
psi-miR157d	Cluster-9706.37677	2.5	13.161	1	20	2615	2634	UGACAGAAGAUAGAGAGCAC	GUAUUCUCUAUCUUCUGUCU	Cleavage		1
psi-miR157d	Cluster-9706.103509	2.5	13.161	1	20	2666	2685	UGACAGAAGAUAGAGAGCAC	GUAUUCUCUAUCUUCUGUCU	Cleavage		1
psi-miR157d	Cluster-9706.115085	2.5	13.161	1	20	2666	2685	UGACAGAAGAUAGAGAGCAC	GUAUUCUCUAUCUUCUGUCU	Cleavage		1
psi-miR157d	Cluster-9706.134846	2.5	14.111	1	20	1674	1693	UGACAGAAGAUAGAGAGCAC	GUGAUCUCUAUCUUCUUUCA	Cleavage		1
psi-miR157d	Cluster-2182.0	2.5	14.199	1	20	154	173	UGACAGAAGAUAGAGAGCAC	GUGAUCUCUAUCUUCUUUCA	Cleavage		1
psi-miR157d	Cluster-9706.7549	2.5	18.081	1	20	3139	3158	UGACAGAAGAUAGAGAGCAC	AUGCUCUCUGUCUUCUGCUA	Cleavage		2
psi-miR157d	Cluster-9706.61573	2.5	10.859	1	20	2752	2771	UGACAGAAGAUAGAGAGCAC	UUGUUUUUUAUUUUUUGUCA	Cleavage		1
psi-miR157d	Cluster-9706.7538	2.5	17.526	1	20	475	494	UGACAGAAGAUAGAGAGCAC	AUGCUCUCUGUCUUCUGCUA	Cleavage		1
psi-miR157d	Cluster-9706.7548	2.5	17.571	1	20	2472	2491	UGACAGAAGAUAGAGAGCAC	AUGCUCUCUGUCUUCUGCUA	Cleavage		1
psi-miR157d	Cluster-9706.7537	2.5	18.612	1	20	2209	2228	UGACAGAAGAUAGAGAGCAC	AUGCUCUCUGUCUUCUGCUA	Cleavage		2
psi-miR157d	Cluster-9706.134367	2.5	17.526	1	20	475	494	UGACAGAAGAUAGAGAGCAC	AUGCUCUCUGUCUUCUGCUA	Cleavage		1
psi-miR157d	Cluster-9706.133772	2.5	14.241	1	20	211	230	UGACAGAAGAUAGAGAGCAC	AUGCUUUCUAUUUUAUGUCA	Cleavage		1
psi-miR157d	Cluster-15795.1	2.5	17.526	1	20	475	494	UGACAGAAGAUAGAGAGCAC	AUGCUCUCUGUCUUCUGCUA	Cleavage		1
psi-miR157d	Cluster-9706.61357	2.5	20.167	1	20	11011	11030	UGACAGAAGAUAGAGAGCAC	GGGUUCUCGAUCUUCUGUCA	Cleavage		1
psi-miR157d	Cluster-9706.61354	2.5	20.167	1	20	11011	11030	UGACAGAAGAUAGAGAGCAC	GGGUUCUCGAUCUUCUGUCA	Cleavage		1
psi-miR157d	Cluster-9706.61356	2.5	20.167	1	20	11011	11030	UGACAGAAGAUAGAGAGCAC	GGGUUCUCGAUCUUCUGUCA	Cleavage		1
psi-miR157d	Cluster-9706.85634	2.5	17.116	1	20	1687	1706	UGACAGAAGAUAGAGAGCAC	GUGCGCUCCAUCUUUUGUCA	Cleavage		1
psi-miR157d	Cluster-9706.39311	2.5	13.367	1	20	122	141	UGACAGAAGAUAGAGAGCAC	GUGUCCUCUUUCUUCUGUCA	Translation		1
psi-miR157d	Cluster-9706.104510	2.5	12.946	1	20	2798	2817	UGACAGAAGAUAGAGAGCAC	UUAUUCUCUAUCUUCUGUCU	Cleavage		1
psi-miR157d	Cluster-9706.118627	2.5	12.946	1	20	2795	2814	UGACAGAAGAUAGAGAGCAC	UUAUUCUCUAUCUUCUGUCU	Cleavage		1
psi-miR157d	Cluster-9706.104513	2.5	12.946	1	20	2622	2641	UGACAGAAGAUAGAGAGCAC	UUAUUCUCUAUCUUCUGUCU	Cleavage		1
psi-miR157d	Cluster-9706.74148	2.5	12.946	1	20	2619	2638	UGACAGAAGAUAGAGAGCAC	UUAUUCUCUAUCUUCUGUCU	Cleavage		1
psi-miR157d	Cluster-9706.103510	2.5	12.946	1	20	2670	2689	UGACAGAAGAUAGAGAGCAC	UUAUUCUCUAUCUUCUGUCU	Cleavage		1
psi-miR157d	Cluster-9706.5508	2.5	15.334	1	20	1553	1572	UGACAGAAGAUAGAGAGCAC	UUGUUUUCUGCCUUCUGUCA	Translation		1
psi-miR157d	Cluster-9706.5507	2.5	15.334	1	20	1433	1452	UGACAGAAGAUAGAGAGCAC	UUGUUUUCUGCCUUCUGUCA	Translation		1
psi-miR157d	Cluster-9706.127008	2.5	15.334	1	20	1553	1572	UGACAGAAGAUAGAGAGCAC	UUGUUUUCUGCCUUCUGUCA	Translation		1
psi-miR157d	Cluster-9706.6196	2.5	15.334	1	20	1433	1452	UGACAGAAGAUAGAGAGCAC	UUGUUUUCUGCCUUCUGUCA	Translation		1
psi-miR157d	Cluster-9706.127119	2.5	15.334	1	20	1553	1572	UGACAGAAGAUAGAGAGCAC	UUGUUUUCUGCCUUCUGUCA	Translation		1
psi-miR157d	Cluster-9706.127421	2.5	15.334	1	20	1433	1452	UGACAGAAGAUAGAGAGCAC	UUGUUUUCUGCCUUCUGUCA	Translation		1
psi-miR157d	Cluster-9706.79689	2.5	11.782	1	20	1780	1799	UGACAGAAGAUAGAGAGCAC	CUGCGCUCCAUCUUUUGUCA	Cleavage		1
psi-miR157d	Cluster-9706.85633	2.5	11.782	1	20	1707	1726	UGACAGAAGAUAGAGAGCAC	CUGCGCUCCAUCUUUUGUCA	Cleavage		1
psi-miR159a	Cluster-9706.27238	2.5	11.941	1	21	304	324	UUUGGAUUGAAGGGAGCUCUA	AAGAGCUUCCUUCAAUGCAAG	Cleavage		1
psi-miR159a	Cluster-9706.132164	2.5	15.303	1	21	374	394	UUUGGAUUGAAGGGAGCUCUA	UGGAGCUCCUGUUAAUUCAAA	Translation		1
psi-miR159a	Cluster-9706.128592	2.5	15.303	1	21	401	421	UUUGGAUUGAAGGGAGCUCUA	UGGAGCUCCUGUUAAUUCAAA	Translation		1
psi-miR159a	Cluster-145.0	2.5	20.108	1	21	30	50	UUUGGAUUGAAGGGAGCUCUA	CGGAGCUCCUUUUAGUCCAAU	Cleavage		1
psi-miR159a	Cluster-269.0	2.5	20.108	1	21	30	50	UUUGGAUUGAAGGGAGCUCUA	CGGAGCUCCUUUUAGUCCAAU	Cleavage		1
psi-miR159a	Cluster-414.0	2.5	20.108	1	21	30	50	UUUGGAUUGAAGGGAGCUCUA	CGGAGCUCCUUUUAGUCCAAU	Cleavage		1
psi-miR159a	Cluster-14806.1	2.5	14.001	1	21	120	140	UUUGGAUUGAAGGGAGCUCUA	AAGAGUUCCAUCCAAUCCAAA	Translation		1
psi-miR159a	Cluster-8983.0	2.5	11.337	1	21	966	986	UUUGGAUUGAAGGGAGCUCUA	AAGAGCUCCCCACAAUUCAAA	Translation		1
psi-miR159a	Cluster-9706.134950	2.5	5.983	1	21	226	246	UUUGGAUUGAAGGGAGCUCUA	UUGAGCUUCUUCCAAUCCAAG	Translation		1
psi-miR159a	Cluster-5470.0	2.5	7.734	1	21	319	339	UUUGGAUUGAAGGGAGCUCUA	UUGAGCUUCUUCCAAUCCAAG	Translation		1
psi-miR159a	Cluster-9706.11550	2.5	11.344	1	21	175	195	UUUGGAUUGAAGGGAGCUCUA	GUGAGCUCUCUUCUAUCUAAG	Cleavage		1
psi-miR159a	Cluster-9706.850	2.5	14.789	1	21	357	377	UUUGGAUUGAAGGGAGCUCUA	CCGAGCUUCCAUUAAUCCAAG	Translation		1
psi-miR159a	Cluster-17263.0	2.5	16.561	1	21	496	516	UUUGGAUUGAAGGGAGCUCUA	GCGAGUGCCCUUCGAUCCGAA	Cleavage		1
psi-miR159a	Cluster-9706.117495	2.5	23.483	1	21	175	195	UUUGGAUUGAAGGGAGCUCUA	GUGAGCUCUCUUCUAUCUAAG	Cleavage		1
psi-miR159b-3p	Cluster-9706.27238	2.5	11.941	1	21	304	324	UUUGGAUUGAAGGGAGCUCUU	AAGAGCUUCCUUCAAUGCAAG	Cleavage		1
psi-miR159b-3p	Cluster-14806.1	2.5	14.001	1	21	120	140	UUUGGAUUGAAGGGAGCUCUU	AAGAGUUCCAUCCAAUCCAAA	Translation		1
psi-miR159b-3p	Cluster-8983.0	2.5	11.337	1	21	966	986	UUUGGAUUGAAGGGAGCUCUU	AAGAGCUCCCCACAAUUCAAA	Translation		1
psi-miR159b-3p	Cluster-145.0	2.5	20.108	1	21	30	50	UUUGGAUUGAAGGGAGCUCUU	CGGAGCUCCUUUUAGUCCAAU	Cleavage		1
psi-miR159b-3p	Cluster-269.0	2.5	20.108	1	21	30	50	UUUGGAUUGAAGGGAGCUCUU	CGGAGCUCCUUUUAGUCCAAU	Cleavage		1
psi-miR159b-3p	Cluster-414.0	2.5	20.108	1	21	30	50	UUUGGAUUGAAGGGAGCUCUU	CGGAGCUCCUUUUAGUCCAAU	Cleavage		1
psi-miR159b-3p	Cluster-9706.132164	2.5	15.303	1	21	374	394	UUUGGAUUGAAGGGAGCUCUU	UGGAGCUCCUGUUAAUUCAAA	Translation		1
psi-miR159b-3p	Cluster-9706.128592	2.5	15.303	1	21	401	421	UUUGGAUUGAAGGGAGCUCUU	UGGAGCUCCUGUUAAUUCAAA	Translation		1
psi-miR159b-3p	Cluster-9706.11550	2.5	11.344	1	21	175	195	UUUGGAUUGAAGGGAGCUCUU	GUGAGCUCUCUUCUAUCUAAG	Cleavage		1
psi-miR159b-3p	Cluster-9706.850	2.5	14.789	1	21	357	377	UUUGGAUUGAAGGGAGCUCUU	CCGAGCUUCCAUUAAUCCAAG	Translation		1
psi-miR159b-3p	Cluster-17263.0	2.5	16.561	1	21	496	516	UUUGGAUUGAAGGGAGCUCUU	GCGAGUGCCCUUCGAUCCGAA	Cleavage		1
psi-miR159b-3p	Cluster-9706.134950	2.5	5.983	1	21	226	246	UUUGGAUUGAAGGGAGCUCUU	UUGAGCUUCUUCCAAUCCAAG	Translation		1
psi-miR159b-3p	Cluster-5470.0	2.5	7.734	1	21	319	339	UUUGGAUUGAAGGGAGCUCUU	UUGAGCUUCUUCCAAUCCAAG	Translation		1
psi-miR159b-3p	Cluster-9706.117495	2.5	23.483	1	21	175	195	UUUGGAUUGAAGGGAGCUCUU	GUGAGCUCUCUUCUAUCUAAG	Cleavage		1
psi-miR159c	Cluster-145.0	2.5	20.108	1	21	30	50	UUUGGAUUGAAGGGAGCUCCU	CGGAGCUCCUUUUAGUCCAAU	Cleavage		1
psi-miR159c	Cluster-269.0	2.5	20.108	1	21	30	50	UUUGGAUUGAAGGGAGCUCCU	CGGAGCUCCUUUUAGUCCAAU	Cleavage		1
psi-miR159c	Cluster-414.0	2.5	20.108	1	21	30	50	UUUGGAUUGAAGGGAGCUCCU	CGGAGCUCCUUUUAGUCCAAU	Cleavage		1
psi-miR159c	Cluster-9706.132164	2.5	15.303	1	21	374	394	UUUGGAUUGAAGGGAGCUCCU	UGGAGCUCCUGUUAAUUCAAA	Translation		1
psi-miR159c	Cluster-9706.128592	2.5	15.303	1	21	401	421	UUUGGAUUGAAGGGAGCUCCU	UGGAGCUCCUGUUAAUUCAAA	Translation		1
[truncated: 18,746 more rows]
