# Supplementary material for: Integrated analysis of mRNA-seq and miRNA-seq in calyx abscission zone of Korla fragrant pear involved in calyx persistence
Source: BMC Plant Biol. 2019 May 9;19:192. doi: 10.1186/s12870-019-1792-0 (PMC6507046; doi:10.1186/s12870-019-1792-0)
Supplement: Supplementary file 7 — KEGG enrichment of candidate target genes. (XLSX 11 kb) [file 12870_2019_1792_MOESM7_ESM.xlsx]

## Sheet: Sheet1
Table S5. KEGG enrichment of candidate target genes
Pathway Hierarchy2	KEGG Pathway
Amino acid metabolism	Glycine, serine and threonine metabolism
Amino acid metabolism	Phenylalanine, tyrosine and tryptophan biosynthesis
Amino acid metabolism	Tyrosine metabolism
Amino acid metabolism	Valine, leucine and isoleucine degradation
Biosynthesis of other secondary metabolites	Isoquinoline alkaloid biosynthesis
Biosynthesis of other secondary metabolites	Monobactam biosynthesis
Biosynthesis of other secondary metabolites	Tropane, piperidine and pyridine alkaloid biosynthesis
Carbohydrate metabolism	Amino sugar and nucleotide sugar metabolism
Carbohydrate metabolism	Butanoate metabolism
Carbohydrate metabolism	Fructose and mannose metabolism
Carbohydrate metabolism	Glycolysis / Gluconeogenesis
Carbohydrate metabolism	Inositol phosphate metabolism
Carbohydrate metabolism	Pentose phosphate pathway
Carbohydrate metabolism	Propanoate metabolism
Carbohydrate metabolism	Starch and sucrose metabolism
Energy metabolism	Photosynthesis - antenna proteins
Environmental adaptation	Circadian rhythm - plant
Folding, sorting and degradation	Protein export
Folding, sorting and degradation	Sulfur relay system
Glycan biosynthesis and metabolism	Glycosylphosphatidylinositol(GPI)-anchor biosynthesis
Lipid metabolism	Fatty acid degradation
Lipid metabolism	Linoleic acid metabolism
Lipid metabolism	Synthesis and degradation of ketone bodies
Membrane transport	ABC transporters
Metabolism of cofactors and vitamins	Biotin metabolism
Metabolism of cofactors and vitamins	One carbon pool by folate
Metabolism of cofactors and vitamins	Pantothenate and CoA biosynthesis
Metabolism of cofactors and vitamins	Porphyrin and chlorophyll metabolism
Metabolism of cofactors and vitamins	Thiamine metabolism
Metabolism of other amino acids	beta-Alanine metabolism
Metabolism of other amino acids	Taurine and hypotaurine metabolism
Metabolism of terpenoids and polyketides	Carotenoid biosynthesis
Metabolism of terpenoids and polyketides	Terpenoid backbone biosynthesis
Metabolism of terpenoids and polyketides	Zeatin biosynthesis
Nucleotide metabolism	Purine metabolism
Nucleotide metabolism	Pyrimidine metabolism
Replication and repair	DNA replication
Replication and repair	Mismatch repair
Replication and repair	Nucleotide excision repair
Transcription	RNA polymerase
Translation	Aminoacyl-tRNA biosynthesis
Translation	mRNA surveillance pathway
Translation	Ribosome
Transport and catabolism	Peroxisome
Transport and catabolism	Phagosome
