# Supplementary material for: Integrated analysis of mRNA-seq and miRNA-seq in calyx abscission zone of Korla fragrant pear involved in calyx persistence
Source: BMC Plant Biol. 2019 May 9;19:192. doi: 10.1186/s12870-019-1792-0 (PMC6507046; doi:10.1186/s12870-019-1792-0)
Supplement: Supplementary file 9 — DEGs KEGG enriched TOP20. (XLSX 25 kb) [file 12870_2019_1792_MOESM9_ESM.xlsx]

## Sheet: Sheet1
Table S7. Differential target genes KEGG enriched TOP20.
C_1 vs T_1
#Term	ID	Input number	Background number	P-Value	Corrected P-Value	Input	Hyperlink
Photosynthesis - antenna proteins	ko00196	4	114	6.50531e-05	0.0031876	Cluster-9706.62258|Cluster-9706.68895|Cluster-9706.55113|Cluster-9706.66334	http://www.genome.jp/kegg-bin/show_pathway?ko00196/K08912%09red
Cysteine and methionine metabolism	ko00270	5	516	0.00258596	0.0461305	Cluster-9706.50399|Cluster-9706.68629|Cluster-9706.132843|Cluster-9706.85301|Cluster-9706.109338	http://www.genome.jp/kegg-bin/show_pathway?ko00270/K08967%09red/K00826%09red/K14455%09red/K00640%09red
Phenylalanine, tyrosine and tryptophan biosynthesis	ko00400	4	318	0.00282431	0.0461305	Cluster-9706.95278|Cluster-9706.95280|Cluster-9706.109338|Cluster-9706.95279	http://www.genome.jp/kegg-bin/show_pathway?ko00400/K01850%09red/K14455%09red
Zeatin biosynthesis	ko00908	1	52	0.0916825	0.608574	Cluster-9706.121205	http://www.genome.jp/kegg-bin/show_pathway?ko00908/K00279%09red
beta-Alanine metabolism	ko00410	2	315	0.112826	0.608574	Cluster-9706.63879|Cluster-9706.51041	http://www.genome.jp/kegg-bin/show_pathway?ko00410/K00140%09red/K01580%09red
Taurine and hypotaurine metabolism	ko00430	1	73	0.125671	0.608574	Cluster-9706.63879	http://www.genome.jp/kegg-bin/show_pathway?ko00430/K01580%09red
Cyanoamino acid metabolism	ko00460	2	350	0.133799	0.608574	Cluster-9706.66188|Cluster-9706.64342	http://www.genome.jp/kegg-bin/show_pathway?ko00460/K08248%09red
Alanine, aspartate and glutamate metabolism	ko00250	2	356	0.13748	0.608574	Cluster-9706.63879|Cluster-9706.109338	http://www.genome.jp/kegg-bin/show_pathway?ko00250/K14455%09red/K01580%09red
Thiamine metabolism	ko00730	1	84	0.14297	0.608574	Cluster-9706.63977	http://www.genome.jp/kegg-bin/show_pathway?ko00730/K01662%09red
Pentose phosphate pathway	ko00030	2	374	0.148654	0.608574	Cluster-9706.86832|Cluster-9706.69948	http://www.genome.jp/kegg-bin/show_pathway?ko00030/K03841%09red/K00616%09red
Isoquinoline alkaloid biosynthesis	ko00950	1	91	0.153802	0.608574	Cluster-9706.109338	http://www.genome.jp/kegg-bin/show_pathway?ko00950/K14455%09red
Valine, leucine and isoleucine degradation	ko00280	2	424	0.180564	0.608574	Cluster-9706.132843|Cluster-9706.51041	http://www.genome.jp/kegg-bin/show_pathway?ko00280/K00140%09red/K00826%09red
Glycine, serine and threonine metabolism	ko00260	2	424	0.180564	0.608574	Cluster-9706.82009|Cluster-9706.89986	http://www.genome.jp/kegg-bin/show_pathway?ko00260/K00130%09red
Tropane, piperidine and pyridine alkaloid biosynthesis	ko00960	1	112	0.185496	0.608574	Cluster-9706.109338	http://www.genome.jp/kegg-bin/show_pathway?ko00960/K14455%09red
Glutathione metabolism	ko00480	2	435	0.187724	0.608574	Cluster-9706.57601|Cluster-9706.67566	http://www.genome.jp/kegg-bin/show_pathway?ko00480/K00799%09red/K00031%09red
Valine, leucine and isoleucine biosynthesis	ko00290	1	121	0.198718	0.608574	Cluster-9706.132843	http://www.genome.jp/kegg-bin/show_pathway?ko00290/K00826%09red
Butanoate metabolism	ko00650	1	130	0.211728	0.609919	Cluster-9706.63879	http://www.genome.jp/kegg-bin/show_pathway?ko00650/K01580%09red
Carbon fixation in photosynthetic organisms	ko00710	2	497	0.228707	0.609919	Cluster-9706.109338|Cluster-9706.86832	http://www.genome.jp/kegg-bin/show_pathway?ko00710/K03841%09red/K14455%09red
Flavonoid biosynthesis	ko00941	1	164	0.259024	0.609919	Cluster-9706.68080	http://www.genome.jp/kegg-bin/show_pathway?ko00941/K00660%09red
RNA polymerase	ko03020	1	176	0.27504	0.609919	Cluster-9706.42626	http://www.genome.jp/kegg-bin/show_pathway?ko03020/K03013%09red
C_5 vs T_5
#Term	ID	Input number	Background number	P-Value	Corrected P-Value	Input	Hyperlink
Porphyrin and chlorophyll metabolism	ko00860	3	307	0.000625267	0.00709767	Cluster-9706.78316|Cluster-9706.73120|Cluster-9706.73286	http://www.genome.jp/kegg-bin/show_pathway?ko00860/K13606%09red
Thiamine metabolism	ko00730	2	84	0.00101395	0.00709767	Cluster-9706.63976|Cluster-9706.63977	http://www.genome.jp/kegg-bin/show_pathway?ko00730/K01662%09red
Arginine and proline metabolism	ko00330	2	335	0.0144586	0.0517471	Cluster-9706.67819|Cluster-9706.68022	http://www.genome.jp/kegg-bin/show_pathway?ko00330/K01611%09red
Terpenoid backbone biosynthesis	ko00900	2	339	0.0147849	0.0517471	Cluster-9706.63976|Cluster-9706.63977	http://www.genome.jp/kegg-bin/show_pathway?ko00900/K01662%09red
Plant hormone signal transduction	ko04075	3	1249	0.0297627	0.0751919	Cluster-9706.106503|Cluster-9706.82838|Cluster-9706.106504	http://www.genome.jp/kegg-bin/show_pathway?ko04075/K13422%09red
Cysteine and methionine metabolism	ko00270	2	516	0.0322251	0.0751919	Cluster-9706.67819|Cluster-9706.68022	http://www.genome.jp/kegg-bin/show_pathway?ko00270/K01611%09red
Flavonoid biosynthesis	ko00941	1	164	0.0864383	0.172877	Cluster-9706.68080	http://www.genome.jp/kegg-bin/show_pathway?ko00941/K00660%09red
Nitrogen metabolism	ko00910	1	233	0.120428	0.207507	Cluster-9706.79570	http://www.genome.jp/kegg-bin/show_pathway?ko00910/K02575%09red
Steroid biosynthesis	ko00100	1	260	0.133397	0.207507	Cluster-9706.74783	http://www.genome.jp/kegg-bin/show_pathway?ko00100/K08242%09red
Circadian rhythm - plant	ko04712	1	296	0.150406	0.210568	Cluster-9706.68080	http://www.genome.jp/kegg-bin/show_pathway?ko04712/K00660%09red
Glutathione metabolism	ko00480	1	435	0.213134	0.271262	Cluster-9706.67566	http://www.genome.jp/kegg-bin/show_pathway?ko00480/K00799%09red
Peroxisome	ko04146	1	650	0.301532	0.340442	Cluster-9706.13393	http://www.genome.jp/kegg-bin/show_pathway?ko04146/K13347%09red
Oxidative phosphorylation	ko00190	1	715	0.326334	0.340442	Cluster-9706.65591	http://www.genome.jp/kegg-bin/show_pathway?ko00190/K01535%09red
RNA degradation	ko03018	1	753	0.340442	0.340442	Cluster-9706.71977	http://www.genome.jp/kegg-bin/show_pathway?ko03018/K12608%09red
C_9 vs T_9
#Term	ID	Input number	Background number	P-Value	Corrected P-Value	Input	Hyperlink
Pentose phosphate pathway	ko00030	7	374	2.78122e-06	9.73426e-05	Cluster-9706.69756|Cluster-9706.69762|Cluster-9706.63748|Cluster-9706.69063|Cluster-9706.69948|Cluster-9706.65716|Cluster-9706.56005	http://www.genome.jp/kegg-bin/show_pathway?ko00030/K01623%09red/K00616%09red
alpha-Linolenic acid metabolism	ko00592	4	326	0.00201996	0.0353493	Cluster-9706.80917|Cluster-9706.30288|Cluster-9706.30285|Cluster-9706.62770	http://www.genome.jp/kegg-bin/show_pathway?ko00592/K05894%09red/K00454%09red/K10526%09red
Carbon fixation in photosynthetic organisms	ko00710	4	497	0.00880194	0.0823851	Cluster-9706.69762|Cluster-9706.69756|Cluster-9706.56005|Cluster-9706.63748	http://www.genome.jp/kegg-bin/show_pathway?ko00710/K01623%09red
Fructose and mannose metabolism	ko00051	4	507	0.00941544	0.0823851	Cluster-9706.69762|Cluster-9706.69756|Cluster-9706.56005|Cluster-9706.63748	http://www.genome.jp/kegg-bin/show_pathway?ko00051/K01623%09red
Photosynthesis - antenna proteins	ko00196	2	114	0.0151896	0.106327	Cluster-9706.68496|Cluster-9706.63180	http://www.genome.jp/kegg-bin/show_pathway?ko00196/K08908%09red
Anthocyanin biosynthesis	ko00942	1	11	0.0191919	0.111952	Cluster-9706.5157	http://www.genome.jp/kegg-bin/show_pathway?ko00942/K12937%09red
Linoleic acid metabolism	ko00591	2	162	0.0289748	0.144874	Cluster-9706.30288|Cluster-9706.30285	http://www.genome.jp/kegg-bin/show_pathway?ko00591/K00454%09red
Glycolysis / Gluconeogenesis	ko00010	4	854	0.049892	0.215609	Cluster-9706.69762|Cluster-9706.69756|Cluster-9706.56005|Cluster-9706.63748	http://www.genome.jp/kegg-bin/show_pathway?ko00010/K01623%09red
Nitrogen metabolism	ko00910	2	233	0.0554424	0.215609	Cluster-9706.79570|Cluster-9706.112758	http://www.genome.jp/kegg-bin/show_pathway?ko00910/K02575%09red/K01674%09red
SNARE interactions in vesicular transport	ko04130	2	256	0.0653113	0.22859	Cluster-9706.48517|Cluster-9706.76612	http://www.genome.jp/kegg-bin/show_pathway?ko04130/K08507%09red
Isoquinoline alkaloid biosynthesis	ko00950	1	91	0.138186	0.4058	Cluster-9706.29806	http://www.genome.jp/kegg-bin/show_pathway?ko00950/K00276%09red
Plant hormone signal transduction	ko04075	4	1249	0.143775	0.4058	Cluster-9706.44179|Cluster-9706.44178|Cluster-9706.52142|Cluster-9706.44181	http://www.genome.jp/kegg-bin/show_pathway?ko04075/K14497%09red
Glycine, serine and threonine metabolism	ko00260	2	424	0.150726	0.4058	Cluster-9706.29806|Cluster-9706.89986	http://www.genome.jp/kegg-bin/show_pathway?ko00260/K00276%09red/K00130%09red
Tropane, piperidine and pyridine alkaloid biosynthesis	ko00960	1	112	0.16699	0.417474	Cluster-9706.29806	http://www.genome.jp/kegg-bin/show_pathway?ko00960/K00276%09red
Carotenoid biosynthesis	ko00906	1	185	0.259934	0.606514	Cluster-9706.109952	http://www.genome.jp/kegg-bin/show_pathway?ko00906/K09843%09red
Phenylalanine metabolism	ko00360	1	208	0.287044	0.627909	Cluster-9706.29806	http://www.genome.jp/kegg-bin/show_pathway?ko00360/K00276%09red
Tyrosine metabolism	ko00350	1	232	0.31429	0.647068	Cluster-9706.29806	http://www.genome.jp/kegg-bin/show_pathway?ko00350/K00276%09red
Protein processing in endoplasmic reticulum	ko04141	3	1295	0.349191	0.678982	Cluster-9706.70635|Cluster-9706.103843|Cluster-9706.103832	http://www.genome.jp/kegg-bin/show_pathway?ko04141/K11718%09red/K04079%09red
Porphyrin and chlorophyll metabolism	ko00860	1	307	0.392994	0.701479	Cluster-9706.68792	http://www.genome.jp/kegg-bin/show_pathway?ko00860/K04035%09red
beta-Alanine metabolism	ko00410	1	315	0.400845	0.701479	Cluster-9706.29806	http://www.genome.jp/kegg-bin/show_pathway?ko00410/K00276%09red
C_1 vs C_5
#Term	ID	Input number	Background number	P-Value	Corrected P-Value	Input	Hyperlink
Photosynthesis - antenna proteins	ko00196	3	114	1.58108e-05	0.000173919	Cluster-9706.68895|Cluster-9706.55113|Cluster-9706.66334	http://www.genome.jp/kegg-bin/show_pathway?ko00196/K08912%09red
Oxidative phosphorylation	ko00190	3	715	0.00319149	0.0175532	Cluster-9706.69381|Cluster-9706.65591|Cluster-9706.54278	http://www.genome.jp/kegg-bin/show_pathway?ko00190/K01535%09red
Terpenoid backbone biosynthesis	ko00900	2	339	0.00895226	0.0261637	Cluster-9706.101270|Cluster-9706.27707	http://www.genome.jp/kegg-bin/show_pathway?ko00900/K00787%09red
Cyanoamino acid metabolism	ko00460	2	350	0.00951408	0.0261637	Cluster-9706.66188|Cluster-9706.64342	http://www.genome.jp/kegg-bin/show_pathway?ko00460/K08248%09red
Flavonoid biosynthesis	ko00941	1	164	0.0674777	0.142495	Cluster-9706.68420	http://www.genome.jp/kegg-bin/show_pathway?ko00941/K00660%09red
Nitrogen metabolism	ko00910	1	233	0.0944047	0.142495	Cluster-9706.114442	http://www.genome.jp/kegg-bin/show_pathway?ko00910/K01673%09red
Ascorbate and aldarate metabolism	ko00053	1	247	0.099778	0.142495	Cluster-9706.64089	http://www.genome.jp/kegg-bin/show_pathway?ko00053/K08232%09red
Circadian rhythm - plant	ko04712	1	296	0.118349	0.142495	Cluster-9706.68420	http://www.genome.jp/kegg-bin/show_pathway?ko04712/K00660%09red
Porphyrin and chlorophyll metabolism	ko00860	1	307	0.122469	0.142495	Cluster-9706.78316	http://www.genome.jp/kegg-bin/show_pathway?ko00860/K13606%09red
alpha-Linolenic acid metabolism	ko00592	1	326	0.129541	0.142495	Cluster-9706.66985	http://www.genome.jp/kegg-bin/show_pathway?ko00592/K08241%09red
Ribosome	ko03010	1	1343	0.438753	0.438753	Cluster-9706.61133	http://www.genome.jp/kegg-bin/show_pathway?ko03010/K02940%09red
C_1 vs C_9
#Term	ID	Input number	Background number	P-Value	Corrected P-Value	Input	Hyperlink
Pentose phosphate pathway	ko00030	9	374	0.000134707	0.00929476	Cluster-9706.74800|Cluster-9706.126668|Cluster-9706.31506|Cluster-9706.40271|Cluster-9706.68889|Cluster-9706.80463|Cluster-9706.81874|Cluster-9706.52680|Cluster-9706.47641	http://www.genome.jp/kegg-bin/show_pathway?ko00030/K00036%09red/K01835%09red/K03841%09red/K00850%09red
Porphyrin and chlorophyll metabolism	ko00860	7	307	0.00101803	0.0305582	Cluster-9706.78316|Cluster-9706.123481|Cluster-9706.42234|Cluster-9706.109634|Cluster-9706.73286|Cluster-9706.51717|Cluster-9706.128081	http://www.genome.jp/kegg-bin/show_pathway?ko00860/K01845%09red/K13606%09red
Arginine and proline metabolism	ko00330	7	335	0.00165889	0.0305582	Cluster-9706.15448|Cluster-9706.109338|Cluster-9706.54746|Cluster-9706.68022|Cluster-9706.91273|Cluster-9706.13785|Cluster-9706.67819	http://www.genome.jp/kegg-bin/show_pathway?ko00330/K01611%09red/K00318%09red/K14455%09red/K12657%09red
Terpenoid backbone biosynthesis	ko00900	7	339	0.00177149	0.0305582	Cluster-9706.95945|Cluster-9706.63976|Cluster-9706.63977|Cluster-9706.27707|Cluster-9706.88256|Cluster-9706.101270|Cluster-9706.101277	http://www.genome.jp/kegg-bin/show_pathway?ko00900/K00626%09red/K01662%09red/K00787%09red
Thiamine metabolism	ko00730	3	84	0.00932479	0.128682	Cluster-9706.63976|Cluster-9706.69702|Cluster-9706.63977	http://www.genome.jp/kegg-bin/show_pathway?ko00730/K03147%09red/K01662%09red
Carotenoid biosynthesis	ko00906	4	185	0.0147351	0.169453	Cluster-9706.30727|Cluster-9706.40472|Cluster-9706.44110|Cluster-9706.106952	http://www.genome.jp/kegg-bin/show_pathway?ko00906/K15746%09red/K15747%09red/K09843%09red
Glutathione metabolism	ko00480	6	435	0.0230233	0.225809	Cluster-9706.22729|Cluster-9706.57601|Cluster-9706.84250|Cluster-9706.40271|Cluster-9706.67566|Cluster-9706.80463	http://www.genome.jp/kegg-bin/show_pathway?ko00480/K00036%09red/K00031%09red/K00799%09red/K01469%09red
Butanoate metabolism	ko00650	3	130	0.0286148	0.225809	Cluster-9706.95945|Cluster-9706.62355|Cluster-9706.88256	http://www.genome.jp/kegg-bin/show_pathway?ko00650/K00626%09red/K01580%09red
Zeatin biosynthesis	ko00908	2	52	0.0294533	0.225809	Cluster-9706.121207|Cluster-9706.121205	http://www.genome.jp/kegg-bin/show_pathway?ko00908/K00279%09red
Ubiquinone and other terpenoid-quinone biosynthesis	ko00130	4	251	0.0384345	0.238767	Cluster-9706.96082|Cluster-9706.56115|Cluster-9706.96084|Cluster-9706.96085	http://www.genome.jp/kegg-bin/show_pathway?ko00130/K12502%09red/K03809%09red
Carbon fixation in photosynthetic organisms	ko00710	6	497	0.0398227	0.238767	Cluster-9706.109338|Cluster-9706.74800|Cluster-9706.31506|Cluster-9706.81874|Cluster-9706.52680|Cluster-9706.47641	http://www.genome.jp/kegg-bin/show_pathway?ko00710/K03841%09red/K14455%09red
Fructose and mannose metabolism	ko00051	6	507	0.0431072	0.238767	Cluster-9706.74800|Cluster-9706.126668|Cluster-9706.31506|Cluster-9706.81874|Cluster-9706.52680|Cluster-9706.47641	http://www.genome.jp/kegg-bin/show_pathway?ko00051/K03841%09red/K00850%09red
Cysteine and methionine metabolism	ko00270	6	516	0.0462049	0.238767	Cluster-9706.109338|Cluster-9706.85302|Cluster-9706.113719|Cluster-9706.68022|Cluster-9706.67819|Cluster-9706.36228	http://www.genome.jp/kegg-bin/show_pathway?ko00270/K01611%09red/K14455%09red/K00640%09red/K00558%09red
Synthesis and degradation of ketone bodies	ko00072	2	69	0.0484454	0.238767	Cluster-9706.95945|Cluster-9706.88256	http://www.genome.jp/kegg-bin/show_pathway?ko00072/K00626%09red
Anthocyanin biosynthesis	ko00942	1	11	0.0577891	0.26583	Cluster-9706.5157	http://www.genome.jp/kegg-bin/show_pathway?ko00942/K12937%09red
Glycolysis / Gluconeogenesis	ko00010	8	854	0.0658946	0.28417	Cluster-9706.74800|Cluster-9706.126668|Cluster-9706.31506|Cluster-9706.19882|Cluster-9706.68889|Cluster-9706.81874|Cluster-9706.52680|Cluster-9706.47641	http://www.genome.jp/kegg-bin/show_pathway?ko00010/K01835%09red/K03841%09red/K00850%09red/K01689%09red
Phenylalanine, tyrosine and tryptophan biosynthesis	ko00400	4	318	0.076616	0.29819	Cluster-9706.95278|Cluster-9706.95280|Cluster-9706.109338|Cluster-9706.95279	http://www.genome.jp/kegg-bin/show_pathway?ko00400/K01850%09red/K14455%09red
Isoquinoline alkaloid biosynthesis	ko00950	2	91	0.0777888	0.29819	Cluster-9706.95337|Cluster-9706.109338	http://www.genome.jp/kegg-bin/show_pathway?ko00950/K00276%09red/K14455%09red
Photosynthesis	ko00195	3	222	0.1013	0.36788	Cluster-9706.70577|Cluster-9706.63682|Cluster-9706.77386	http://www.genome.jp/kegg-bin/show_pathway?ko00195/K02638%09red/K03542%09red
Tropane, piperidine and pyridine alkaloid biosynthesis	ko00960	2	112	0.109654	0.378305	Cluster-9706.95337|Cluster-9706.109338	http://www.genome.jp/kegg-bin/show_pathway?ko00960/K00276%09red/K14455%09red
C_5 vs C_9
#Term	ID	Input number	Background number	P-Value	Corrected P-Value	Input	Hyperlink
Pentose phosphate pathway	ko00030	9	374	6.59313e-06	0.000375808	Cluster-9706.69063|Cluster-9706.74800|Cluster-9706.69948|Cluster-9706.68889|Cluster-9706.61807|Cluster-9706.65716|Cluster-9706.81874|Cluster-9706.52680|Cluster-9706.47641	http://www.genome.jp/kegg-bin/show_pathway?ko00030/K01835%09red/K00616%09red/K03841%09red/K01057%09red
Porphyrin and chlorophyll metabolism	ko00860	6	307	0.000700982	0.019978	Cluster-9706.78316|Cluster-9706.42234|Cluster-9706.109634|Cluster-9706.123481|Cluster-9706.73283|Cluster-9706.73123	http://www.genome.jp/kegg-bin/show_pathway?ko00860/K13606%09red
Fatty acid degradation	ko00071	5	311	0.00445482	0.0846416	Cluster-9706.86676|Cluster-9706.65101|Cluster-9706.88256|Cluster-9706.86658|Cluster-9706.86668	http://www.genome.jp/kegg-bin/show_pathway?ko00071/K01897%09red/K00121%09red/K00626%09red
Peroxisome	ko04146	7	650	0.00705373	0.100516	Cluster-9706.57601|Cluster-9706.84250|Cluster-9706.13393|Cluster-9706.86658|Cluster-9706.86668|Cluster-9706.81086|Cluster-9706.86676	http://www.genome.jp/kegg-bin/show_pathway?ko04146/K01897%09red/K13348%09red/K13347%09red/K00031%09red
Carotenoid biosynthesis	ko00906	3	185	0.0259697	0.200322	Cluster-9706.30727|Cluster-9706.40472|Cluster-9706.44110	http://www.genome.jp/kegg-bin/show_pathway?ko00906/K15747%09red/K09843%09red
Glycolysis / Gluconeogenesis	ko00010	7	854	0.0270366	0.200322	Cluster-9706.74800|Cluster-9706.65101|Cluster-9706.19882|Cluster-9706.68889|Cluster-9706.81874|Cluster-9706.52680|Cluster-9706.47641	http://www.genome.jp/kegg-bin/show_pathway?ko00010/K01835%09red/K00121%09red/K03841%09red/K01689%09red
Carbon fixation in photosynthetic organisms	ko00710	5	497	0.0279368	0.200322	Cluster-9706.109338|Cluster-9706.74800|Cluster-9706.81874|Cluster-9706.52680|Cluster-9706.47641	http://www.genome.jp/kegg-bin/show_pathway?ko00710/K03841%09red/K14455%09red
Arginine and proline metabolism	ko00330	4	335	0.0281154	0.200322	Cluster-9706.67819|Cluster-9706.91273|Cluster-9706.109338|Cluster-9706.68022	http://www.genome.jp/kegg-bin/show_pathway?ko00330/K14455%09red/K00318%09red/K01611%09red
Alanine, aspartate and glutamate metabolism	ko00250	4	356	0.033943	0.214972	Cluster-9706.19811|Cluster-9706.62355|Cluster-9706.108967|Cluster-9706.109338	http://www.genome.jp/kegg-bin/show_pathway?ko00250/K14455%09red/K01580%09red/K01953%09red
Isoquinoline alkaloid biosynthesis	ko00950	2	91	0.0395078	0.225194	Cluster-9706.95337|Cluster-9706.109338	http://www.genome.jp/kegg-bin/show_pathway?ko00950/K00276%09red/K14455%09red
Tyrosine metabolism	ko00350	3	232	0.0454702	0.235618	Cluster-9706.65101|Cluster-9706.95337|Cluster-9706.109338	http://www.genome.jp/kegg-bin/show_pathway?ko00350/K00121%09red/K00276%09red/K14455%09red
Tropane, piperidine and pyridine alkaloid biosynthesis	ko00960	2	112	0.0568497	0.257083	Cluster-9706.95337|Cluster-9706.109338	http://www.genome.jp/kegg-bin/show_pathway?ko00960/K00276%09red/K14455%09red
Fatty acid biosynthesis	ko00061	3	258	0.0586329	0.257083	Cluster-9706.86676|Cluster-9706.86658|Cluster-9706.86668	http://www.genome.jp/kegg-bin/show_pathway?ko00061/K01897%09red
Butanoate metabolism	ko00650	2	130	0.0734219	0.298932	Cluster-9706.62355|Cluster-9706.88256	http://www.genome.jp/kegg-bin/show_pathway?ko00650/K00626%09red/K01580%09red
beta-Alanine metabolism	ko00410	3	315	0.0928879	0.338152	Cluster-9706.95337|Cluster-9706.62355|Cluster-9706.51041	http://www.genome.jp/kegg-bin/show_pathway?ko00410/K00140%09red/K00276%09red/K01580%09red
Fructose and mannose metabolism	ko00051	4	507	0.09492	0.338152	Cluster-9706.74800|Cluster-9706.81874|Cluster-9706.52680|Cluster-9706.47641	http://www.genome.jp/kegg-bin/show_pathway?ko00051/K03841%09red
Cyanoamino acid metabolism	ko00460	3	350	0.117175	0.39288	Cluster-9706.66188|Cluster-9706.64342|Cluster-9706.14061	http://www.genome.jp/kegg-bin/show_pathway?ko00460/K08248%09red/K05349%09red
Phenylalanine metabolism	ko00360	2	208	0.158019	0.486935	Cluster-9706.95337|Cluster-9706.109338	http://www.genome.jp/kegg-bin/show_pathway?ko00360/K00276%09red/K14455%09red
Photosynthesis	ko00195	2	222	0.174668	0.486935	Cluster-9706.66193|Cluster-9706.77386	http://www.genome.jp/kegg-bin/show_pathway?ko00195/K02638%09red
Glutathione metabolism	ko00480	3	435	0.18419	0.486935	Cluster-9706.57601|Cluster-9706.84250|Cluster-9706.67566	http://www.genome.jp/kegg-bin/show_pathway?ko00480/K00799%09red/K00031%09red
T_1 vs T_5
#Term	ID	Input number	Background number	P-Value	Corrected P-Value	Input	Hyperlink
Photosynthesis - antenna proteins	ko00196	7	114	1.43429e-10	4.15943e-09	Cluster-9706.71702|Cluster-9706.66337|Cluster-9706.66336|Cluster-9706.66334|Cluster-9706.68950|Cluster-9706.62258|Cluster-9706.68895	http://www.genome.jp/kegg-bin/show_pathway?ko00196/K08912%09red
Carotenoid biosynthesis	ko00906	3	185	0.00157495	0.0192661	Cluster-9706.67641|Cluster-9706.49630|Cluster-9706.109952	http://www.genome.jp/kegg-bin/show_pathway?ko00906/K00514%09red/K09843%09red
Zeatin biosynthesis	ko00908	2	52	0.00199305	0.0192661	Cluster-9706.121207|Cluster-9706.121205	http://www.genome.jp/kegg-bin/show_pathway?ko00908/K00279%09red
Thiamine metabolism	ko00730	2	84	0.00496599	0.0360034	Cluster-9706.63976|Cluster-9706.63977	http://www.genome.jp/kegg-bin/show_pathway?ko00730/K01662%09red
Peroxisome	ko04146	3	650	0.0451203	0.253962	Cluster-9706.89818|Cluster-9706.25141|Cluster-9706.84266	http://www.genome.jp/kegg-bin/show_pathway?ko04146/K13348%09red/K11517%09red
Amino sugar and nucleotide sugar metabolism	ko00520	3	692	0.0525439	0.253962	Cluster-9706.103971|Cluster-9706.66960|Cluster-9706.90061	http://www.genome.jp/kegg-bin/show_pathway?ko00520/K08679%09red/K13648%09red/K00975%09red
Terpenoid backbone biosynthesis	ko00900	2	339	0.0648042	0.268474	Cluster-9706.63976|Cluster-9706.63977	http://www.genome.jp/kegg-bin/show_pathway?ko00900/K01662%09red
Monobactam biosynthesis	ko00261	1	80	0.0939951	0.340732	Cluster-9706.56409	http://www.genome.jp/kegg-bin/show_pathway?ko00261/K12524%09red
Lysine biosynthesis	ko00300	1	119	0.136109	0.418622	Cluster-9706.56409	http://www.genome.jp/kegg-bin/show_pathway?ko00300/K12524%09red
ABC transporters	ko02010	1	136	0.153861	0.418622	Cluster-9706.56938	http://www.genome.jp/kegg-bin/show_pathway?ko02010/K05658%09red
Starch and sucrose metabolism	ko00500	3	1129	0.158788	0.418622	Cluster-9706.103971|Cluster-9706.66960|Cluster-9706.90061	http://www.genome.jp/kegg-bin/show_pathway?ko00500/K08679%09red/K13648%09red/K00975%09red
RNA polymerase	ko03020	1	176	0.194232	0.469393	Cluster-9706.44417	http://www.genome.jp/kegg-bin/show_pathway?ko03020/K02999%09red
Ribosome	ko03010	3	1343	0.224708	0.494751	Cluster-9706.66660|Cluster-9706.75882|Cluster-9706.69554	http://www.genome.jp/kegg-bin/show_pathway?ko03010/K02993%09red/K02875%09red/K02868%09red
Nitrogen metabolism	ko00910	1	233	0.248518	0.494751	Cluster-9706.112758	http://www.genome.jp/kegg-bin/show_pathway?ko00910/K01674%09red
Ubiquinone and other terpenoid-quinone biosynthesis	ko00130	1	251	0.264904	0.494751	Cluster-9706.96084	http://www.genome.jp/kegg-bin/show_pathway?ko00130/K03809%09red
Steroid biosynthesis	ko00100	1	260	0.272966	0.494751	Cluster-9706.74783	http://www.genome.jp/kegg-bin/show_pathway?ko00100/K08242%09red
Glycerolipid metabolism	ko00561	1	348	0.347362	0.588079	Cluster-9706.58429	http://www.genome.jp/kegg-bin/show_pathway?ko00561/K13508%09red
Glyoxylate and dicarboxylate metabolism	ko00630	1	395	0.383986	0.588079	Cluster-9706.25141	http://www.genome.jp/kegg-bin/show_pathway?ko00630/K11517%09red
Valine, leucine and isoleucine degradation	ko00280	1	424	0.405572	0.588079	Cluster-9706.109615	http://www.genome.jp/kegg-bin/show_pathway?ko00280/K01969%09red
Glycine, serine and threonine metabolism	ko00260	1	424	0.405572	0.588079	Cluster-9706.56409	http://www.genome.jp/kegg-bin/show_pathway?ko00260/K12524%09red
T_1 vs T_9
#Term	ID	Input number	Background number	P-Value	Corrected P-Value	Input	Hyperlink
Photosynthesis - antenna proteins	ko00196	11	114	8.28373e-10	6.29564e-08	Cluster-9706.66342|Cluster-9706.66336|Cluster-9706.66334|Cluster-9706.68496|Cluster-9706.70881|Cluster-9706.62760|Cluster-9706.68950|Cluster-9706.80692|Cluster-9706.62258|Cluster-9706.63180|Cluster-9706.68895	http://www.genome.jp/kegg-bin/show_pathway?ko00196/K08915%09red/K08907%09red/K08908%09red/K08912%09red
Pentose phosphate pathway	ko00030	13	374	2.23239e-06	8.48309e-05	Cluster-9706.66901|Cluster-9706.69759|Cluster-9706.52680|Cluster-9706.63748|Cluster-9706.74800|Cluster-9706.40271|Cluster-9706.93399|Cluster-9706.68889|Cluster-9706.61807|Cluster-9706.80463|Cluster-9706.81874|Cluster-9706.86832|Cluster-9706.47641	http://www.genome.jp/kegg-bin/show_pathway?ko00030/K03841%09red/K00850%09red/K01835%09red/K01623%09red/K01057%09red/K00036%09red
Porphyrin and chlorophyll metabolism	ko00860	11	307	1.02975e-05	0.000260869	Cluster-9706.78316|Cluster-9706.84273|Cluster-9706.123481|Cluster-9706.42234|Cluster-9706.109634|Cluster-9706.73286|Cluster-9706.73283|Cluster-9706.89520|Cluster-9706.73120|Cluster-9706.51717|Cluster-9706.68792	http://www.genome.jp/kegg-bin/show_pathway?ko00860/K01845%09red/K04035%09red/K13606%09red
Monobactam biosynthesis	ko00261	3	80	0.0178596	0.224329	Cluster-9706.56413|Cluster-9706.56409|Cluster-9706.56407	http://www.genome.jp/kegg-bin/show_pathway?ko00261/K12524%09red
Ribosome	ko03010	16	1343	0.0196298	0.224329	Cluster-9706.66333|Cluster-9706.44952|Cluster-9706.85052|Cluster-9706.38999|Cluster-9706.86313|Cluster-9706.93250|Cluster-9706.67186|Cluster-9706.85535|Cluster-9706.72374|Cluster-9706.75882|Cluster-9706.69184|Cluster-9706.66704|Cluster-9706.66705|Cluster-9706.68976|Cluster-9706.72378|Cluster-9706.66042	http://www.genome.jp/kegg-bin/show_pathway?ko03010/K02875%09red/K02932%09red/K02912%09red/K02910%09red/K02893%09red/K02883%09red/K02880%09red/K02960%09red/K02977%09red/K02946%09red
Carbon fixation in photosynthetic organisms	ko00710	8	497	0.0199993	0.224329	Cluster-9706.115673|Cluster-9706.69759|Cluster-9706.86832|Cluster-9706.63748|Cluster-9706.74800|Cluster-9706.81874|Cluster-9706.52680|Cluster-9706.47641	http://www.genome.jp/kegg-bin/show_pathway?ko00710/K03841%09red/K01623%09red/K01006%09red
Fructose and mannose metabolism	ko00051	8	507	0.022164	0.224329	Cluster-9706.69759|Cluster-9706.52680|Cluster-9706.63748|Cluster-9706.74800|Cluster-9706.93399|Cluster-9706.81874|Cluster-9706.86832|Cluster-9706.47641	http://www.genome.jp/kegg-bin/show_pathway?ko00051/K01623%09red/K03841%09red/K00850%09red
Cysteine and methionine metabolism	ko00270	8	516	0.0242494	0.224329	Cluster-9706.50399|Cluster-9706.132843|Cluster-9706.56407|Cluster-9706.56409|Cluster-9706.68022|Cluster-9706.67819|Cluster-9706.56413|Cluster-9706.68629	http://www.genome.jp/kegg-bin/show_pathway?ko00270/K08967%09red/K00826%09red/K01611%09red/K12524%09red
Glycolysis / Gluconeogenesis	ko00010	11	854	0.0302571	0.224329	Cluster-9706.66901|Cluster-9706.69759|Cluster-9706.52680|Cluster-9706.63748|Cluster-9706.74800|Cluster-9706.93399|Cluster-9706.19882|Cluster-9706.68889|Cluster-9706.81874|Cluster-9706.86832|Cluster-9706.47641	http://www.genome.jp/kegg-bin/show_pathway?ko00010/K01835%09red/K01623%09red/K03841%09red/K00850%09red/K01689%09red
Cyanoamino acid metabolism	ko00460	6	350	0.031934	0.224329	Cluster-9706.64342|Cluster-9706.69179|Cluster-9706.89921|Cluster-9706.57017|Cluster-9706.66188|Cluster-9706.14061	http://www.genome.jp/kegg-bin/show_pathway?ko00460/K08248%09red/K05349%09red/K18592%09red
Peroxisome	ko04146	9	650	0.0324686	0.224329	Cluster-9706.121080|Cluster-9706.96859|Cluster-9706.13393|Cluster-9706.84266|Cluster-9706.34386|Cluster-9706.86658|Cluster-9706.89818|Cluster-9706.67134|Cluster-9706.64239	http://www.genome.jp/kegg-bin/show_pathway?ko04146/K01897%09red/K13348%09red/K13347%09red/K04565%09red/K12261%09red
Lysine biosynthesis	ko00300	3	119	0.0476644	0.291522	Cluster-9706.56413|Cluster-9706.56409|Cluster-9706.56407	http://www.genome.jp/kegg-bin/show_pathway?ko00300/K12524%09red
Zeatin biosynthesis	ko00908	2	52	0.0498656	0.291522	Cluster-9706.121207|Cluster-9706.121205	http://www.genome.jp/kegg-bin/show_pathway?ko00908/K00279%09red
Butanoate metabolism	ko00650	3	130	0.058753	0.318945	Cluster-9706.63879|Cluster-9706.95945|Cluster-9706.88256	http://www.genome.jp/kegg-bin/show_pathway?ko00650/K00626%09red/K01580%09red
Photosynthesis	ko00195	4	222	0.0639654	0.324092	Cluster-9706.63682|Cluster-9706.66891|Cluster-9706.66193|Cluster-9706.77386	http://www.genome.jp/kegg-bin/show_pathway?ko00195/K02638%09red/K03542%09red/K02716%09red
Anthocyanin biosynthesis	ko00942	1	11	0.0766048	0.360173	Cluster-9706.5157	http://www.genome.jp/kegg-bin/show_pathway?ko00942/K12937%09red
Synthesis and degradation of ketone bodies	ko00072	2	69	0.080565	0.360173	Cluster-9706.95945|Cluster-9706.88256	http://www.genome.jp/kegg-bin/show_pathway?ko00072/K00626%09red
Taurine and hypotaurine metabolism	ko00430	2	73	0.0884614	0.373504	Cluster-9706.89921|Cluster-9706.63879	http://www.genome.jp/kegg-bin/show_pathway?ko00430/K01580%09red/K18592%09red
Carotenoid biosynthesis	ko00906	3	185	0.129299	0.511326	Cluster-9706.67641|Cluster-9706.109952|Cluster-9706.106952	http://www.genome.jp/kegg-bin/show_pathway?ko00906/K15746%09red/K09843%09red
RNA degradation	ko03018	8	753	0.134559	0.511326	Cluster-9706.61683|Cluster-9706.58276|Cluster-9706.58274|Cluster-9706.70546|Cluster-9706.93399|Cluster-9706.19882|Cluster-9706.111497|Cluster-9706.52241	http://www.genome.jp/kegg-bin/show_pathway?ko03018/K04077%09red/K00850%09red/K00962%09red/K13126%09red/K01689%09red
T_5 vs T_9
#Term	ID	Input number	Background number	P-Value	Corrected P-Value	Input	Hyperlink
Pentose phosphate pathway	ko00030	10	374	5.32734e-06	0.000293004	Cluster-9706.69759|Cluster-9706.63748|Cluster-9706.74800|Cluster-9706.93399|Cluster-9706.68889|Cluster-9706.61807|Cluster-9706.80463|Cluster-9706.81874|Cluster-9706.52680|Cluster-9706.47641	http://www.genome.jp/kegg-bin/show_pathway?ko00030/K03841%09red/K00850%09red/K01835%09red/K01623%09red/K01057%09red/K00036%09red
Glycolysis / Gluconeogenesis	ko00010	10	854	0.00347048	0.0652734	Cluster-9706.69759|Cluster-9706.63748|Cluster-9706.74800|Cluster-9706.93399|Cluster-9706.19882|Cluster-9706.68889|Cluster-9706.65101|Cluster-9706.81874|Cluster-9706.52680|Cluster-9706.47641	http://www.genome.jp/kegg-bin/show_pathway?ko00010/K03841%09red/K00850%09red/K01689%09red/K01835%09red/K01623%09red/K00121%09red
Ribosome	ko03010	13	1343	0.00455993	0.0652734	Cluster-9706.66705|Cluster-9706.50666|Cluster-9706.69554|Cluster-9706.86313|Cluster-9706.93250|Cluster-9706.35297|Cluster-9706.66657|Cluster-9706.66650|Cluster-9706.81627|Cluster-9706.67489|Cluster-9706.68977|Cluster-9706.68976|Cluster-9706.69184	http://www.genome.jp/kegg-bin/show_pathway?ko03010/K02875%09red/K02868%09red/K02899%09red/K02910%09red/K02929%09red/K02893%09red/K02883%09red/K02993%09red/K02940%09red/K02946%09red
RNA degradation	ko03018	9	753	0.00480698	0.0652734	Cluster-9706.71977|Cluster-9706.61683|Cluster-9706.58276|Cluster-9706.58274|Cluster-9706.93399|Cluster-9706.19882|Cluster-9706.111497|Cluster-9706.88144|Cluster-9706.52241	http://www.genome.jp/kegg-bin/show_pathway?ko03018/K00850%09red/K00962%09red/K01689%09red/K12608%09red/K04077%09red/K13126%09red
Fructose and mannose metabolism	ko00051	7	507	0.00593394	0.0652734	Cluster-9706.69759|Cluster-9706.63748|Cluster-9706.74800|Cluster-9706.93399|Cluster-9706.81874|Cluster-9706.52680|Cluster-9706.47641	http://www.genome.jp/kegg-bin/show_pathway?ko00051/K01623%09red/K03841%09red/K00850%09red
Photosynthesis	ko00195	4	222	0.0149868	0.130546	Cluster-9706.63682|Cluster-9706.66891|Cluster-9706.66193|Cluster-9706.77386	http://www.genome.jp/kegg-bin/show_pathway?ko00195/K02638%09red/K03542%09red/K02716%09red
Tyrosine metabolism	ko00350	4	232	0.017286	0.130546	Cluster-9706.29806|Cluster-9706.76656|Cluster-9706.65101|Cluster-9706.95337	http://www.genome.jp/kegg-bin/show_pathway?ko00350/K07253%09red/K00121%09red/K00276%09red
Carbon fixation in photosynthetic organisms	ko00710	6	497	0.0191319	0.130546	Cluster-9706.69759|Cluster-9706.63748|Cluster-9706.74800|Cluster-9706.81874|Cluster-9706.52680|Cluster-9706.47641	http://www.genome.jp/kegg-bin/show_pathway?ko00710/K03841%09red/K01623%09red
Zeatin biosynthesis	ko00908	2	52	0.0213621	0.130546	Cluster-9706.121207|Cluster-9706.121205	http://www.genome.jp/kegg-bin/show_pathway?ko00908/K00279%09red
Starch and sucrose metabolism	ko00500	9	1129	0.0491414	0.267542	Cluster-9706.38606|Cluster-9706.53868|Cluster-9706.66960|Cluster-9706.69040|Cluster-9706.91363|Cluster-9706.68889|Cluster-9706.75625|Cluster-9706.108340|Cluster-9706.14061	http://www.genome.jp/kegg-bin/show_pathway?ko00500/K00975%09red/K01194%09red/K00700%09red/K08679%09red/K01835%09red/K05349%09red
Isoquinoline alkaloid biosynthesis	ko00950	2	91	0.0575269	0.267542	Cluster-9706.29806|Cluster-9706.95337	http://www.genome.jp/kegg-bin/show_pathway?ko00950/K00276%09red
Phenylalanine metabolism	ko00360	3	208	0.0583727	0.267542	Cluster-9706.29806|Cluster-9706.76656|Cluster-9706.95337	http://www.genome.jp/kegg-bin/show_pathway?ko00360/K07253%09red/K00276%09red
Amino sugar and nucleotide sugar metabolism	ko00520	6	692	0.0723348	0.29009	Cluster-9706.38606|Cluster-9706.66960|Cluster-9706.69040|Cluster-9706.68889|Cluster-9706.75625|Cluster-9706.108340	http://www.genome.jp/kegg-bin/show_pathway?ko00520/K01835%09red/K08679%09red/K00975%09red
Nitrogen metabolism	ko00910	3	233	0.0760201	0.29009	Cluster-9706.79570|Cluster-9706.114442|Cluster-9706.79564	http://www.genome.jp/kegg-bin/show_pathway?ko00910/K01673%09red/K02575%09red
Tropane, piperidine and pyridine alkaloid biosynthesis	ko00960	2	112	0.0819237	0.29009	Cluster-9706.29806|Cluster-9706.95337	http://www.genome.jp/kegg-bin/show_pathway?ko00960/K00276%09red
Photosynthesis - antenna proteins	ko00196	2	114	0.0843897	0.29009	Cluster-9706.68496|Cluster-9706.63180	http://www.genome.jp/kegg-bin/show_pathway?ko00196/K08908%09red
Peroxisome	ko04146	5	650	0.138746	0.434441	Cluster-9706.66400|Cluster-9706.96859|Cluster-9706.13393|Cluster-9706.67134|Cluster-9706.64239	http://www.genome.jp/kegg-bin/show_pathway?ko04146/K12261%09red/K13347%09red/K04565%09red
Linoleic acid metabolism	ko00591	2	162	0.149156	0.434441	Cluster-9706.30288|Cluster-9706.30285	http://www.genome.jp/kegg-bin/show_pathway?ko00591/K00454%09red
Plant hormone signal transduction	ko04075	8	1249	0.154628	0.434441	Cluster-9706.111942|Cluster-9706.52142|Cluster-9706.50154|Cluster-9706.44178|Cluster-9706.44179|Cluster-9706.44181|Cluster-9706.44183|Cluster-9706.31760	http://www.genome.jp/kegg-bin/show_pathway?ko04075/K14497%09red/K14484%09red/K14500%09red
alpha-Linolenic acid metabolism	ko00592	3	326	0.157979	0.434441	Cluster-9706.30288|Cluster-9706.80917|Cluster-9706.30285	http://www.genome.jp/kegg-bin/show_pathway?ko00592/K00454%09red/K10526%09red
