# Supplementary material for: Integrated analysis of mRNA-seq and miRNA-seq in calyx abscission zone of Korla fragrant pear involved in calyx persistence
Source: BMC Plant Biol. 2019 May 9;19:192. doi: 10.1186/s12870-019-1792-0 (PMC6507046; doi:10.1186/s12870-019-1792-0)
Supplement: Supplementary file 10 — Known miRNA-mRNA pairs among the six treatment groups. (XLSX 124 kb) [file 12870_2019_1792_MOESM10_ESM.xlsx]

## Sheet: Sheet1
Table S6. Known miRNA-mRNA pairs among the six treatment groups
C_9 vs T_9
miRNA	up/down	Related mRNA	up/down	C_9_readcount	T_9_readcount	log2.Fold_change.	p.value	q.value.Storey.et.al..2003.	Gene description
psi-miR393a-5p	up	Cluster-9706.109617	down	0	16.5083	-5.0451	2.6448e-05	0.0018786	Methylcrotonoyl-CoA carboxylase beta chain, mitochondrial OS=Arabidopsis thaliana GN=MCCB PE=2 SV=1
psi-miR393a-5p	up	Cluster-9706.32154	down	13.9738	42.5705	-1.6071	8.7999e-05	0.0053637	Uncharacterized RING finger protein C2F3.16 OS=Schizosaccharomyces pombe (strain 972 / ATCC 24843) GN=SPAC2F3.16 PE=3 SV=1
psi-miR393a-5p	up	Cluster-9706.128853	down	1.74353	14.8777	-3.0931	0.00059122	0.027272	Transcriptional elongation regulator MINIYO OS=Arabidopsis thaliana GN=IYO PE=1 SV=1
psi-miR393a-5p	up	Cluster-9706.51736	down	10.7136	40.2341	-1.909	1.7692e-05	0.0013247	-//-
psi-miR394a	up	Cluster-9706.44178	down	70.2206	189.505	-1.4323	2.7785e-14	9.1985e-12	Probable protein phosphatase 2C 6 OS=Oryza sativa subsp. japonica GN=Os01g0583100 PE=1 SV=1
psi-miR394a	up	Cluster-9706.44179	down	289.161	624.323	-1.1104	7.2909e-30	1.0215e-26	Probable protein phosphatase 2C 6 OS=Oryza sativa subsp. japonica GN=Os01g0583100 PE=1 SV=1
psi-miR394a	up	Cluster-9706.52142	down	38.3727	127.212	-1.7291	9.5426e-13	2.5e-10	Probable protein phosphatase 2C 6 OS=Oryza sativa subsp. japonica GN=Os01g0583100 PE=1 SV=1
psi-miR394a	up	Cluster-9706.44181	down	7.92778	34.8165	-2.1348	1.7814e-05	0.0013329	Protein phosphatase 2C 16 OS=Arabidopsis thaliana GN=HAB1 PE=1 SV=1
psi-miR394a	up	Cluster-9706.63180	up	165.432	27.1833	2.6054	2.3297e-25	2.0853e-22	Chlorophyll a-b binding protein 7, chloroplastic OS=Solanum lycopersicum GN=CAB7 PE=3 SV=1
psi-miR394a	up	Cluster-9706.68496	up	119.498	36.6822	1.7038	1.5436e-11	3.4946e-09	Chlorophyll a-b binding protein 7, chloroplastic OS=Solanum lycopersicum GN=CAB7 PE=3 SV=1
psi-miR397a	up	Cluster-528.10	down	0.288984	25.4233	-6.459	1.7658e-07	2.1337e-05	LINE-1 retrotransposable element ORF2 protein OS=Mus musculus GN=Pol PE=1 SV=2
psi-miR397a	up	Cluster-9706.29132	down	11.7313	35.0805	-1.5803	0.00043611	0.020975	Putative vacuolar protein sorting-associated protein 13F OS=Dictyostelium discoideum GN=vps13F PE=3 SV=1
psi-miR397a	up	Cluster-9706.1522	down	21.0847	104.48	-2.309	6.3526e-15	2.2413e-12	Laccase-7 OS=Arabidopsis thaliana GN=LAC7 PE=2 SV=1
psi-miR397a	up	Cluster-9706.84023	down	5.50032	35.8157	-2.703	6.1289e-07	6.5108e-05	Histone acetyltransferase HAC1 OS=Arabidopsis thaliana GN=HAC1 PE=1 SV=2
psi-miR397a	up	Cluster-9706.118507	up	26.2864	6.36565	2.0459	0.00033856	0.016972	Probable 2-oxoglutarate-dependent dioxygenase AOP1.2 OS=Arabidopsis thaliana GN=AOP1.2 PE=2 SV=1
psi-miR157d	up	Cluster-9706.61357	down	22.9438	63.8831	-1.4773	6.1981e-06	0.00052057	Vacuolar protein sorting-associated protein 13C OS=Homo sapiens GN=VPS13C PE=1 SV=1
psi-miR157d	up	Cluster-9706.61354	down	33.6242	73.9717	-1.1375	6.8344e-05	0.0042624	Vacuolar protein sorting-associated protein 13C OS=Homo sapiens GN=VPS13C PE=1 SV=1
psi-miR157d	up	Cluster-9706.61356	down	4.54186	24.3249	-2.4211	0.00010985	0.0065148	Vacuolar protein sorting-associated protein 13C OS=Homo sapiens GN=VPS13C PE=1 SV=1
psi-miR157d	up	Cluster-9706.30288	down	0.66418	15.4797	-4.5427	6.3816e-05	0.0040242	Linoleate 13S-lipoxygenase 3-1, chloroplastic OS=Solanum tuberosum GN=LOX3.1 PE=1 SV=1
psi-miR157d	up	Cluster-9706.30285	down	12.2283	46.8813	-1.9388	2.8571e-06	0.00025958	Linoleate 13S-lipoxygenase 3-1, chloroplastic OS=Solanum tuberosum GN=LOX3.1 PE=1 SV=1
psi-miR157d	up	Cluster-9706.85633	up	18.3158	0	5.195	9.9422e-06	0.00079497	ABC transporter G family member 39 OS=Arabidopsis thaliana GN=ABCG39 PE=3 SV=1
psi-miR157d	up	Cluster-9706.64403	up	59.493	28.5603	1.0587	0.00099845	0.041874	Cysteine proteinase RD19a OS=Arabidopsis thaliana GN=RD19A PE=2 SV=1
psi-miR8175	down	Cluster-9706.58963	up	24.8665	0	5.6361	2.2741e-07	2.681e-05	Protein EARLY RESPONSIVE TO DEHYDRATION 15 OS=Arabidopsis thaliana GN=ERD15 PE=1 SV=1
psi-miR8175	down	Cluster-9706.101414	down	10.4516	38.3484	-1.8754	3.4536e-05	0.0023728	Probable serine/threonine protein kinase IREH1 OS=Arabidopsis thaliana GN=IREH1 PE=1 SV=1
psi-miR8175	down	Cluster-9706.39476	up	42.5673	17.1591	1.3108	0.00094298	0.04014	-//-
psi-miR167d	down	Cluster-9706.119064	up	12.5852	0	4.6537	0.00031513	0.015966	Major allergen Mal d 1 OS=Malus domestica PE=1 SV=3
psi-miR167d	down	Cluster-9706.111817	up	30.8302	1.97288	3.966	6.2725e-08	8.2723e-06	Major allergen Mal d 1 OS=Malus domestica PE=1 SV=3
psi-miR167d	down	Cluster-9706.81860	down	36.3955	93.3573	-1.359	2.8369e-07	3.3002e-05	-//-
psi-miR167d	down	Cluster-9706.81858	down	29.0241	69.0864	-1.2512	3.383e-05	0.0023293	-//-
psi-miR167a-5p	down	Cluster-9706.119064	up	12.5852	0	4.6537	0.00031513	0.015966	Major allergen Mal d 1 OS=Malus domestica PE=1 SV=3
psi-miR167a-5p	down	Cluster-9706.111817	up	30.8302	1.97288	3.966	6.2725e-08	8.2723e-06	Major allergen Mal d 1 OS=Malus domestica PE=1 SV=3
psi-miR167a-5p	down	Cluster-9706.42688	down	0	39.2277	-6.2938	7.761e-11	1.5862e-08	1-phosphatidylinositol-3-phosphate 5-kinase FAB1B OS=Arabidopsis thaliana GN=FAB1B PE=2 SV=1
psi-miR390b-3p	down	Cluster-9706.24400	up	57.7004	24.27	1.2494	0.00020937	0.011263	-//-
psi-miR390b-3p	down	Cluster-9706.51157	down	81.2463	176.309	-1.1177	1.3362e-09	2.2902e-07	Probable disease resistance protein At5g66900 OS=Arabidopsis thaliana GN=At5g66900 PE=3 SV=1
psi-miR390b-3p	down	Cluster-9706.37517	down	27.8161	62.8507	-1.176	0.00016446	0.0091846	Protein OBERON 4 OS=Arabidopsis thaliana GN=OBE4 PE=1 SV=2
psi-miR390b-3p	down	Cluster-9706.93663	down	0	29.3572	-5.8756	1.6112e-08	2.3143e-06	RNA replication polyprotein OS=Apple stem pitting virus (isolate PA66) GN=ORF1 PE=3 SV=1
psi-miR390b-3p	down	Cluster-9706.1138	down	43.6847	95.4207	-1.1272	7.1174e-06	0.00058807	-//-
psi-miR390b-3p	down	Cluster-9706.5157	down	14.8827	39.4861	-1.4077	0.00060734	0.027903	Beta-D-glucosyl crocetin beta-1,6-glucosyltransferase OS=Gardenia jasminoides GN=UGT94E5 PE=1 SV=1
psi-miR156a-5p	down	Cluster-9706.64403	up	59.493	28.5603	1.0587	0.00099845	0.041874	Cysteine proteinase RD19a OS=Arabidopsis thaliana GN=RD19A PE=2 SV=1
psi-miR827	up	Cluster-9706.91350	down	5.58653	27.1008	-2.2783	8.1731e-05	0.005007	Cellulose synthase-like protein D3 OS=Arabidopsis thaliana GN=CSLD3 PE=1 SV=1
psi-miR827	up	Cluster-9706.33647	down	7.31128	26.057	-1.8335	0.00077332	0.034167	Protein phosphatase 1 regulatory subunit SDS22 homolog OS=Caenorhabditis elegans GN=sds-22 PE=3 SV=1
psi-miR166e-5p	down	Cluster-9706.86406	up	43.4968	15.1014	1.5262	0.00017332	0.0095794	Glucan endo-1,3-beta-glucosidase 11 OS=Arabidopsis thaliana GN=At1g32860 PE=1 SV=1
psi-miR166e-5p	down	Cluster-9706.52241	up	53.3709	14.105	1.9198	9.7915e-07	9.9742e-05	Polyadenylate-binding protein 8 OS=Arabidopsis thaliana GN=PAB8 PE=1 SV=1
psi-miR160a-5p	down	Cluster-9706.68874	down	3.64023	29.689	-3.0278	1.5447e-06	0.00015084	Transcription factor bHLH35 OS=Arabidopsis thaliana GN=BHLH35 PE=2 SV=1
psi-miR2111a-5p	down	Cluster-9706.65103	down	10.1713	33.3129	-1.7116	0.00028739	0.014778	-//-
psi-miR2111a-5p	down	Cluster-9706.67525	down	19.2256	59.7657	-1.6363	2.5226e-06	0.00023247	-//-
psi-miR2111a-5p	down	Cluster-9706.69425	down	7.38835	28.2826	-1.9366	0.00028022	0.014463	-//-
psi-miR156a-5p	down	Cluster-9706.59576	down	3.23084	20.2488	-2.6479	0.00020812	0.011209	Calcium-transporting ATPase 12, plasma membrane-type OS=Arabidopsis thaliana GN=ACA12 PE=2 SV=1
psi-miR156a-5p	down	Cluster-9706.59333	down	50.7648	203.328	-2.0019	2.4144e-23	1.7954e-20	Calcium-transporting ATPase 12, plasma membrane-type OS=Arabidopsis thaliana GN=ACA12 PE=2 SV=1
psi-miR156a-5p	down	Cluster-9706.59575	down	14.624	49.952	-1.7722	5.3967e-06	0.00045924	Calcium-transporting ATPase 12, plasma membrane-type OS=Arabidopsis thaliana GN=ACA12 PE=2 SV=1
psi-miR156a-5p	down	Cluster-9706.64403	up	59.493	28.5603	1.0587	0.00099845	0.041874	Cysteine proteinase RD19a OS=Arabidopsis thaliana GN=RD19A PE=2 SV=1
psi-miR156a-5p	down	Cluster-9706.112758	down	8.41087	45.9603	-2.4501	8.6587e-08	1.1101e-05	Alpha carbonic anhydrase 7 OS=Arabidopsis thaliana GN=ACA7 PE=2 SV=1
psi-miR156a-5p	down	Cluster-9706.84771	down	20.7582	100.449	-2.2747	3.5393e-14	1.1481e-11	Protein TSS OS=Arabidopsis thaliana GN=TSS PE=1 SV=1
psi-miR156a-5p	down	Cluster-9706.91800	down	14.833	140.37	-3.2424	4.3752e-27	4.7523e-24	Protein TSS OS=Arabidopsis thaliana GN=TSS PE=1 SV=1
C_5 vs T_5	up/down	Related mRNA	up/down	C_5_readcount	T_5_readcount	log2.Fold_change.	p.value	q.value.Storey.et.al..2003.	Gene description
psi-miR156j	down	Cluster-9706.35292	up	51.0154	15.3315	1.7344	8.9246e-06	0.0011141	Squamosa promoter-binding-like protein 13A OS=Arabidopsis thaliana GN=SPL13A PE=2 SV=1
psi-miR156j	down	Cluster-9706.40790	up	47.5044	14.8796	1.6747	2.9175e-05	0.0031242	Squamosa promoter-binding-like protein 13B OS=Arabidopsis thaliana GN=SPL13B PE=3 SV=1
psi-miR156j	down	Cluster-9706.49986	up	64.2331	30.1425	1.0915	0.00049935	0.034306	LOB domain-containing protein 38 OS=Arabidopsis thaliana GN=LBD38 PE=2 SV=1
psi-miR157d	down	Cluster-9706.35292	up	51.0154	15.3315	1.7344	8.9246e-06	0.0011141	Squamosa promoter-binding-like protein 13A OS=Arabidopsis thaliana GN=SPL13A PE=2 SV=1
psi-miR157d	down	Cluster-9706.40790	up	47.5044	14.8796	1.6747	2.9175e-05	0.0031242	Squamosa promoter-binding-like protein 13B OS=Arabidopsis thaliana GN=SPL13B PE=3 SV=1
psi-miR157d	down	Cluster-9706.74783	up	188.213	68.3669	1.461	5.5468e-14	2.9369e-11	24-methylenesterol C-methyltransferase 2 OS=Arabidopsis thaliana GN=SMT2 PE=1 SV=2
psi-miR157d	down	Cluster-9706.61357	down	18.3632	50.1563	-1.4496	7.1727e-05	0.0067805	Vacuolar protein sorting-associated protein 13C OS=Homo sapiens GN=VPS13C PE=1 SV=1
psi-miR157d	down	Cluster-9706.66100	down	0.229249	29.7555	-7.0201	2.4442e-08	5.54e-06	Cysteine proteinase RD19a OS=Arabidopsis thaliana GN=RD19A PE=2 SV=1
psi-miR398b-3p	down	Cluster-9706.68080	up	161.089	75.943	1.0849	4.1343e-08	8.9735e-06	Chalcone synthase 2 OS=Camellia sinensis GN=CHS2 PE=2 SV=1
psi-miR398b-3p	down	Cluster-9706.79968	up	25.291	6.38658	1.9855	0.00059708	0.039743	F-box protein At2g32560 OS=Arabidopsis thaliana GN=At2g32560 PE=2 SV=1
psi-miR398b-3p	down	Cluster-9706.44764	down	4.84592	33.7829	-2.8015	7.4934e-07	0.0001241	RNA replication polyprotein OS=Apple stem pitting virus (isolate PA66) GN=ORF1 PE=3 SV=1
psi-miR396b-3p	up	Cluster-9706.71977	down	2.55762	23.2005	-3.1813	1.3245e-05	0.0015726	ABC transporter I family member 19 OS=Arabidopsis thaliana GN=ABCI19 PE=2 SV=1
psi-miR396b-3p	up	Cluster-9706.59996	up	232.554	71.6463	1.6986	9.3329e-21	9.9839e-18	-//-
psi-miR396b-3p	up	Cluster-9706.51920	up	193.866	74.5429	1.3789	2.9074e-13	1.431e-10	Putative polyol transporter 1 OS=Arabidopsis thaliana GN=PLT1 PE=3 SV=1
psi-miR157a-5p	down	Cluster-9706.74783	up	188.213	68.3669	1.461	5.5468e-14	2.9369e-11	24-methylenesterol C-methyltransferase 2 OS=Arabidopsis thaliana GN=SMT2 PE=1 SV=2
psi-miR157a-5p	down	Cluster-9706.61357	down	18.3632	50.1563	-1.4496	7.1727e-05	0.0067805	Vacuolar protein sorting-associated protein 13C OS=Homo sapiens GN=VPS13C PE=1 SV=1
psi-miR157a-5p	down	Cluster-9706.79683	down	26.5062	56.7355	-1.0979	0.00063832	0.041929	Pleiotropic drug resistance protein 2 OS=Nicotiana plumbaginifolia GN=PDR2 PE=2 SV=1
psi-miR157a-5p	down	Cluster-9706.79693	down	5.78062	32.3933	-2.4864	5.4692e-06	0.00073134	Pleiotropic drug resistance protein 2 OS=Nicotiana plumbaginifolia GN=PDR2 PE=2 SV=1
psi-miR157a-5p	down	Cluster-9706.84780	down	10.9648	35.3538	-1.689	0.00020031	0.016141	ABC transporter G family member 34 OS=Arabidopsis thaliana GN=ABCG34 PE=2 SV=1
psi-miR157a-5p	down	Cluster-9706.76195	down	23.7445	63.8408	-1.4269	9.5249e-06	0.0011693	ABC transporter G family member 39 OS=Arabidopsis thaliana GN=ABCG39 PE=3 SV=1
psi-miR157a-5p	down	Cluster-9706.66100	down	0.229249	29.7555	-7.0201	2.4442e-08	5.54e-06	Cysteine proteinase RD19a OS=Arabidopsis thaliana GN=RD19A PE=2 SV=1
psi-miR162a-3p	down	Cluster-9706.79570	up	85.9386	22.2049	1.9524	3.913e-10	1.1995e-07	High affinity nitrate transporter 2.7 OS=Arabidopsis thaliana GN=NRT2.7 PE=2 SV=1
psi-miR827	down	Cluster-9706.84945	up	163.187	65.0321	1.3273	8.0527e-11	2.7862e-08	REF/SRPP-like protein At1g67360 OS=Arabidopsis thaliana GN=At1g67360 PE=2 SV=1
psi-miR827	down	Cluster-9706.121318	down	3.63677	21.0722	-2.5346	0.00021064	0.016819	Glucan endo-1,3-beta-glucosidase OS=Prunus avium PE=1 SV=1
psi-miR166e-5p	up	Cluster-9706.13393	down	16.1434	60.4454	-1.9047	1.3284e-07	2.6325e-05	Peroxisomal membrane protein PMP22 OS=Arabidopsis thaliana GN=PMP22 PE=1 SV=1
psi-miR162a-5p	down	Cluster-9706.16127	up	23.3238	3.75397	2.6353	8.859e-05	0.0081469	Anthocyanin regulatory C1 protein OS=Zea mays GN=C1 PE=2 SV=1
psi-miR172e-3p	up	Cluster-9706.106658	down	26.3446	95.0034	-1.8505	8.7229e-11	2.9885e-08	Cyclic dof factor 2 OS=Arabidopsis thaliana GN=CDF2 PE=1 SV=2
psi-miR160a-3p	up	Cluster-9706.79275	down	14.1105	47.826	-1.761	8.5296e-06	0.0010761	Histone-lysine N-methyltransferase ATXR3 OS=Arabidopsis thaliana GN=ATXR3 PE=2 SV=2
psi-miR396a-3p	up	Cluster-9706.70663	up	116.774	56.682	1.0428	6.2439e-06	0.00082337	-//-
C_1 vs T_1	up/down	Related mRNA	up/down	C_1_readcount	T_1_readcount	log2.Fold_change.	p.value	q.value.Storey.et.al..2003.	Gene description
psi-miR160a-3p	up	Cluster-9706.127059	down	0	22.2181	-5.4737	8.5868e-07	9.7635e-05	Cysteine-rich receptor-like protein kinase 10 OS=Arabidopsis thaliana GN=CRK10 PE=1 SV=3
psi-miR160a-3p	up	Cluster-9706.68185	up	71.9769	22.1637	1.6993	2.1895e-07	2.8457e-05	Exocyst complex component EXO70B1 OS=Arabidopsis thaliana GN=EXO70B1 PE=1 SV=1
psi-miR160a-3p	up	Cluster-9706.50682	down	0	26.5207	-5.729	7.3215e-08	1.0659e-05	Ubiquinol oxidase 4, chloroplastic/chromoplastic OS=Arabidopsis thaliana GN=AOX4 PE=1 SV=2
psi-miR827	up	Cluster-9706.109338	down	18.7599	77.7728	-2.0516	3.0806e-10	6.7564e-08	Aspartate aminotransferase, mitochondrial OS=Arabidopsis thaliana GN=ASP1 PE=1 SV=1
psi-miR827	up	Cluster-9706.121318	down	0.861425	17.6331	-4.3554	2.2364e-05	0.001719	Glucan endo-1,3-beta-glucosidase OS=Prunus avium PE=1 SV=1
psi-miR827	up	Cluster-9706.71346	down	3.61655	21.1205	-2.546	0.00019358	0.010872	D-xylose-proton symporter-like 3, chloroplastic OS=Arabidopsis thaliana GN=At5g59250 PE=2 SV=2
psi-miR827	up	Cluster-9706.95278	up	11.0014	0	4.4596	0.00087551	0.037929	Chorismate mutase 2 OS=Arabidopsis thaliana GN=CM2 PE=1 SV=1
psi-miR827	up	Cluster-9706.95280	up	23.3676	2.84466	3.0382	2.4956e-05	0.0018854	Chorismate mutase 2 OS=Arabidopsis thaliana GN=CM2 PE=1 SV=1
psi-miR827	up	Cluster-9706.95279	up	10.6467	0	4.4123	0.0010931	0.045328	Chorismate mutase 2 OS=Arabidopsis thaliana GN=CM2 PE=1 SV=1
psi-miR156a-5p	up	Cluster-9706.64404	down	0	93.8669	-7.5525	2.4083e-22	1.8381e-19	Cysteine proteinase RD19a OS=Arabidopsis thaliana GN=RD19A PE=2 SV=1
psi-miR156a-5p	up	Cluster-9706.64403	down	0.480005	15.3715	-5.0011	4.8826e-05	0.0033801	Cysteine proteinase RD19a OS=Arabidopsis thaliana GN=RD19A PE=2 SV=1
psi-miR156a-5p	up	Cluster-9706.99893	down	0	15.2751	-4.9331	5.3221e-05	0.0036349	Plant UBX domain-containing protein 10 OS=Arabidopsis thaliana GN=PUX10 PE=2 SV=1
psi-miR156a-5p	up	Cluster-9706.50082	up	10.774	0	4.4295	0.0010093	0.042618	TBC1 domain family member 15 OS=Homo sapiens GN=TBC1D15 PE=1 SV=2
psi-miR171b-3p	up	Cluster-9706.61759	down	76.3505	170.504	-1.1591	5.4158e-10	1.1364e-07	Squamosa promoter-binding-like protein 13B OS=Arabidopsis thaliana GN=SPL13B PE=3 SV=1
psi-miR171b-3p	up	Cluster-9706.123266	down	1.17537	12.9691	-3.4639	0.00072431	0.032386	Probable sulfate transporter 3.4 OS=Arabidopsis thaliana GN=SULTR3;4 PE=2 SV=1
psi-miR171b-3p	up	Cluster-9706.74760	down	0	29.8019	-5.8973	1.1672e-08	2.0065e-06	Vacuolar protein sorting-associated protein 35A OS=Arabidopsis thaliana GN=VPS35A PE=1 SV=1
psi-miR171b-3p	up	Cluster-9706.51041	down	76.4098	153.875	-1.0099	1.2289e-07	1.6742e-05	Methylmalonate-semialdehyde dehydrogenase [acylating], mitochondrial OS=Arabidopsis thaliana GN=ALDH6B2 PE=2 SV=2
psi-miR157a-5p	up	Cluster-9706.61357	down	25.9476	57.2622	-1.142	0.00037758	0.019138	Vacuolar protein sorting-associated protein 13C OS=Homo sapiens GN=VPS13C PE=1 SV=1
psi-miR157a-5p	up	Cluster-9706.64404	down	0	93.8669	-7.5525	2.4083e-22	1.8381e-19	Cysteine proteinase RD19a OS=Arabidopsis thaliana GN=RD19A PE=2 SV=1
psi-miR157a-5p	up	Cluster-9706.64403	down	0.480005	15.3715	-5.0011	4.8826e-05	0.0033801	Cysteine proteinase RD19a OS=Arabidopsis thaliana GN=RD19A PE=2 SV=1
psi-miR157a-5p	up	Cluster-9706.99893	down	0	15.2751	-4.9331	5.3221e-05	0.0036349	Plant UBX domain-containing protein 10 OS=Arabidopsis thaliana GN=PUX10 PE=2 SV=1
psi-miR398b-3p	up	Cluster-9706.41710	down	0	26.4557	-5.7255	7.5956e-08	1.0995e-05	Copper chaperone for superoxide dismutase, chloroplastic/cytosolic OS=Arabidopsis thaliana GN=CCS PE=1 SV=1
psi-miR398b-3p	up	Cluster-9706.68080	up	167.627	65.179	1.3628	2.1209e-11	5.7709e-09	Chalcone synthase 2 OS=Camellia sinensis GN=CHS2 PE=2 SV=1
psi-miR398b-3p	up	Cluster-9706.66188	up	361.278	94.0977	1.9409	3.3948e-37	5.9565e-34	(R)-mandelonitrile lyase 3 OS=Prunus serotina GN=MDL3 PE=2 SV=1
psi-miR398b-3p	up	Cluster-9706.64342	up	345.559	102.39	1.7549	3.2326e-31	4.1121e-28	(R)-mandelonitrile lyase 3 OS=Prunus serotina GN=MDL3 PE=2 SV=1
psi-miR171a-3p	up	Cluster-9706.61759	down	76.3505	170.504	-1.1591	5.4158e-10	1.1364e-07	Squamosa promoter-binding-like protein 13B OS=Arabidopsis thaliana GN=SPL13B PE=3 SV=1
psi-miR171a-3p	up	Cluster-9706.54646	down	15.4353	54.7226	-1.8259	9.8669e-07	0.0001112	E3 ubiquitin-protein ligase KEG OS=Arabidopsis thaliana GN=KEG PE=1 SV=2
psi-miR172e-3p	up	Cluster-9706.130414	down	0	56.6652	-6.8244	9.4164e-15	3.864e-12	S-norcoclaurine synthase OS=Thalictrum flavum subsp. glaucum PE=1 SV=1
psi-miR172e-3p	up	Cluster-9706.130418	up	30.1863	8.82499	1.7742	0.00053784	0.025494	S-norcoclaurine synthase OS=Thalictrum flavum subsp. glaucum PE=1 SV=1
psi-miR157d	down	Cluster-9706.61357	down	25.9476	57.2622	-1.142	0.00037758	0.019138	Vacuolar protein sorting-associated protein 13C OS=Homo sapiens GN=VPS13C PE=1 SV=1
psi-miR157d	down	Cluster-9706.64404	down	0	93.8669	-7.5525	2.4083e-22	1.8381e-19	Cysteine proteinase RD19a OS=Arabidopsis thaliana GN=RD19A PE=2 SV=1
psi-miR157d	down	Cluster-9706.64403	down	0.480005	15.3715	-5.0011	4.8826e-05	0.0033801	Cysteine proteinase RD19a OS=Arabidopsis thaliana GN=RD19A PE=2 SV=1
psi-miR157d	down	Cluster-9706.99893	down	0	15.2751	-4.9331	5.3221e-05	0.0036349	Plant UBX domain-containing protein 10 OS=Arabidopsis thaliana GN=PUX10 PE=2 SV=1
psi-miR172a	up	Cluster-9706.77735	up	27.1904	7.35882	1.8856	0.00060943	0.028152	-//-
C_1 vs C_5	up/down	Related mRNA	up/down	C_1_readcount	C_5_readcount	log2.Fold_change.	p.value	q.value.Storey.et.al..2003.	Gene description
psi-miR827	up	Cluster-9706.84945	down	64.2968	161.619	-1.3298	3.701e-11	7.5313e-09	REF/SRPP-like protein At1g67360 OS=Arabidopsis thaliana GN=At1g67360 PE=2 SV=1
psi-miR827	up	Cluster-9706.74387	down	3.58245	32.5549	-3.1839	2.7547e-07	3.341e-05	D-xylose-proton symporter-like 3, chloroplastic OS=Arabidopsis thaliana GN=At5g59250 PE=2 SV=2
psi-miR827	up	Cluster-9706.61133	up	26.3664	5.10671	2.3682	8.0707e-05	0.0053621	60S ribosomal protein L9-1 OS=Arabidopsis thaliana GN=RPL9B PE=1 SV=3
psi-miR398a-3p	down	Cluster-9706.68420	up	32.9741	6.355	2.3754	1.0028e-05	0.00086036	Polyketide synthase 1 OS=Rubus idaeus GN=PKS1 PE=1 SV=1
psi-miR398a-3p	down	Cluster-9706.40728	up	24.4539	4.40711	2.4722	9.9019e-05	0.0064141	LIM domain-containing protein WLIM1 OS=Arabidopsis thaliana GN=WLIM1 PE=1 SV=1
psi-miR398a-3p	down	Cluster-9706.124384	down	1.55971	14.1263	-3.179	0.0007164	0.035504	Probable leucine-rich repeat receptor-like protein kinase At5g63930 OS=Arabidopsis thaliana GN=At5g63930 PE=2 SV=1
psi-miR399b	down	Cluster-9706.70492	up	54.6081	7.75235	2.8164	4.2111e-10	7.5594e-08	Transcription repressor OFP4 OS=Arabidopsis thaliana GN=OFP4 PE=1 SV=1
psi-miR399b	down	Cluster-9706.22282	up	11.6458	0	4.5417	0.00055518	0.028652	-//-
psi-miR399b	down	Cluster-9706.114442	down	10.7878	41.5865	-1.9467	1.0477e-05	0.00089172	Carbonic anhydrase, chloroplastic OS=Pisum sativum PE=1 SV=1
psi-miR156a-5p	up	Cluster-9706.35292	down	18.4404	50.5253	-1.4541	7.5998e-05	0.0050818	Squamosa promoter-binding-like protein 13A OS=Arabidopsis thaliana GN=SPL13A PE=2 SV=1
psi-miR156a-5p	up	Cluster-9706.40790	down	12.6774	47.0481	-1.8919	4.2355e-06	0.00040138	Squamosa promoter-binding-like protein 13B OS=Arabidopsis thaliana GN=SPL13B PE=3 SV=1
psi-miR156a-5p	up	Cluster-9706.66100	up	19.6193	0.227047	6.4331	4.7455e-06	0.00044402	Cysteine proteinase RD19a OS=Arabidopsis thaliana GN=RD19A PE=2 SV=1
psi-miR156a-5p	up	Cluster-9706.50082	up	10.7022	0	4.4198	0.0010034	0.047349	TBC1 domain family member 15 OS=Homo sapiens GN=TBC1D15 PE=1 SV=2
psi-miR157a-5p	up	Cluster-9706.66100	up	19.6193	0.227047	6.4331	4.7455e-06	0.00044402	Cysteine proteinase RD19a OS=Arabidopsis thaliana GN=RD19A PE=2 SV=1
psi-miR166e-5p	down	Cluster-9706.3632	up	21.6915	3.14358	2.7866	9.0411e-05	0.0059382	Sulfate transporter 3.1 OS=Arabidopsis thaliana GN=SULTR3;1 PE=2 SV=1
psi-miR858b	up	Cluster-9706.74090	down	67.2042	265.093	-1.9799	2.2764e-29	1.6722e-26	Beta-galactosidase OS=Malus domestica PE=1 SV=1
psi-miR858b	up	Cluster-9706.64869	up	18.4565	0.175361	6.7177	1.026e-05	0.00087542	Beta-galactosidase OS=Malus domestica PE=1 SV=1
psi-miR858b	up	Cluster-9706.69940	up	194.422	90.4671	1.1037	5.9868e-10	1.0546e-07	Beta-galactosidase OS=Malus domestica PE=1 SV=1
psi-miR157d	up	Cluster-9706.35292	down	18.4404	50.5253	-1.4541	7.5998e-05	0.0050818	Squamosa promoter-binding-like protein 13A OS=Arabidopsis thaliana GN=SPL13A PE=2 SV=1
psi-miR157d	up	Cluster-9706.40790	down	12.6774	47.0481	-1.8919	4.2355e-06	0.00040138	Squamosa promoter-binding-like protein 13B OS=Arabidopsis thaliana GN=SPL13B PE=3 SV=1
psi-miR164c-5p	down	Cluster-9706.96712	up	44.2487	13.7765	1.6834	4.4496e-05	0.0031807	Protein phosphatase 1 regulatory subunit pprA OS=Dictyostelium discoideum GN=pprA PE=3 SV=1
psi-miR164c-5p	down	Cluster-9706.94039	down	7.53094	35.8988	-2.253	7.0648e-06	0.00063082
psi-miR164c-5p	down	Cluster-9706.86339	down	123.359	524.676	-2.0886	2.4654e-60	4.8182e-57	-//-
psi-miR164c-5p	down	Cluster-9706.86336	down	23.9434	54.6929	-1.1917	0.00040862	0.022056	-//-
psi-miR396b-5p	up	Cluster-9706.110949	down	13.7498	42.0899	-1.6141	9.7367e-05	0.0063189	Probable inactive purple acid phosphatase 29 OS=Arabidopsis thaliana GN=PAP29 PE=2 SV=1
psi-miR396b-5p	up	Cluster-9706.54492	down	59.4888	154.079	-1.373	3.6308e-11	7.4175e-09	-//-
psi-miR396b-5p	up	Cluster-9706.67996	up	58.8104	21.9294	1.4232	3.1866e-05	0.0023762	Bifunctional epoxide hydrolase 2 OS=Homo sapiens GN=EPHX2 PE=1 SV=2
psi-miR398b-3p	up	Cluster-9706.68420	up	32.9741	6.355	2.3754	1.0028e-05	0.00086036	Polyketide synthase 1 OS=Rubus idaeus GN=PKS1 PE=1 SV=1
psi-miR398b-3p	up	Cluster-9706.66188	up	358.868	53.1483	2.7554	1.8897e-56	3.2087e-53	(R)-mandelonitrile lyase 3 OS=Prunus serotina GN=MDL3 PE=2 SV=1
psi-miR398b-3p	up	Cluster-9706.64342	up	343.255	42.3839	3.0177	4.4895e-59	8.1581e-56	(R)-mandelonitrile lyase 3 OS=Prunus serotina GN=MDL3 PE=2 SV=1
psi-miR164a	down	Cluster-9706.94039	down	7.53094	35.8988	-2.253	7.0648e-06	0.00063082	NAC domain-containing protein 100 OS=Arabidopsis thaliana GN=NAC100 PE=2 SV=1
psi-miR157d	up	Cluster-9706.66100	up	19.6193	0.227047	6.4331	4.7455e-06	0.00044402	Cysteine proteinase RD19a OS=Arabidopsis thaliana GN=RD19A PE=2 SV=1
C_5 vs C_9	up/down	Related mRNA	up/down	C_5_readcount	C_9_readcount	log2.Fold_change.	p.value	q.value.Storey.et.al..2003.	Gene description
psi-miR171b-3p	up	Cluster-9706.123268	down	1.69686	22.3572	-3.7198	1.2636e-05	0.00052613	Probable sulfate transporter 3.4 OS=Arabidopsis thaliana GN=SULTR3;4 PE=2 SV=1
psi-miR171b-3p	up	Cluster-9706.123266	down	1.62218	74.3756	-5.5188	2.0455e-18	3.8434e-16	Probable sulfate transporter 3.4 OS=Arabidopsis thaliana GN=SULTR3;4 PE=2 SV=1
psi-miR171b-3p	up	Cluster-9706.126638	down	10.1069	30.8172	-1.6084	0.0023559	0.049039	Protein XAP5 CIRCADIAN TIMEKEEPER OS=Oryza sativa subsp. indica GN=XCT PE=3 SV=1
psi-miR171b-3p	up	Cluster-9706.51041	down	69.1789	173.41	-1.3258	8.9968e-10	7.5788e-08	Methylmalonate-semialdehyde dehydrogenase [acylating], mitochondrial OS=Arabidopsis thaliana GN=ALDH6B2 PE=2 SV=2
psi-miR414	down	Cluster-9706.79391	up	18.5289	4.36402	2.086	0.0011066	0.026083	Homeobox-leucine zipper protein HAT4 OS=Arabidopsis thaliana GN=HAT4 PE=1 SV=1
psi-miR414	down	Cluster-9706.79404	up	28.996	5.16364	2.4894	6.8926e-06	0.00030211	Homeobox-leucine zipper protein HAT4 OS=Arabidopsis thaliana GN=HAT4 PE=1 SV=1
psi-miR414	down	Cluster-9706.71371	up	37.802	13.1568	1.5227	0.00012697	0.0040732	Rubisco accumulation factor 2, chloroplastic OS=Arabidopsis thaliana GN=RAF2 PE=2 SV=1
psi-miR414	down	Cluster-9706.88256	down	23.8762	84.7647	-1.8279	2.4377e-08	1.6863e-06	Probable acetyl-CoA acetyltransferase, cytosolic 2 OS=Arabidopsis thaliana GN=At5g47720 PE=2 SV=1
psi-miR414	down	Cluster-9706.58254	down	15.7751	54.866	-1.7983	9.3497e-06	0.00039891	F-box protein At2g27310 OS=Arabidopsis thaliana GN=At2g27310 PE=2 SV=1
psi-miR166e-5p	up	Cluster-9706.40334	down	37.1727	100.095	-1.4291	6.7887e-07	3.6855e-05	Protein DA1-related 1 OS=Arabidopsis thaliana GN=DAR1 PE=1 SV=3
psi-miR166e-5p	up	Cluster-9706.13393	down	15.3098	163.989	-3.4211	3.4425e-30	1.2577e-27	Peroxisomal membrane protein PMP22 OS=Arabidopsis thaliana GN=PMP22 PE=1 SV=1
psi-miR166e-5p	up	Cluster-9706.61249	down	33.0433	77.1635	-1.2236	0.00014277	0.0045182	-//-
psi-miR166e-5p	up	Cluster-9706.40334	down	37.1727	100.095	-1.4291	6.7887e-07	3.6855e-05	Protein DA1-related 1 OS=Arabidopsis thaliana GN=DAR1 PE=1 SV=3
psi-miR166e-5p	up	Cluster-9706.86001	up	13.0561	2.06556	2.6601	0.0018061	0.039433	-//-
psi-miR162a-3p	down	Cluster-9706.79570	up	81.5006	21.8874	1.8967	1.0061e-10	9.452e-09	High affinity nitrate transporter 2.7 OS=Arabidopsis thaliana GN=NRT2.7 PE=2 SV=1
psi-miR162a-3p	down	Cluster-9706.54924	down	24.8435	82.7654	-1.7362	1.178e-07	7.3497e-06	Protein root UVB sensitive 3 OS=Arabidopsis thaliana GN=RUS3 PE=2 SV=1
psi-miR162a-3p	down	Cluster-9706.114957	down	1.24436	46.3433	-5.2189	6.2408e-12	6.6552e-10	Probable linoleate 9S-lipoxygenase 5 OS=Solanum tuberosum GN=LOX1.5 PE=2 SV=1
psi-miR162a-3p	down	Cluster-9706.126174	down	7.82147	29.0568	-1.8934	0.00079817	0.019792	-//-
psi-miR164a	down	Cluster-9706.93232	up	72.9867	31.6906	1.2036	5.5552e-06	0.00025022	NAC domain-containing protein 100 OS=Arabidopsis thaliana GN=NAC100 PE=2 SV=1
psi-miR164a	down	Cluster-9706.41658	up	38.8139	0.100392	8.5948	1.8242e-09	1.475e-07	GDSL esterase/lipase At1g29660 OS=Arabidopsis thaliana GN=At1g29660 PE=2 SV=1
psi-miR164a	down	Cluster-9706.14061	down	0.844454	22.817	-4.7559	2.0283e-06	0.00010019	Beta-glucosidase BoGH3B OS=Bacteroides ovatus (strain ATCC 8483 / DSM 1896 / JCM 5824 / NCTC 11153) GN=BACOVA_02659 PE=1 SV=1
psi-miR164a	down	Cluster-9706.10576	down	9.01016	33.208	-1.8819	0.00035871	0.010081	Sodium-coupled neutral amino acid transporter 2 OS=Homo sapiens GN=SLC38A2 PE=1 SV=2
psi-miR398b-3p	down	Cluster-9706.93250	up	47.4061	9.84992	2.2669	4.5297e-08	3.015e-06	30S ribosomal protein S10, chloroplastic OS=Mesembryanthemum crystallinum GN=RPS10 PE=2 SV=1
psi-miR398b-3p	down	Cluster-9706.79966	up	19.3504	0	5.2743	2.9267e-06	0.00014001	F-box protein At2g32560 OS=Arabidopsis thaliana GN=At2g32560 PE=2 SV=1
psi-miR398b-3p	down	Cluster-9706.65101	up	20.6032	4.38862	2.231	0.00035216	0.0099308	Alcohol dehydrogenase class-3 OS=Sparus aurata PE=2 SV=1
psi-miR398b-3p	down	Cluster-5913.0	up	12.0566	0.501958	4.5861	0.00028447	0.0082855	Dehydration-responsive element-binding protein 2C OS=Arabidopsis thaliana GN=DREB2C PE=2 SV=2
psi-miR398b-3p	down	Cluster-9706.66193	up	680.438	223.76	1.6045	1.5743e-63	1.6698e-60	Plastocyanin A, chloroplastic OS=Populus nigra GN=PETE PE=1 SV=2
psi-miR398b-3p	down	Cluster-9706.99156	up	26.6111	4.46743	2.5745	1.1715e-05	0.00049091	Protein TIC 62, chloroplastic OS=Arabidopsis thaliana GN=TIC62 PE=1 SV=1
psi-miR398b-3p	down	Cluster-9706.66188	up	50.8926	0	6.6694	6.8241e-14	8.9994e-12	(R)-mandelonitrile lyase 3 OS=Prunus serotina GN=MDL3 PE=2 SV=1
psi-miR398b-3p	down	Cluster-9706.64342	up	40.585	0	6.3429	1.5916e-11	1.602e-09	(R)-mandelonitrile lyase 3 OS=Prunus serotina GN=MDL3 PE=2 SV=1
psi-miR398b-3p	down	Cluster-9706.77386	up	213.428	86.5953	1.3014	2.4612e-16	3.9963e-14	Plastocyanin, chloroplastic OS=Solanum lycopersicum GN=PETE PE=2 SV=1
psi-miR398b-3p	down	Cluster-9706.96991	down	1.01635	54.7139	-5.7504	5.3263e-14	7.1483e-12	Serine carboxypeptidase-like 40 OS=Arabidopsis thaliana GN=SCPL40 PE=2 SV=2
psi-miR171a-3p	up	Cluster-9706.54644	down	1.19973	238.263	-7.6337	1.089e-51	8.2632e-49	E3 ubiquitin-protein ligase KEG OS=Arabidopsis thaliana GN=KEG PE=1 SV=2
psi-miR171a-3p	up	Cluster-9706.54647	down	51.2364	110.661	-1.1109	3.1127e-05	0.0011662	E3 ubiquitin-protein ligase KEG OS=Arabidopsis thaliana GN=KEG PE=1 SV=2
psi-miR157a-5p	down	Cluster-9706.120233	up	39.5651	17.0114	1.2177	0.000747	0.018707	Squamosa promoter-binding-like protein 14 OS=Oryza sativa subsp. japonica GN=SPL14 PE=2 SV=1
psi-miR157a-5p	down	Cluster-9706.67184	up	19.1772	3.59753	2.4143	0.00031952	0.009128	Squamosa promoter-binding-like protein 9 OS=Arabidopsis thaliana GN=SPL9 PE=2 SV=2
psi-miR157a-5p	down	Cluster-9706.74783	up	178.493	49.1402	1.8609	3.1125e-21	7.0418e-19	24-methylenesterol C-methyltransferase 2 OS=Arabidopsis thaliana GN=SMT2 PE=1 SV=2
psi-miR157a-5p	down	Cluster-9706.79683	down	25.1374	64.35	-1.3561	0.00014092	0.0044627	Pleiotropic drug resistance protein 2 OS=Nicotiana plumbaginifolia GN=PDR2 PE=2 SV=1
psi-miR157a-5p	down	Cluster-9706.79693	down	5.4821	27.7277	-2.3385	0.0001452	0.0045847	Pleiotropic drug resistance protein 2 OS=Nicotiana plumbaginifolia GN=PDR2 PE=2 SV=1
psi-miR157a-5p	down	Cluster-9706.76195	down	22.5183	114.551	-2.3468	9.9383e-15	1.4025e-12	ABC transporter G family member 39 OS=Arabidopsis thaliana GN=ABCG39 PE=3 SV=1
psi-miR157a-5p	down	Cluster-9706.66100	down	0.21741	52.1319	-7.9056	2.6645e-12	2.9766e-10	Cysteine proteinase RD19a OS=Arabidopsis thaliana GN=RD19A PE=2 SV=1
psi-miR157a-5p	down	Cluster-9706.64403	down	5.22978	62.0029	-3.5675	8.7481e-13	1.0224e-10	Cysteine proteinase RD19a OS=Arabidopsis thaliana GN=RD19A PE=2 SV=1
psi-miR157a-5p	down	Cluster-9706.66097	down	309.554	644.429	-1.0578	8.3387e-22	1.9585e-19	Cysteine proteinase RD19a OS=Arabidopsis thaliana GN=RD19A PE=2 SV=1
psi-miR157a-5p	down	Cluster-9706.7543	down	0	11.3854	-4.5091	0.00091498	0.022263	Cationic amino acid transporter 5 OS=Arabidopsis thaliana GN=CAT5 PE=1 SV=1
psi-miR157a-5p	down	Cluster-9706.96085	down	31.3124	91.2073	-1.5424	4.2864e-07	2.4231e-05	Probable NAD(P)H dehydrogenase (quinone) FQR1-like 2 OS=Arabidopsis thaliana GN=At4g36750 PE=1 SV=1
psi-miR157a-5p	down	Cluster-9706.96084	down	20.1949	55.1878	-1.4504	0.00018764	0.0057412	Probable NAD(P)H dehydrogenase (quinone) FQR1-like 2 OS=Arabidopsis thaliana GN=At4g36750 PE=1 SV=1
psi-miR160a-3p	up	Cluster-9706.66959	down	65.8859	176.589	-1.4224	4.9838e-11	4.834e-09	Auxin response factor 6 OS=Arabidopsis thaliana GN=ARF6 PE=1 SV=2
psi-miR160a-3p	up	Cluster-9706.109634	down	4.80601	28.9961	-2.5929	3.3807e-05	0.001257	Probable chlorophyll(ide) b reductase NYC1, chloroplastic OS=Oryza sativa subsp. japonica GN=NYC1 PE=1 SV=1
psi-miR160a-3p	up	Cluster-9706.123481	down	10.5899	44.3972	-2.0678	9.8678e-06	0.00041957	Probable chlorophyll(ide) b reductase NYC1, chloroplastic OS=Oryza sativa subsp. japonica GN=NYC1 PE=1 SV=1
psi-miR160a-3p	up	Cluster-9706.68185	up	92.7529	40.257	1.2042	3.0122e-07	1.7509e-05	Exocyst complex component EXO70B1 OS=Arabidopsis thaliana GN=EXO70B1 PE=1 SV=1
psi-miR160a-3p	up	Cluster-9706.80208	up	13.8679	2.15942	2.683	0.0012402	0.02869	Auxin response factor 18 OS=Oryza sativa subsp. japonica GN=ARF18 PE=2 SV=1
psi-miR160a-3p	up	Cluster-9706.80219	up	12.9227	1.77292	2.8657	0.0012984	0.029814	Auxin response factor 18 OS=Oryza sativa subsp. japonica GN=ARF18 PE=2 SV=1
psi-miR160a-3p	up	Cluster-9706.80204	up	24.7786	3.58398	2.7895	1.0917e-05	0.00045999	Auxin response factor 18 OS=Oryza sativa subsp. japonica GN=ARF18 PE=2 SV=1
psi-miR160a-3p	up	Cluster-9706.80209	up	15.6619	2.65887	2.5584	0.00080324	0.019898	Auxin response factor 18 OS=Oryza sativa subsp. japonica GN=ARF18 PE=2 SV=1
psi-miR160a-3p	up	Cluster-9706.60013	up	20.4595	2.61018	2.9706	3.9035e-05	0.0014304	Protein RSI-1 OS=Solanum lycopersicum GN=RSI-1 PE=2 SV=1
psi-miR160a-3p	up	Cluster-9706.57334	up	24.791	8.54031	1.5375	0.0017891	0.03915	Poly [ADP-ribose] polymerase 1 OS=Arabidopsis thaliana GN=PARP1 PE=1 SV=2
psi-miR160a-3p	up	Cluster-9706.80219	up	12.9227	1.77292	2.8657	0.0012984	0.029814	Auxin response factor 18 OS=Oryza sativa subsp. japonica GN=ARF18 PE=2 SV=1
psi-miR399b	up	Cluster-9706.66979	down	2.95139	17.9746	-2.6065	0.0010577	0.025087	Nuclear transport factor 2 OS=Arabidopsis thaliana GN=NTF2 PE=1 SV=1
psi-miR399b	up	Cluster-9706.14170	down	3.59611	24.1843	-2.7496	8.8652e-05	0.0029604	Receptor-like cytosolic serine/threonine-protein kinase RBK2 OS=Arabidopsis thaliana GN=RBK2 PE=1 SV=1
psi-miR399b	up	Cluster-9706.14171	down	8.80114	41.3267	-2.2313	6.9396e-06	0.00030384	Receptor-like cytosolic serine/threonine-protein kinase RBK2 OS=Arabidopsis thaliana GN=RBK2 PE=1 SV=1
psi-miR399b	up	Cluster-9706.12002	down	0.883782	17.1168	-4.2756	6.1444e-05	0.0021417	-//-
psi-miR399b	up	Cluster-9706.114442	up	39.8214	6.3076	2.6584	5.0989e-08	3.3688e-06	Carbonic anhydrase, chloroplastic OS=Pisum sativum PE=1 SV=1
psi-miR399b	up	Cluster-9706.60552	up	55.4273	7.99017	2.7943	4.5968e-11	4.4719e-09	Glucan endo-1,3-beta-glucosidase 11 OS=Arabidopsis thaliana GN=At1g32860 PE=1 SV=1
psi-miR399b	up	Cluster-9706.65664	up	47.4591	13.6533	1.7974	1.8046e-06	9.0224e-05	Midasin OS=Dictyostelium discoideum GN=mdn1 PE=3 SV=2
psi-miR399b	up	Cluster-9706.26250	up	49.3486	16.1098	1.6151	5.3725e-06	0.00024344	Formamidopyrimidine-DNA glycosylase OS=Arabidopsis thaliana GN=FPG1 PE=1 SV=1
psi-miR399b	up	Cluster-9706.101912	up	9.38002	0	4.2296	0.0016457	0.036529	-//-
psi-miR164c-5p	down	Cluster-9706.93232	up	72.9867	31.6906	1.2036	5.5552e-06	0.00025022	NAC domain-containing protein 100 OS=Arabidopsis thaliana GN=NAC100 PE=2 SV=1
psi-miR164c-5p	down	Cluster-9706.41658	up	38.8139	0.100392	8.5948	1.8242e-09	1.475e-07	GDSL esterase/lipase At1g29660 OS=Arabidopsis thaliana GN=At1g29660 PE=2 SV=1
psi-miR164c-5p	down	Cluster-9706.55412	up	13.6226	2.1534	2.6613	0.0014322	0.032448	Axial regulator YABBY 3 OS=Arabidopsis thaliana GN=YAB3 PE=1 SV=1
psi-miR164c-5p	down	Cluster-9706.96712	up	13.1918	0	4.7216	0.00013649	0.0043416	Protein phosphatase 1 regulatory subunit pprA OS=Dictyostelium discoideum GN=pprA PE=3 SV=1
psi-miR164c-5p	down	Cluster-9706.93250	up	47.4061	9.84992	2.2669	4.5297e-08	3.015e-06	30S ribosomal protein S10, chloroplastic OS=Mesembryanthemum crystallinum GN=RPS10 PE=2 SV=1
psi-miR164c-5p	down	Cluster-9706.14061	down	0.844454	22.817	-4.7559	2.0283e-06	0.00010019	Beta-glucosidase BoGH3B OS=Bacteroides ovatus (strain ATCC 8483 / DSM 1896 / JCM 5824 / NCTC 11153) GN=BACOVA_02659 PE=1 SV=1
psi-miR164c-5p	down	Cluster-9706.10576	down	9.01016	33.208	-1.8819	0.00035871	0.010081	Sodium-coupled neutral amino acid transporter 2 OS=Homo sapiens GN=SLC38A2 PE=1 SV=2
psi-miR164c-5p	down	Cluster-9706.42611	down	0	14.3399	-4.842	0.00015721	0.004909	-//-
psi-miR156a-5p	up	Cluster-9706.66100	down	0.21741	52.1319	-7.9056	2.6645e-12	2.9766e-10	Cysteine proteinase RD19a OS=Arabidopsis thaliana GN=RD19A PE=2 SV=1
psi-miR156a-5p	up	Cluster-9706.64403	down	5.22978	62.0029	-3.5675	8.7481e-13	1.0224e-10	Cysteine proteinase RD19a OS=Arabidopsis thaliana GN=RD19A PE=2 SV=1
psi-miR156a-5p	up	Cluster-9706.66097	down	309.554	644.429	-1.0578	8.3387e-22	1.9585e-19	Cysteine proteinase RD19a OS=Arabidopsis thaliana GN=RD19A PE=2 SV=1
psi-miR156a-5p	up	Cluster-9706.120233	up	39.5651	17.0114	1.2177	0.000747	0.018707	Squamosa promoter-binding-like protein 14 OS=Oryza sativa subsp. japonica GN=SPL14 PE=2 SV=1
psi-miR156a-5p	up	Cluster-9706.67184	up	19.1772	3.59753	2.4143	0.00031952	0.009128	Squamosa promoter-binding-like protein 9 OS=Arabidopsis thaliana GN=SPL9 PE=2 SV=2
psi-miR156a-5p	up	Cluster-5031.0	up	10.9589	1.00392	3.4484	0.0013847	0.03151	Wall-associated receptor kinase 3 OS=Arabidopsis thaliana GN=WAK3 PE=2 SV=2
psi-miR157d	down	Cluster-9706.120233	up	39.5651	17.0114	1.2177	0.000747	0.018707	Squamosa promoter-binding-like protein 14 OS=Oryza sativa subsp. japonica GN=SPL14 PE=2 SV=1
psi-miR157d	down	Cluster-9706.67184	up	19.1772	3.59753	2.4143	0.00031952	0.009128	Squamosa promoter-binding-like protein 9 OS=Arabidopsis thaliana GN=SPL9 PE=2 SV=2
psi-miR157d	down	Cluster-9706.74783	up	178.493	49.1402	1.8609	3.1125e-21	7.0418e-19	24-methylenesterol C-methyltransferase 2 OS=Arabidopsis thaliana GN=SMT2 PE=1 SV=2
psi-miR157d	down	Cluster-9706.54101	up	22.5298	7.50929	1.5851	0.0023886	0.049553	Transcription factor bHLH130 OS=Arabidopsis thaliana GN=BHLH130 PE=1 SV=1
psi-miR157d	down	Cluster-9706.7543	down	0	11.3854	-4.5091	0.00091498	0.022263	Cationic amino acid transporter 5 OS=Arabidopsis thaliana GN=CAT5 PE=1 SV=1
psi-miR157d	down	Cluster-9706.96085	down	31.3124	91.2073	-1.5424	4.2864e-07	2.4231e-05	Probable NAD(P)H dehydrogenase (quinone) FQR1-like 2 OS=Arabidopsis thaliana GN=At4g36750 PE=1 SV=1
psi-miR157d	down	Cluster-9706.96084	down	20.1949	55.1878	-1.4504	0.00018764	0.0057412	Probable NAD(P)H dehydrogenase (quinone) FQR1-like 2 OS=Arabidopsis thaliana GN=At4g36750 PE=1 SV=1
psi-miR157d	down	Cluster-9706.66100	down	0.21741	52.1319	-7.9056	2.6645e-12	2.9766e-10	Cysteine proteinase RD19a OS=Arabidopsis thaliana GN=RD19A PE=2 SV=1
psi-miR157d	down	Cluster-9706.64403	down	5.22978	62.0029	-3.5675	8.7481e-13	1.0224e-10	Cysteine proteinase RD19a OS=Arabidopsis thaliana GN=RD19A PE=2 SV=1
psi-miR157d	down	Cluster-9706.66097	down	309.554	644.429	-1.0578	8.3387e-22	1.9585e-19	Cysteine proteinase RD19a OS=Arabidopsis thaliana GN=RD19A PE=2 SV=1
psi-miR827	down	Cluster-9706.84945	up	154.76	29.4785	2.3923	2.5794e-24	6.9709e-22	REF/SRPP-like protein At1g67360 OS=Arabidopsis thaliana GN=At1g67360 PE=2 SV=1
psi-miR827	down	Cluster-9706.74387	up	31.1732	4.0759	2.9351	4.4177e-07	2.4916e-05	D-xylose-proton symporter-like 3, chloroplastic OS=Arabidopsis thaliana GN=At5g59250 PE=2 SV=2
psi-miR827	down	Cluster-9706.71347	up	13.4865	1.94007	2.7973	0.0011578	0.027083	D-xylose-proton symporter-like 3, chloroplastic OS=Arabidopsis thaliana GN=At5g59250 PE=2 SV=2
psi-miR827	down	Cluster-9706.109338	down	36.3296	132.868	-1.8708	1.1866e-12	1.3658e-10	Aspartate aminotransferase, mitochondrial OS=Arabidopsis thaliana GN=ASP1 PE=1 SV=1
psi-miR827	down	Cluster-9706.121318	down	3.44896	511.12	-7.2114	4.653e-112	9.367e-109	Glucan endo-1,3-beta-glucosidase OS=Prunus avium PE=1 SV=1
psi-miR827	down	Cluster-9706.64010	down	0	14.6988	-4.8776	0.0001273	0.0040811	D-xylose-proton symporter-like 3, chloroplastic OS=Arabidopsis thaliana GN=At5g59250 PE=2 SV=2
psi-miR172e-3p	up	Cluster-9706.85667	up	17.1047	3.60556	2.2461	0.0010821	0.025578	Ethylene-responsive transcription factor RAP2-7 OS=Arabidopsis thaliana GN=RAP2-7 PE=2 SV=2
psi-miR172e-3p	up	Cluster-9706.44110	up	37.2156	11.277	1.7225	3.8449e-05	0.0014105	Protein LUTEIN DEFICIENT 5, chloroplastic OS=Arabidopsis thaliana GN=CYP97A3 PE=1 SV=1
psi-miR172e-3p	up	Cluster-9706.101454	up	40.4299	13.8651	1.544	6.3483e-05	0.0021989	C2 domain-containing protein At1g53590 OS=Arabidopsis thaliana GN=NTMC2T6.1 PE=1 SV=2
psi-miR396b-3p	up	Cluster-9706.41125	up	9.61776	0.22036	5.4478	0.00096153	0.023202	-//-
psi-miR396b-3p	up	Cluster-9706.59996	up	220.545	33.8731	2.7029	3.2303e-38	1.6012e-35	-//-
psi-miR396b-3p	up	Cluster-9706.59999	up	10.3336	0.554664	4.2196	0.00096012	0.023185	-//-
psi-miR396b-3p	up	Cluster-9706.95607	up	20.4768	4.49754	2.1868	0.00042703	0.011643	Ribosomal RNA-processing protein 7 homolog A OS=Homo sapiens GN=RRP7A PE=1 SV=2
psi-miR172a	up	Cluster-9706.85667	up	17.1047	3.60556	2.2461	0.0010821	0.025578	Ethylene-responsive transcription factor RAP2-7 OS=Arabidopsis thaliana GN=RAP2-7 PE=2 SV=2
psi-miR172a	up	Cluster-9706.25948	up	18.8215	4.50357	2.0632	0.0010883	0.0257	-//-
psi-miR172a	up	Cluster-9706.77735	up	14.3407	2.03644	2.816	0.00077706	0.019333	-//-
C_1 vs C_9	up/down	Related mRNA	up/down	C_1_readcount	C_9_readcount	log2.Fold_change.	p.value	q.value.Storey.et.al..2003.	Gene description
psi-miR166e-5p	up	Cluster-9706.40334	down	48.5083	99.9791	-1.0434	0.00018192	0.0037936	Protein DA1-related 1 OS=Arabidopsis thaliana GN=DAR1 PE=1 SV=3
psi-miR166e-5p	up	Cluster-9706.86406	down	19.2371	45.2791	-1.235	0.00321	0.044305	Glucan endo-1,3-beta-glucosidase 11 OS=Arabidopsis thaliana GN=At1g32860 PE=1 SV=1
psi-miR166e-5p	up	Cluster-9706.13393	down	4.53523	163.798	-5.1746	3.5696e-38	9.5711e-36	Peroxisomal membrane protein PMP22 OS=Arabidopsis thaliana GN=PMP22 PE=1 SV=1
psi-miR166e-5p	up	Cluster-9706.122810	down	0.453523	9.3757	-4.3697	0.0028237	0.039968	-//-
psi-miR166e-5p	up	Cluster-9706.61249	down	20.7237	77.0738	-1.895	4.3669e-08	1.83e-06	-//-
psi-miR166e-5p	up	Cluster-9706.40334	down	48.5083	99.9791	-1.0434	0.00018192	0.0037936	Protein DA1-related 1 OS=Arabidopsis thaliana GN=DAR1 PE=1 SV=3
psi-miR162a-5p	down	Cluster-9706.96260	up	17.0116	3.73975	2.1855	0.00135	0.021437	Probable glucuronoxylan glucuronosyltransferase IRX7 OS=Arabidopsis thaliana GN=IRX7 PE=2 SV=1
psi-miR162a-5p	down	Cluster-9706.81659	up	18.3509	5.40682	1.763	0.003413	0.046612	50S ribosomal protein L17, chloroplastic OS=Nicotiana tabacum GN=RPL17 PE=2 SV=1
psi-miR162a-5p	down	Cluster-9706.82659	up	75.8041	35.2401	1.1051	1.3618e-05	0.00036898	T-complex protein 1 subunit epsilon OS=Arabidopsis thaliana GN=CCT5 PE=1 SV=1
psi-miR162a-5p	down	Cluster-9706.50392	up	56.6491	25.8313	1.1329	0.00012983	0.0028178	T-complex protein 1 subunit epsilon OS=Arabidopsis thaliana GN=CCT5 PE=1 SV=1
psi-miR162a-5p	down	Cluster-9706.16127	up	12.6832	0.863367	3.8768	0.00035272	0.0067472	Anthocyanin regulatory C1 protein OS=Zea mays GN=C1 PE=2 SV=1
psi-miR164a	down	Cluster-9706.41658	up	65.4365	0.100275	9.35	1.0121e-13	8.1387e-12	GDSL esterase/lipase At1g29660 OS=Arabidopsis thaliana GN=At1g29660 PE=2 SV=1
psi-miR164a	down	Cluster-9706.48713	up	32.7856	7.27946	2.1712	9.2946e-06	0.00025978	Ascorbate transporter, chloroplastic OS=Arabidopsis thaliana GN=PHT4;4 PE=1 SV=1
psi-miR398a-3p	down	Cluster-9706.93250	up	40.8873	9.83847	2.0551	1.6167e-06	5.2416e-05	30S ribosomal protein S10, chloroplastic OS=Mesembryanthemum crystallinum GN=RPS10 PE=2 SV=1
psi-miR398a-3p	down	Cluster-9706.68420	up	31.4582	3.11504	3.3361	8.998e-08	3.6073e-06	Polyketide synthase 1 OS=Rubus idaeus GN=PKS1 PE=1 SV=1
psi-miR398a-3p	down	Cluster-9706.86313	up	38.0229	16.6637	1.1902	0.0011745	0.019071	60S ribosomal protein L23a OS=Daucus carota GN=RPL23A PE=2 SV=1
psi-miR398a-3p	down	Cluster-9706.40728	up	23.3297	1.47053	3.9878	1.0318e-06	3.4582e-05	LIM domain-containing protein WLIM1 OS=Arabidopsis thaliana GN=WLIM1 PE=1 SV=1
psi-miR398a-3p	down	Cluster-9706.64239	up	96.2026	43.6832	1.139	5.5668e-07	1.9478e-05	Superoxide dismutase [Cu-Zn] OS=Paulownia kawakamii GN=SODCC PE=2 SV=1
psi-miR398a-3p	down	Cluster-9706.69246	up	33.9117	11.7748	1.5261	0.00028605	0.0056109	Developmental protein SEPALLATA 1 OS=Arabidopsis thaliana GN=SEP1 PE=1 SV=2
psi-miR398a-3p	down	Cluster-9706.77386	up	185.393	86.4946	1.0999	1.1965e-11	7.9872e-10	Plastocyanin, chloroplastic OS=Solanum lycopersicum GN=PETE PE=2 SV=1
psi-miR398a-3p	down	Cluster-9706.56938	up	195.116	78.3513	1.3163	3.2701e-15	2.9949e-13	ABC transporter B family member 1 OS=Arabidopsis thaliana GN=ABCB1 PE=1 SV=1
psi-miR390b-3p	up	Cluster-9706.24400	down	6.12256	60.0647	-3.2943	1.0628e-11	7.1143e-10	-//-
psi-miR390b-3p	up	Cluster-9706.69078	down	13.1617	37.7299	-1.5194	0.0012862	0.020594	Protein OBERON 4 OS=Arabidopsis thaliana GN=OBE4 PE=1 SV=2
psi-miR390b-3p	up	Cluster-9706.69851	down	26.273	71.9197	-1.4528	1.8628e-05	0.00049045	Protein OBERON 4 OS=Arabidopsis thaliana GN=OBE4 PE=1 SV=2
psi-miR390b-3p	up	Cluster-1432.0	down	0	9.49403	-4.247	0.0028743	0.04055	-//-
psi-miR390b-3p	up	Cluster-9706.37206	down	0	18.3323	-5.1963	1.5334e-05	0.00041045	-//-
psi-miR390b-3p	up	Cluster-9706.44767	down	2.60005	35.4391	-3.7687	3.1989e-08	1.371e-06	RNA replication polyprotein OS=Apple stem pitting virus (isolate PA66) GN=ORF1 PE=3 SV=1
psi-miR390b-3p	up	Cluster-9706.5157	down	0	15.4925	-4.9535	7.9126e-05	0.0018083	Beta-D-glucosyl crocetin beta-1,6-glucosyltransferase OS=Gardenia jasminoides GN=UGT94E5 PE=1 SV=1
psi-miR172e-3p	up	Cluster-9706.77900	down	17.7695	47.3919	-1.4152	0.00067789	0.011931	2-oxoisovalerate dehydrogenase subunit alpha 2, mitochondrial OS=Arabidopsis thaliana GN=At5g09300 PE=1 SV=1
psi-miR396b-3p	up	Cluster-9706.41026	down	25.7361	61.0273	-1.2457	0.00056495	0.010191	-//-
psi-miR396b-3p	up	Cluster-9706.71308	down	11.9304	59.3527	-2.3147	3.212e-08	1.376e-06	-//-
psi-miR396b-3p	up	Cluster-9706.124384	down	1.48801	19.6368	-3.7221	4.1894e-05	0.0010217	Probable leucine-rich repeat receptor-like protein kinase At5g63930 OS=Arabidopsis thaliana GN=At5g63930 PE=2 SV=1
psi-miR396b-3p	up	Cluster-9706.80650	down	31.3135	70.228	-1.1653	0.00050028	0.009167	Serine/threonine-protein kinase STN7, chloroplastic OS=Arabidopsis thaliana GN=STN7 PE=1 SV=1
psi-miR396b-3p	up	Cluster-9706.51920	down	27.3384	119.358	-2.1263	1.3272e-13	1.0567e-11	Putative polyol transporter 1 OS=Arabidopsis thaliana GN=PLT1 PE=3 SV=1
psi-miR396a-3p	up	Cluster-9706.70663	down	38.6914	119.82	-1.6308	1.2185e-09	6.4129e-08	-//-
psi-miR396a-3p	up	Cluster-9706.21542	down	1.31522	32.4891	-4.6266	1.7092e-08	7.617e-07	E3 ubiquitin-protein ligase At1g63170 OS=Arabidopsis thaliana GN=At1g63170 PE=2 SV=2
psi-miR171a-3p	up	Cluster-9706.54644	down	0.244449	237.986	-9.9271	3.4634e-40	9.9219e-38	E3 ubiquitin-protein ligase KEG OS=Arabidopsis thaliana GN=KEG PE=1 SV=2
psi-miR171a-3p	up	Cluster-9706.54647	down	25.8168	110.532	-2.0981	1.6863e-12	1.2241e-10	E3 ubiquitin-protein ligase KEG OS=Arabidopsis thaliana GN=KEG PE=1 SV=2
psi-miR171a-3p	up	Cluster-9706.54646	down	14.6275	78.2355	-2.4191	6.468e-11	4.0141e-09	E3 ubiquitin-protein ligase KEG OS=Arabidopsis thaliana GN=KEG PE=1 SV=2
psi-miR171a-3p	up	Cluster-9706.86251	down	1.79141	15.6634	-3.1282	0.00071118	0.012433	Cysteine-rich receptor-like protein kinase 10 OS=Arabidopsis thaliana GN=CRK10 PE=1 SV=3
psi-miR396b-5p	up	Cluster-9706.110949	down	13.1177	64.0571	-2.2878	1.1955e-08	5.4435e-07	Probable inactive purple acid phosphatase 29 OS=Arabidopsis thaliana GN=PAP29 PE=2 SV=1
psi-miR396b-5p	up	Cluster-9706.72911	down	29.479	65.834	-1.1591	0.00079762	0.013705	NEDD8 ultimate buster 1 OS=Mus musculus GN=Nub1 PE=1 SV=2
psi-miR396b-5p	up	Cluster-9706.80921	down	47.9455	97.59	-1.0253	0.00027664	0.0054623	4-coumarate--CoA ligase-like 5 OS=Arabidopsis thaliana GN=4CLL5 PE=1 SV=2
psi-miR396b-5p	up	Cluster-9706.54492	down	56.7538	295.436	-2.3801	3.3689e-36	8.4448e-34	-//-
psi-miR396b-5p	up	Cluster-9706.1768	down	3.26174	126.514	-5.2775	5.2825e-30	1.0549e-27	Transcription factor MYB24 OS=Arabidopsis thaliana GN=MYB24 PE=1 SV=1
psi-miR396b-5p	up	Cluster-9706.69746	down	0	13.0162	-4.7022	0.00034088	0.0065442	-//-
psi-miR397a	up	Cluster-9706.118507	down	0	27.3635	-5.7742	1.0138e-07	4.0308e-06	Probable 2-oxoglutarate-dependent dioxygenase AOP1.2 OS=Arabidopsis thaliana GN=AOP1.2 PE=2 SV=1
psi-miR397a	up	Cluster-9706.72428	down	14.0959	46.7502	-1.7297	6.9628e-05	0.0016146	Protein LONGIFOLIA 1 OS=Arabidopsis thaliana GN=LNG1 PE=1 SV=1
psi-miR397a	up	Cluster-9706.1522	down	0.272114	21.9487	-6.3338	1.9676e-06	6.2859e-05	Laccase-7 OS=Arabidopsis thaliana GN=LAC7 PE=2 SV=1
psi-miR397a	up	Cluster-9706.19091	down	8.24414	44.309	-2.4262	8.429e-07	2.8761e-05	Exocyst complex component EXO70B1 OS=Arabidopsis thaliana GN=EXO70B1 PE=1 SV=1
psi-miR397a	up	Cluster-9706.74385	down	6.43503	23.2507	-1.8533	0.003101	0.043085	-//-
psi-miR397a	up	Cluster-9706.19091	down	8.24414	44.309	-2.4262	8.429e-07	2.8761e-05	Exocyst complex component EXO70B1 OS=Arabidopsis thaliana GN=EXO70B1 PE=1 SV=1
psi-miR172a	up	Cluster-9706.98852	down	45.7351	94.2579	-1.0433	0.00027913	0.0055047	26S protease regulatory subunit 6A homolog OS=Solanum lycopersicum GN=TBP1 PE=2 SV=1
psi-miR319a	up	Cluster-9706.31850	down	6.06723	27.5951	-2.1853	0.00028609	0.0056109	Thioredoxin-like protein CXXS1 OS=Arabidopsis thaliana GN=CXXS1 PE=2 SV=2
psi-miR319a	up	Cluster-9706.14884	down	8.39017	50.689	-2.5949	3.9786e-08	1.676e-06	Zinc finger protein ZAT12 OS=Arabidopsis thaliana GN=ZAT12 PE=2 SV=1
psi-miR319a	up	Cluster-9706.74168	down	54.7887	167.757	-1.6144	9.7865e-13	7.2687e-11	-//-
psi-miR319a	up	Cluster-9706.25206	down	2.99325	122.285	-5.3524	3.8892e-29	7.4872e-27	NAC domain-containing protein 100 OS=Arabidopsis thaliana GN=NAC100 PE=2 SV=1
psi-miR319a	up	Cluster-9706.109338	down	17.7781	132.714	-2.9001	2.7522e-21	3.7207e-19	Aspartate aminotransferase, mitochondrial OS=Arabidopsis thaliana GN=ASP1 PE=1 SV=1
psi-miR414	down	Cluster-9706.79391	up	18.2575	4.35895	2.0664	0.0013034	0.020807	Homeobox-leucine zipper protein HAT4 OS=Arabidopsis thaliana GN=HAT4 PE=1 SV=1
psi-miR414	down	Cluster-9706.79404	up	32.8786	5.15764	2.6724	7.1637e-07	2.4715e-05	Homeobox-leucine zipper protein HAT4 OS=Arabidopsis thaliana GN=HAT4 PE=1 SV=1
psi-miR414	down	Cluster-9706.64533	up	14.0139	0.701924	4.3194	0.00011201	0.0024756	-//-
psi-miR414	down	Cluster-9706.71371	up	47.4607	13.1415	1.8526	1.1999e-06	3.9856e-05	Rubisco accumulation factor 2, chloroplastic OS=Arabidopsis thaliana GN=RAF2 PE=2 SV=1
psi-miR164c-5p	down	Cluster-9706.41658	up	65.4365	0.100275	9.35	1.0121e-13	8.1387e-12	GDSL esterase/lipase At1g29660 OS=Arabidopsis thaliana GN=At1g29660 PE=2 SV=1
psi-miR164c-5p	down	Cluster-9706.55414	up	10.0995	0.752062	3.7473	0.0016026	0.024865	Axial regulator YABBY 3 OS=Arabidopsis thaliana GN=YAB3 PE=1 SV=1
psi-miR164c-5p	down	Cluster-9706.55412	up	32.7357	2.1509	3.9279	8.2909e-09	3.8741e-07	Axial regulator YABBY 3 OS=Arabidopsis thaliana GN=YAB3 PE=1 SV=1
psi-miR164c-5p	down	Cluster-9706.48713	up	32.7856	7.27946	2.1712	9.2946e-06	0.00025978	Ascorbate transporter, chloroplastic OS=Arabidopsis thaliana GN=PHT4;4 PE=1 SV=1
psi-miR164c-5p	down	Cluster-9706.96712	up	42.2144	0	6.3997	6.7943e-12	4.6508e-10	Protein phosphatase 1 regulatory subunit pprA OS=Dictyostelium discoideum GN=pprA PE=3 SV=1
psi-miR164c-5p	down	Cluster-9706.93250	up	40.8873	9.83847	2.0551	1.6167e-06	5.2416e-05	30S ribosomal protein S10, chloroplastic OS=Mesembryanthemum crystallinum GN=RPS10 PE=2 SV=1
psi-miR156a-5p	up	Cluster-9706.59575	down	1.12338	15.2232	-3.7604	0.00029298	0.0057285	Calcium-transporting ATPase 12, plasma membrane-type OS=Arabidopsis thaliana GN=ACA12 PE=2 SV=1
psi-miR156a-5p	up	Cluster-9706.66100	down	18.7173	52.0712	-1.4761	0.00022284	0.0045302	Cysteine proteinase RD19a OS=Arabidopsis thaliana GN=RD19A PE=2 SV=1
psi-miR156a-5p	up	Cluster-9706.64403	down	0.454883	61.9308	-7.089	3.7425e-15	3.405e-13	Cysteine proteinase RD19a OS=Arabidopsis thaliana GN=RD19A PE=2 SV=1
psi-miR156a-5p	up	Cluster-9706.66097	down	228.42	643.68	-1.4947	2.5963e-39	7.2439e-37	Cysteine proteinase RD19a OS=Arabidopsis thaliana GN=RD19A PE=2 SV=1
psi-miR156a-5p	up	Cluster-9706.66097	down	228.42	643.68	-1.4947	2.5963e-39	7.2439e-37	Cysteine proteinase RD19a OS=Arabidopsis thaliana GN=RD19A PE=2 SV=1
psi-miR858a	up	Cluster-9706.27202	down	1.9048	17.5827	-3.2064	0.00028273	0.0055609	Transcription factor WER OS=Arabidopsis thaliana GN=WER PE=1 SV=1
psi-miR858a	up	Cluster-9706.125163	down	0.37597	20.2189	-5.7489	4.7354e-06	0.00014073	Transcription factor MYB108 OS=Arabidopsis thaliana GN=MYB108 PE=1 SV=1
psi-miR858a	up	Cluster-7815.1	down	0.292522	11.3311	-5.2756	0.0006606	0.011678	Transcription factor MYB3 OS=Arabidopsis thaliana GN=MYB3 PE=1 SV=1
psi-miR858a	up	Cluster-9706.25441	down	4.22139	329.007	-6.2843	7.938e-76	5.7022e-73	Transcription factor MYB108 OS=Arabidopsis thaliana GN=MYB108 PE=1 SV=1
psi-miR858a	up	Cluster-9706.17680	down	3.26174	126.514	-5.2775	5.2825e-30	1.0549e-27	Transcription factor MYB24 OS=Arabidopsis thaliana GN=MYB24 PE=1 SV=1
psi-miR858a	up	Cluster-9706.81596	down	3.93567	92.1401	-4.5491	3.1027e-21	4.1828e-19	Transcription factor MYB108 OS=Arabidopsis thaliana GN=MYB108 PE=1 SV=1
psi-miR858a	up	Cluster-9706.107462	down	3.70483	41.1964	-3.475	8.0411e-09	3.761e-07	Transcription factor MYB108 OS=Arabidopsis thaliana GN=MYB108 PE=1 SV=1
psi-miR858a	up	Cluster-9706.98148	down	83.9117	395.029	-2.235	3.7505e-44	1.2363e-41	-//-
psi-miR858a	up	Cluster-9706.22979	down	23.5995	144.201	-2.6113	1.4308e-20	1.8462e-18	Protein TRANSPARENT TESTA 12 OS=Arabidopsis thaliana GN=TT12 PE=2 SV=1
psi-miR858a	up	Cluster-9706.69146	down	21.0203	82.8752	-1.9792	4.5683e-09	2.2197e-07	F-box protein CPR30 OS=Arabidopsis thaliana GN=CPR30 PE=1 SV=2
psi-miR858a	up	Cluster-9706.65620	down	1.8286	17.6258	-3.2689	0.00024359	0.004893	F-box protein CPR30 OS=Arabidopsis thaliana GN=CPR30 PE=1 SV=2
psi-miR396a-5p	up	Cluster-9706.72911	down	29.479	65.834	-1.1591	0.00079762	0.013705	NEDD8 ultimate buster 1 OS=Mus musculus GN=Nub1 PE=1 SV=2
psi-miR396a-5p	up	Cluster-9706.80921	down	47.9455	97.59	-1.0253	0.00027664	0.0054623	4-coumarate--CoA ligase-like 5 OS=Arabidopsis thaliana GN=4CLL5 PE=1 SV=2
psi-miR396a-5p	up	Cluster-9706.30698	down	12.8224	35.3213	-1.4619	0.0025638	0.03685	Receptor-like protein kinase HERK 1 OS=Arabidopsis thaliana GN=HERK1 PE=1 SV=1
psi-miR858b	up	Cluster-9706.27202	down	1.9048	17.5827	-3.2064	0.00028273	0.0055609	Transcription factor WER OS=Arabidopsis thaliana GN=WER PE=1 SV=1
psi-miR858b	up	Cluster-9706.98148	down	83.9117	395.029	-2.235	3.7505e-44	1.2363e-41	-//-
psi-miR858b	up	Cluster-9706.125163	down	0.37597	20.2189	-5.7489	4.7354e-06	0.00014073	Transcription factor MYB108 OS=Arabidopsis thaliana GN=MYB108 PE=1 SV=1
psi-miR858b	up	Cluster-7815.1	down	0.292522	11.3311	-5.2756	0.0006606	0.011678	Transcription factor MYB3 OS=Arabidopsis thaliana GN=MYB3 PE=1 SV=1
psi-miR858b	up	Cluster-9706.69940	down	185.484	439.5	-1.2446	2.3173e-20	2.974e-18	Beta-galactosidase OS=Malus domestica PE=1 SV=1
psi-miR858b	up	Cluster-9706.74090	down	64.1145	1116.59	-4.1223	3.3301e-225	1.1448e-221	Beta-galactosidase OS=Malus domestica PE=1 SV=1
psi-miR858b	up	Cluster-9706.69146	down	21.0203	82.8752	-1.9792	4.5683e-09	2.2197e-07	F-box protein CPR30 OS=Arabidopsis thaliana GN=CPR30 PE=1 SV=2
psi-miR858b	up	Cluster-9706.65620	down	1.8286	17.6258	-3.2689	0.00024359	0.004893	F-box protein CPR30 OS=Arabidopsis thaliana GN=CPR30 PE=1 SV=2
psi-miR157a-5p	down	Cluster-9706.120233	up	36.5948	16.9916	1.1068	0.0024806	0.03589	Squamosa promoter-binding-like protein 14 OS=Oryza sativa subsp. japonica GN=SPL14 PE=2 SV=1
psi-miR157a-5p	down	Cluster-9706.67184	up	19.1668	3.59335	2.4152	0.00032586	0.0062984	Squamosa promoter-binding-like protein 9 OS=Arabidopsis thaliana GN=SPL9 PE=2 SV=2
psi-miR157a-5p	down	Cluster-9706.74783	up	225.96	49.0831	2.2028	8.5573e-32	1.8386e-29	24-methylenesterol C-methyltransferase 2 OS=Arabidopsis thaliana GN=SMT2 PE=1 SV=2
psi-miR160a-3p	up	Cluster-9706.109634	down	7.37111	28.9624	-1.9742	0.00054186	0.0098207	Probable chlorophyll(ide) b reductase NYC1, chloroplastic OS=Oryza sativa subsp. japonica GN=NYC1 PE=1 SV=1
psi-miR160a-3p	up	Cluster-9706.123481	down	11.3617	44.3456	-1.9646	1.9975e-05	0.00052262	Probable chlorophyll(ide) b reductase NYC1, chloroplastic OS=Oryza sativa subsp. japonica GN=NYC1 PE=1 SV=1
psi-miR160a-3p	up	Cluster-9706.134077	down	0.907046	11.4313	-3.6557	0.0019125	0.028968	BAG family molecular chaperone regulator 1 OS=Arabidopsis thaliana GN=BAG1 PE=1 SV=1
psi-miR166e-5p	up	Cluster-9706.86001	up	32.226	2.06316	3.9653	9.88e-09	4.55e-07	-//-
psi-miR166e-5p	up	Cluster-9706.3632	up	20.6942	0.300825	6.1042	1.38e-06	4.53e-05	Sulfate transporter 3.1 OS=Arabidopsis thaliana GN=SULTR3;1 PE=2 SV=1
psi-miR162a-5p	down	Cluster-9706.9448	down	0.360551	9.52712	-4.7238	0.0021582	0.031941	-//-
psi-miR164a	down	Cluster-9706.94039	down	7.18471	31.8904	-2.1501	0.00011506	0.0025338	NAC domain-containing protein 100 OS=Arabidopsis thaliana GN=NAC100 PE=2 SV=1
psi-miR164a	down	Cluster-9706.98825	down	0.48799	11.2854	-4.5315	0.00094193	0.015818	NAC domain-containing protein 100 OS=Arabidopsis thaliana GN=NAC100 PE=2 SV=1
psi-miR164a	down	Cluster-9706.14061	down	0.226761	22.7905	-6.6511	1.42e-06	4.64e-05	Beta-glucosidase BoGH3B OS=Bacteroides ovatus (strain ATCC 8483 / DSM 1896 / JCM 5824 / NCTC 11153) GN=BACOVA_02659 PE=1 SV=1
psi-miR164a	down	Cluster-9706.15828	down	2.58508	18.601	-2.8471	0.0004478	0.0083325	-//-
psi-miR164a	down	Cluster-9706.10576	down	7.76114	33.1694	-2.0955	0.00011194	0.0024748	Sodium-coupled neutral amino acid transporter 2 OS=Homo sapiens GN=SLC38A2 PE=1 SV=2
psi-miR164a	down	Cluster-9706.79700	down	2.55016	17.9688	-2.8168	0.00060461	0.010805	NAC domain-containing protein 17 OS=Arabidopsis thaliana GN=NAC017 PE=2 SV=1
psi-miR164a	down	Cluster-9706.76855	down	22.5378	62.5816	-1.4734	5.33e-05	0.0012692	NAC domain-containing protein 17 OS=Arabidopsis thaliana GN=NAC017 PE=2 SV=1
psi-miR164a	down	Cluster-9706.19806	down	1.51341	13.5181	-3.159	0.0015764	0.024529	RNA binding protein fox-1 homolog 2 OS=Xenopus tropicalis GN=rbfox2 PE=2 SV=1
psi-miR398a-3p	down	Cluster-9706.124384	down	1.48801	19.6368	-3.7221	4.19e-05	0.0010217	Probable leucine-rich repeat receptor-like protein kinase At5g63930 OS=Arabidopsis thaliana GN=At5g63930 PE=2 SV=1
psi-miR162a-3p	down	Cluster-9706.126668	down	0.352387	10.1443	-4.8474	0.0014645	0.023004	ATP-dependent 6-phosphofructokinase 7 OS=Arabidopsis thaliana GN=PFK7 PE=1 SV=1
psi-miR162a-3p	down	Cluster-9706.54924	down	39.8383	82.6691	-1.0532	0.00059457	0.010646	Protein root UVB sensitive 3 OS=Arabidopsis thaliana GN=RUS3 PE=2 SV=1
psi-miR162a-3p	down	Cluster-9706.114957	down	0	46.2894	-6.5326	5.67e-12	3.91e-10	Probable linoleate 9S-lipoxygenase 5 OS=Solanum tuberosum GN=LOX1.5 PE=2 SV=1
psi-miR162a-3p	down	Cluster-9706.126174	down	3.30165	29.0231	-3.1359	3.96e-06	0.00011953	-//-
psi-miR390b-3p	up	Cluster-9706.67615	up	8.47861	0	4.0838	0.003035	0.042394	U-box domain-containing protein 4 OS=Arabidopsis thaliana GN=PUB4 PE=1 SV=3
psi-miR390b-3p	up	Cluster-9706.74655	up	24.7968	4.66378	2.4106	4.44e-05	0.0010751	-//-
psi-miR390b-3p	up	Cluster-9706.76830	up	35.0673	7.79537	2.1694	4.59e-06	0.00013693	KH domain-containing protein At3g08620 OS=Arabidopsis thaliana GN=At3g08620 PE=2 SV=1
psi-miR390b-3p	up	Cluster-9706.61905	up	15.8991	0.1093	7.1845	3.83e-05	0.00094389	KH domain-containing protein At3g08620 OS=Arabidopsis thaliana GN=At3g08620 PE=2 SV=1
psi-miR390b-3p	up	Cluster-9706.63704	up	31.3343	13.4649	1.2185	0.0027498	0.03905	Elongation factor Ts OS=Cyanothece sp. (strain PCC 7424) GN=tsf PE=3 SV=1
psi-miR390b-3p	up	Cluster-5642.0	up	25.3519	2.75756	3.2006	2.35e-06	7.42e-05	ABC transporter G family member 23 OS=Arabidopsis thaliana GN=ABCG23 PE=2 SV=1
psi-miR172e-3p	up	Cluster-9706.44417	up	9.79609	0.816739	3.5843	0.0021967	0.032401	DNA-directed RNA polymerase I subunit RPA1 OS=Mus musculus GN=Polr1a PE=1 SV=2
psi-miR172e-3p	up	Cluster-9706.95867	up	16.5082	0.952611	4.1152	3.41e-05	0.00084757	Structural maintenance of chromosomes protein 4 OS=Arabidopsis thaliana GN=SMC4 PE=1 SV=1
psi-miR172e-3p	up	Cluster-9706.44110	up	29.8082	11.2639	1.404	0.001293	0.020688	Protein LUTEIN DEFICIENT 5, chloroplastic OS=Arabidopsis thaliana GN=CYP97A3 PE=1 SV=1
psi-miR172e-3p	up	Cluster-9706.36228	up	9.78203	0.446223	4.4543	0.0011602	0.018893	DNA (cytosine-5)-methyltransferase 1 OS=Zea mays GN=MET2A PE=1 SV=1
psi-miR172e-3p	up	Cluster-9706.130418	up	28.6064	5.19574	2.4609	9.24e-06	0.00025849	S-norcoclaurine synthase OS=Thalictrum flavum subsp. glaucum PE=1 SV=1
psi-miR396b-3p	up	Cluster-9706.88144	up	157.561	62.015	1.3452	6.63e-13	4.98e-11	ABC transporter I family member 19 OS=Arabidopsis thaliana GN=ABCI19 PE=2 SV=1
psi-miR396b-3p	up	Cluster-9706.71977	up	10.553	0.63474	4.0553	0.00096391	0.016124	ABC transporter I family member 19 OS=Arabidopsis thaliana GN=ABCI19 PE=2 SV=1
psi-miR396b-3p	up	Cluster-9706.70781	up	23.1405	7.56123	1.6137	0.001885	0.028624	Cyclin-D3-2 OS=Arabidopsis thaliana GN=CYCD3-2 PE=2 SV=1
psi-miR396a-3p	up	Cluster-9706.42094	up	34.5217	12.6697	1.4461	0.00041268	0.0077553	Receptor protein kinase TMK1 OS=Arabidopsis thaliana GN=TMK1 PE=1 SV=1
psi-miR396a-3p	up	Cluster-9706.46196	up	53.0481	19.9783	1.4089	1.69e-05	0.00044934	Receptor protein kinase TMK1 OS=Arabidopsis thaliana GN=TMK1 PE=1 SV=1
psi-miR396a-3p	up	Cluster-9706.60541	up	60.7857	3.81596	3.9936	3.04e-15	2.8e-13	-//-
psi-miR396a-3p	up	Cluster-9706.40450	up	11.3285	0.0997735	6.8271	0.0004364	0.0081515	Cell wall / vacuolar inhibitor of fructosidase 1 OS=Arabidopsis thaliana GN=C/VIF1 PE=1 SV=1
psi-miR396b-5p	up	Cluster-9706.5094	up	7.71805	0.221607	5.1222	0.0032329	0.044573	Growth-regulating factor 5 OS=Arabidopsis thaliana GN=GRF5 PE=1 SV=1
psi-miR396b-5p	up	Cluster-9706.88399	up	10.5734	1.3858	2.9317	0.0033222	0.045606	Growth-regulating factor 6 OS=Oryza sativa subsp. japonica GN=GRF6 PE=2 SV=2
psi-miR396b-5p	up	Cluster-9706.88400	up	30.0826	8.30577	1.8567	0.00010836	0.0024049	Growth-regulating factor 6 OS=Oryza sativa subsp. japonica GN=GRF6 PE=2 SV=2
psi-miR396b-5p	up	Cluster-9706.80463	up	53.3515	12.038	2.1479	1.91e-08	8.43e-07	Glucose-6-phosphate 1-dehydrogenase 4, chloroplastic OS=Arabidopsis thaliana GN=At1g09420 PE=2 SV=1
psi-miR396b-5p	up	Cluster-9706.40271	up	9.69677	0.984198	3.3005	0.0031198	0.043315	Glucose-6-phosphate 1-dehydrogenase 4, chloroplastic OS=Arabidopsis thaliana GN=At1g09420 PE=2 SV=1
psi-miR396b-5p	up	Cluster-9706.81867	up	36.2741	16.5408	1.1329	0.0021976	0.032408	ATP-dependent zinc metalloprotease FTSH 12, chloroplastic OS=Arabidopsis thaliana GN=FTSH12 PE=2 SV=2
psi-miR396b-5p	up	Cluster-9706.52150	up	81.2663	3.96086	4.3588	1.15e-20	1.5e-18	Uncharacterized protein At5g22580 OS=Arabidopsis thaliana GN=At5g22580 PE=1 SV=1
psi-miR396b-5p	up	Cluster-9706.62571	up	191.936	9.27543	4.3711	1.35e-46	4.86e-44	Uncharacterized protein At5g22580 OS=Arabidopsis thaliana GN=At5g22580 PE=1 SV=1
psi-miR396b-5p	up	Cluster-9706.42432	up	15.4356	1.81748	3.0863	0.0002852	0.0055991	Nucleobase-ascorbate transporter 2 OS=Arabidopsis thaliana GN=NAT2 PE=2 SV=2
psi-miR396b-5p	up	Cluster-9706.100419	up	13.5708	0	4.7624	0.00010833	0.0024049	Nucleobase-ascorbate transporter 2 OS=Arabidopsis thaliana GN=NAT2 PE=2 SV=2
psi-miR396b-5p	up	Cluster-9706.84312	up	10.6941	0	4.4187	0.00069632	0.012213	-//-
psi-miR396b-5p	up	Cluster-9706.87357	up	14.813	3.26996	2.1795	0.0028248	0.039968	BTB/POZ domain-containing protein At1g03010 OS=Arabidopsis thaliana GN=At1g03010 PE=2 SV=1
psi-miR397a	up	Cluster-9706.106324	up	13.2007	1.80896	2.8674	0.0011627	0.018927	LON peptidase N-terminal domain and RING finger protein 1 OS=Homo sapiens GN=LONRF1 PE=1 SV=2
psi-miR397a	up	Cluster-9706.40060	up	13.7544	2.4086	2.5136	0.001879	0.028541	tRNA pseudouridine synthase B OS=Flavobacterium johnsoniae (strain ATCC 17061 / DSM 2064 / UW101) GN=truB PE=3 SV=1
psi-miR397a	up	Cluster-9706.108340	up	29.4713	4.92851	2.5801	4e-06	0.00012075	Glucose-1-phosphate adenylyltransferase large subunit 1, chloroplastic OS=Arabidopsis thaliana GN=ADG2 PE=1 SV=3
psi-miR397a	up	Cluster-9706.108344	up	8.15253	0.386058	4.4004	0.0030943	0.043022	Glucose-1-phosphate adenylyltransferase large subunit 1, chloroplastic OS=Arabidopsis thaliana GN=ADG2 PE=1 SV=3
psi-miR172a	up	Cluster-9706.95867	up	16.5082	0.952611	4.1152	3.41e-05	0.00084757	Structural maintenance of chromosomes protein 4 OS=Arabidopsis thaliana GN=SMC4 PE=1 SV=1
psi-miR172a	up	Cluster-9706.77735	up	16.5082	0.952611	4.1152	3.41e-05	0.00084757	Structural maintenance of chromosomes protein 4 OS=Arabidopsis thaliana GN=SMC4 PE=1 SV=1
psi-miR172a	up	Cluster-9706.44417	up	9.79609	0.816739	3.5843	0.0021967	0.032401	DNA-directed RNA polymerase I subunit RPA1 OS=Mus musculus GN=Polr1a PE=1 SV=2
psi-miR172a	up	Cluster-9706.36228	up	9.78203	0.446223	4.4543	0.0011602	0.018893	DNA (cytosine-5)-methyltransferase 1 OS=Zea mays GN=MET2A PE=1 SV=1
psi-miR319a	up	Cluster-18139.2	up	9.74847	1.05289	3.2108	0.003376	0.046231	-//-
psi-miR319a	up	Cluster-9706.35972	up	47.1364	20.4536	1.2045	0.00026924	0.005338	Phosphatidylinositol/phosphatidylcholine transfer protein SFH13 OS=Arabidopsis thaliana GN=SFH13 PE=2 SV=1
psi-miR319a	up	Cluster-9706.64398	up	21.0943	5.79288	1.8645	0.0011546	0.018822	DNA polymerase V OS=Schizosaccharomyces pombe (strain 972 / ATCC 24843) GN=pol5 PE=1 SV=2
psi-miR414	down	Cluster-9706.88256	down	10.6959	84.6661	-2.9847	1.56e-14	1.34e-12	Probable acetyl-CoA acetyltransferase, cytosolic 2 OS=Arabidopsis thaliana GN=At5g47720 PE=2 SV=1
psi-miR414	down	Cluster-9706.95945	down	22.0444	60.558	-1.4579	8.16e-05	0.0018608	Probable acetyl-CoA acetyltransferase, cytosolic 2 OS=Arabidopsis thaliana GN=At5g47720 PE=2 SV=1
psi-miR414	down	Cluster-9706.64462	down	1.46715	13.8419	-3.238	0.0012096	0.019572	BSD domain-containing protein 1 OS=Bos taurus GN=BSDC1 PE=2 SV=1
psi-miR414	down	Cluster-9706.75129	down	3.86084	18.8562	-2.2881	0.001982	0.02983	-//-
psi-miR414	down	Cluster-9706.75129	down	3.86084	18.8562	-2.2881	0.001982	0.02983	-//-
psi-miR414	down	Cluster-9706.75129	down	3.86084	18.8562	-2.2881	0.001982	0.02983	-//-
psi-miR414	down	Cluster-9706.75129	down	3.86084	18.8562	-2.2881	0.001982	0.02983	-//-
psi-miR414	down	Cluster-9706.58254	down	6.16655	54.8022	-3.1517	2.07e-10	1.21e-08	F-box protein At2g27310 OS=Arabidopsis thaliana GN=At2g27310 PE=2 SV=1
psi-miR414	down	Cluster-9706.58254	down	6.16655	54.8022	-3.1517	2.07e-10	1.21e-08	F-box protein At2g27310 OS=Arabidopsis thaliana GN=At2g27310 PE=2 SV=1
psi-miR414	down	Cluster-9706.58254	down	6.16655	54.8022	-3.1517	2.07e-10	1.21e-08	F-box protein At2g27310 OS=Arabidopsis thaliana GN=At2g27310 PE=2 SV=1
psi-miR414	down	Cluster-9706.58254	down	6.16655	54.8022	-3.1517	2.07e-10	1.21e-08	F-box protein At2g27310 OS=Arabidopsis thaliana GN=At2g27310 PE=2 SV=1
psi-miR414	down	Cluster-9706.64462	down	1.46715	13.8419	-3.238	0.0012096	0.019572	BSD domain-containing protein 1 OS=Bos taurus GN=BSDC1 PE=2 SV=1
psi-miR164c-5p	down	Cluster-9706.94039	down	7.18471	31.8904	-2.1501	0.00011506	0.0025338	NAC domain-containing protein 100 OS=Arabidopsis thaliana GN=NAC100 PE=2 SV=1
psi-miR164c-5p	down	Cluster-9706.98825	down	0.48799	11.2854	-4.5315	0.00094193	0.015818	NAC domain-containing protein 100 OS=Arabidopsis thaliana GN=NAC100 PE=2 SV=1
psi-miR164c-5p	down	Cluster-9706.14061	down	0.226761	22.7905	-6.6511	1.42e-06	4.64e-05	Beta-glucosidase BoGH3B OS=Bacteroides ovatus (strain ATCC 8483 / DSM 1896 / JCM 5824 / NCTC 11153) GN=BACOVA_02659 PE=1 SV=1
psi-miR164c-5p	down	Cluster-9706.10576	down	7.76114	33.1694	-2.0955	0.00011194	0.0024748	Sodium-coupled neutral amino acid transporter 2 OS=Homo sapiens GN=SLC38A2 PE=1 SV=2
psi-miR164c-5p	down	Cluster-9706.79700	down	2.55016	17.9688	-2.8168	0.00060461	0.010805	NAC domain-containing protein 17 OS=Arabidopsis thaliana GN=NAC017 PE=2 SV=1
psi-miR164c-5p	down	Cluster-9706.76855	down	22.5378	62.5816	-1.4734	5.33e-05	0.0012692	NAC domain-containing protein 17 OS=Arabidopsis thaliana GN=NAC017 PE=2 SV=1
psi-miR164c-5p	down	Cluster-9706.86339	down	117.688	514.547	-2.1283	2.12e-53	8.98e-51	-//-
psi-miR164c-5p	down	Cluster-9706.42611	down	1.73609	14.3233	-3.0445	0.0014091	0.022236	-//-
psi-miR156a-5p	up	Cluster-9706.120233	up	36.5948	16.9916	1.1068	0.0024806	0.03589	Squamosa promoter-binding-like protein 14 OS=Oryza sativa subsp. japonica GN=SPL14 PE=2 SV=1
psi-miR156a-5p	up	Cluster-9706.67184	up	19.1668	3.59335	2.4152	0.00032586	0.0062984	Squamosa promoter-binding-like protein 9 OS=Arabidopsis thaliana GN=SPL9 PE=2 SV=2
psi-miR858a	up	Cluster-9706.16127	up	12.6832	0.863367	3.8768	0.00035272	0.0067472	Anthocyanin regulatory C1 protein OS=Zea mays GN=C1 PE=2 SV=1
psi-miR858a	up	Cluster-9706.42787	up	56.8881	13.5807	2.0666	1.38e-08	6.24e-07	Lysine-specific demethylase JMJ25 OS=Arabidopsis thaliana GN=JMJ25 PE=1 SV=1
psi-miR858a	up	Cluster-9706.65701	up	14.9336	1.73074	3.1091	0.00034353	0.0065897	Glucuronoxylan 4-O-methyltransferase 3 OS=Arabidopsis thaliana GN=GXM3 PE=1 SV=1
psi-miR396a-5p	up	Cluster-9706.5094	up	7.71805	0.221607	5.1222	0.0032329	0.044573	Growth-regulating factor 5 OS=Arabidopsis thaliana GN=GRF5 PE=1 SV=1
psi-miR396a-5p	up	Cluster-9706.88399	up	10.5734	1.3858	2.9317	0.0033222	0.045606	Growth-regulating factor 6 OS=Oryza sativa subsp. japonica GN=GRF6 PE=2 SV=2
psi-miR396a-5p	up	Cluster-9706.88400	up	30.0826	8.30577	1.8567	0.00010836	0.0024049	Growth-regulating factor 6 OS=Oryza sativa subsp. japonica GN=GRF6 PE=2 SV=2
psi-miR396a-5p	up	Cluster-9706.80463	up	53.3515	12.038	2.1479	1.91e-08	8.43e-07	Glucose-6-phosphate 1-dehydrogenase 4, chloroplastic OS=Arabidopsis thaliana GN=At1g09420 PE=2 SV=1
psi-miR396a-5p	up	Cluster-9706.40271	up	9.69677	0.984198	3.3005	0.0031198	0.043315	Glucose-6-phosphate 1-dehydrogenase 4, chloroplastic OS=Arabidopsis thaliana GN=At1g09420 PE=2 SV=1
psi-miR396a-5p	up	Cluster-9706.81867	up	36.2741	16.5408	1.1329	0.0021976	0.032408	ATP-dependent zinc metalloprotease FTSH 12, chloroplastic OS=Arabidopsis thaliana GN=FTSH12 PE=2 SV=2
psi-miR396a-5p	up	Cluster-9706.52150	up	81.2663	3.96086	4.3588	1.15e-20	1.5e-18	Uncharacterized protein At5g22580 OS=Arabidopsis thaliana GN=At5g22580 PE=1 SV=1
psi-miR396a-5p	up	Cluster-9706.62571	up	191.936	9.27543	4.3711	1.35e-46	4.86e-44	Uncharacterized protein At5g22580 OS=Arabidopsis thaliana GN=At5g22580 PE=1 SV=1
psi-miR396a-5p	up	Cluster-9706.87357	up	14.813	3.26996	2.1795	0.0028248	0.039968	BTB/POZ domain-containing protein At1g03010 OS=Arabidopsis thaliana GN=At1g03010 PE=2 SV=1
psi-miR858b	up	Cluster-9706.16127	up	12.6832	0.863367	3.8768	0.00035272	0.0067472	Anthocyanin regulatory C1 protein OS=Zea mays GN=C1 PE=2 SV=1
psi-miR858b	up	Cluster-9706.65701	up	14.9336	1.73074	3.1091	0.00034353	0.0065897	Glucuronoxylan 4-O-methyltransferase 3 OS=Arabidopsis thaliana GN=GXM3 PE=1 SV=1
psi-miR858b	up	Cluster-9706.69702	up	12.5671	0.968154	3.6983	0.00045661	0.0084701	Phosphomethylpyrimidine synthase, chloroplastic OS=Arabidopsis thaliana GN=THIC PE=1 SV=1
psi-miR858b	up	Cluster-9706.64869	up	17.608	0.192026	6.5188	9.85e-06	0.00027411	Beta-galactosidase OS=Malus domestica PE=1 SV=1
psi-miR858b	up	Cluster-9706.69936	up	15.5418	3.10752	2.3223	0.0015317	0.023938	Beta-galactosidase OS=Malus domestica PE=1 SV=1
psi-miR858b	up	Cluster-9706.69702	up	12.5671	0.968154	3.6983	0.00045661	0.0084701	Phosphomethylpyrimidine synthase, chloroplastic OS=Arabidopsis thaliana GN=THIC PE=1 SV=1
psi-miR858b	up	Cluster-9706.70339	up	27.2263	2.09524	3.6998	2.47e-07	9.2e-06	Peroxiredoxin-2E-1, chloroplastic OS=Oryza sativa subsp. japonica GN=PRXIIE-1 PE=2 SV=1
psi-miR157a-5p	down	Cluster-9706.85634	down	4.79872	20.8296	-2.1179	0.002041	0.030545	Pleiotropic drug resistance protein 2 OS=Nicotiana plumbaginifolia GN=PDR2 PE=2 SV=1
psi-miR157a-5p	down	Cluster-9706.79683	down	14.5717	64.2752	-2.1411	4.79e-08	1.99e-06	Pleiotropic drug resistance protein 2 OS=Nicotiana plumbaginifolia GN=PDR2 PE=2 SV=1
psi-miR157a-5p	down	Cluster-9706.79693	down	1.91613	27.6954	-3.8534	8.24e-07	2.82e-05	Pleiotropic drug resistance protein 2 OS=Nicotiana plumbaginifolia GN=PDR2 PE=2 SV=1
psi-miR157a-5p	down	Cluster-9706.76195	down	20.36	114.418	-2.4905	8.55e-16	8.2e-14	ABC transporter G family member 39 OS=Arabidopsis thaliana GN=ABCG39 PE=3 SV=1
psi-miR157a-5p	down	Cluster-9706.66100	down	18.7173	52.0712	-1.4761	0.00022284	0.0045302	Cysteine proteinase RD19a OS=Arabidopsis thaliana GN=RD19A PE=2 SV=1
psi-miR157a-5p	down	Cluster-9706.64403	down	0.454883	61.9308	-7.089	3.74e-15	3.41e-13	Cysteine proteinase RD19a OS=Arabidopsis thaliana GN=RD19A PE=2 SV=1
psi-miR157a-5p	down	Cluster-9706.66097	down	228.42	643.68	-1.4947	2.6e-39	7.24e-37	Cysteine proteinase RD19a OS=Arabidopsis thaliana GN=RD19A PE=2 SV=1
psi-miR157a-5p	down	Cluster-9706.7544	down	1.98824	13.7362	-2.7884	0.0028686	0.040493	Cationic amino acid transporter 5 OS=Arabidopsis thaliana GN=CAT5 PE=1 SV=1
psi-miR157a-5p	down	Cluster-9706.7543	down	0	11.3722	-4.5074	0.00091426	0.01541	Cationic amino acid transporter 5 OS=Arabidopsis thaliana GN=CAT5 PE=1 SV=1
psi-miR157a-5p	down	Cluster-9706.96085	down	32.5185	91.1012	-1.4862	9.06e-07	3.07e-05	Probable NAD(P)H dehydrogenase (quinone) FQR1-like 2 OS=Arabidopsis thaliana GN=At4g36750 PE=1 SV=1
psi-miR157a-5p	down	Cluster-9706.96084	down	11.1263	55.1236	-2.3087	1.04e-07	4.13e-06	Probable NAD(P)H dehydrogenase (quinone) FQR1-like 2 OS=Arabidopsis thaliana GN=At4g36750 PE=1 SV=1
psi-miR160a-3p	up	Cluster-9706.6805	up	504.952	38.3301	3.7196	8.94e-110	1.15e-106	Polyphenol oxidase, chloroplastic OS=Malus domestica PE=2 SV=1
psi-miR160a-3p	up	Cluster-9706.80210	up	17.2937	1.9684	3.1352	0.0001106	0.002449	Auxin response factor 18 OS=Oryza sativa subsp. japonica GN=ARF18 PE=2 SV=1
psi-miR160a-3p	up	Cluster-9706.80208	up	18.565	2.15691	3.1055	6.61e-05	0.0015398	Auxin response factor 18 OS=Oryza sativa subsp. japonica GN=ARF18 PE=2 SV=1
psi-miR160a-3p	up	Cluster-9706.80219	up	29.8953	1.77085	4.0774	2.64e-08	1.15e-06	Auxin response factor 18 OS=Oryza sativa subsp. japonica GN=ARF18 PE=2 SV=1
psi-miR160a-3p	up	Cluster-9706.80204	up	52.0032	3.57981	3.8606	4.96e-13	3.75e-11	Auxin response factor 18 OS=Oryza sativa subsp. japonica GN=ARF18 PE=2 SV=1
psi-miR160a-3p	up	Cluster-9706.80209	up	40.3513	2.65578	3.9254	1.59e-10	9.44e-09	Auxin response factor 18 OS=Oryza sativa subsp. japonica GN=ARF18 PE=2 SV=1
psi-miR160a-3p	up	Cluster-9706.60013	up	30.5221	2.60715	3.5493	7.16e-08	2.91e-06	Protein RSI-1 OS=Solanum lycopersicum GN=RSI-1 PE=2 SV=1
psi-miR160a-3p	up	Cluster-9706.80210	up	17.2937	1.9684	3.1352	0.0001106	0.002449	Auxin response factor 18 OS=Oryza sativa subsp. japonica GN=ARF18 PE=2 SV=1
psi-miR160a-3p	up	Cluster-9706.80219	up	29.8953	1.77085	4.0774	2.64e-08	1.15e-06	Auxin response factor 18 OS=Oryza sativa subsp. japonica GN=ARF18 PE=2 SV=1
T_1 vs T_5	up/down	Related mRNA	up/down	T_1_readcount	T_5_readcount	log2.Fold_change.	p.value	q.value.Storey.et.al..2003.	Gene description
psi-miR399b	down	Cluster-9706.70492	up	45.5228	9.0876	2.3246	2.9298e-07	3.2611e-05	Transcription repressor OFP4 OS=Arabidopsis thaliana GN=OFP4 PE=1 SV=1
psi-miR171b-3p	down	Cluster-9706.74760	up	30.125	0	5.9129	1.1654e-08	1.7537e-06	Vacuolar protein sorting-associated protein 35A OS=Arabidopsis thaliana GN=VPS35A PE=1 SV=1
psi-miR171b-3p	down	Cluster-9706.130409	up	13.7346	0.808844	4.0858	0.00026047	0.012106	Probable E3 ubiquitin-protein ligase XERICO OS=Arabidopsis thaliana GN=XERICO PE=1 SV=1
psi-miR393a-5p	up	Cluster-9706.59938	down	7.32656	29.7959	-2.0239	0.00013235	0.0068708	Protein AUXIN SIGNALING F-BOX 2 OS=Arabidopsis thaliana GN=AFB2 PE=1 SV=1
psi-miR393a-5p	up	Cluster-9706.59945	down	18.5207	76.0518	-2.0378	8.6024e-10	1.5936e-07	Protein AUXIN SIGNALING F-BOX 2 OS=Arabidopsis thaliana GN=AFB2 PE=1 SV=1
psi-miR393a-5p	up	Cluster-9706.109615	down	1.01548	20.6636	-4.3469	4.9965e-06	0.00040567	Methylcrotonoyl-CoA carboxylase beta chain, mitochondrial OS=Arabidopsis thaliana GN=MCCB PE=2 SV=1
psi-miR393a-5p	up	Cluster-9706.51736	down	9.47344	31.4635	-1.7317	0.0004055	0.017493	-//-
psi-miR172e-3p	down	Cluster-9706.96446	up	30.2467	10.1082	1.5813	0.0012336	0.043148	Peptidyl-prolyl cis-trans isomerase FKBP65 OS=Arabidopsis thaliana GN=FKBP65 PE=1 SV=1
psi-miR172e-3p	down	Cluster-9706.130414	up	57.2795	0	6.8399	9.1882e-15	3.1642e-12	S-norcoclaurine synthase OS=Thalictrum flavum subsp. glaucum PE=1 SV=1
psi-miR398b-3p	down	Cluster-9706.41710	up	26.7425	1.31223	4.349	2.1907e-07	2.5036e-05	Copper chaperone for superoxide dismutase, chloroplastic/cytosolic OS=Arabidopsis thaliana GN=CCS PE=1 SV=1
psi-miR156a-5p	down	Cluster-9706.64404	up	94.8844	0.000951581	16.605	8.1911e-06	0.00062407	Cysteine proteinase RD19a OS=Arabidopsis thaliana GN=RD19A PE=2 SV=1
psi-miR156a-5p	down	Cluster-9706.99893	up	15.4407	0	4.9487	5.365e-05	0.0031826	Plant UBX domain-containing protein 10 OS=Arabidopsis thaliana GN=PUX10 PE=2 SV=1
psi-miR156a-5p	down	Cluster-9706.64404	up	94.8844	0.000951581	16.605	8.1911e-06	0.00062407	Cysteine proteinase RD19a OS=Arabidopsis thaliana GN=RD19A PE=2 SV=1
psi-miR396a-3p	up	Cluster-9706.46196	down	16.4961	72.156	-2.129	8.0964e-10	1.5025e-07	Receptor protein kinase TMK1 OS=Arabidopsis thaliana GN=TMK1 PE=1 SV=1
psi-miR160a-3p	up	Cluster-9706.68185	down	22.4039	88.164	-1.9764	9.5572e-11	2.0519e-08	Exocyst complex component EXO70B1 OS=Arabidopsis thaliana GN=EXO70B1 PE=1 SV=1
psi-miR160a-3p	up	Cluster-9706.104230	down	17.8048	47.9749	-1.43	0.0001436	0.0073383	CSC1-like protein RXW8 OS=Arabidopsis thaliana GN=RXW8 PE=2 SV=1
psi-miR157a-5p	down	Cluster-9706.76653	up	20.3218	4.79739	2.0827	0.0013731	0.04688	-//-
psi-miR157a-5p	down	Cluster-9706.64404	up	94.8844	0.000951581	16.605	8.1911e-06	0.00062407	Cysteine proteinase RD19a OS=Arabidopsis thaliana GN=RD19A PE=2 SV=1
psi-miR157a-5p	down	Cluster-9706.74783	up	152.978	68.7484	1.1539	1.1704e-08	1.7586e-06	24-methylenesterol C-methyltransferase 2 OS=Arabidopsis thaliana GN=SMT2 PE=1 SV=2
psi-miR157a-5p	down	Cluster-9706.99893	up	15.4407	0	4.9487	5.365e-05	0.0031826	Plant UBX domain-containing protein 10 OS=Arabidopsis thaliana GN=PUX10 PE=2 SV=1
psi-miR398a-3p	down	Cluster-9706.41710	up	26.7425	1.31223	4.349	2.1907e-07	2.5036e-05	Copper chaperone for superoxide dismutase, chloroplastic/cytosolic OS=Arabidopsis thaliana GN=CCS PE=1 SV=1
psi-miR398a-3p	down	Cluster-9706.56938	up	240.144	43.6795	2.4589	4.3103e-34	5.9777e-31	ABC transporter B family member 1 OS=Arabidopsis thaliana GN=ABCB1 PE=1 SV=1
psi-miR396b-3p	up	Cluster-9706.68061	down	72.5628	171.237	-1.2387	1.2343e-10	2.6171e-08	B-box zinc finger protein 32 OS=Arabidopsis thaliana GN=BBX32 PE=1 SV=1
psi-miR156j	down	Cluster-9706.99893	up	15.4407	0	4.9487	5.365e-05	0.0031826	Plant UBX domain-containing protein 10 OS=Arabidopsis thaliana GN=PUX10 PE=2 SV=1
psi-miR156j	down	Cluster-9706.105236	up	31.0854	5.76658	2.4304	1.36e-05	0.00096386	Auxin response factor 18 OS=Oryza sativa subsp. japonica GN=ARF18 PE=2 SV=1
psi-miR827	down	Cluster-9706.71346	up	21.3494	0	5.4161	1.6342e-06	0.00015233	D-xylose-proton symporter-like 3, chloroplastic OS=Arabidopsis thaliana GN=At5g59250 PE=2 SV=2
psi-miR162a-5p	down	Cluster-9706.63834	up	278.566	131.669	1.0811	2.8525e-13	8.4363e-11	Heat shock 70 kDa protein 15 OS=Arabidopsis thaliana GN=HSP70-15 PE=1 SV=1
psi-miR171b-3p	down	Cluster-9706.75415	down	0.511393	12.8825	-4.6548	0.00025329	0.011816	Squamosa promoter-binding-like protein 13B OS=Arabidopsis thaliana GN=SPL13B PE=3 SV=1
psi-miR171b-3p	down	Cluster-9706.59519	down	16.9393	41.3643	-1.288	0.0011138	0.039662	Crocetin glucosyltransferase, chloroplastic OS=Gardenia jasminoides GN=UGT75L6 PE=1 SV=1
psi-miR171b-3p	down	Cluster-9706.59489	down	12.2247	33.3753	-1.449	0.0013629	0.046606	Uncharacterized protein At1g04910 OS=Arabidopsis thaliana GN=At1g04910 PE=2 SV=1
psi-miR393a-5p	up	Cluster-9706.59944	up	63.496	20.9838	1.5974	2.404e-06	0.00021232	Protein AUXIN SIGNALING F-BOX 2 OS=Arabidopsis thaliana GN=AFB2 PE=1 SV=1
psi-miR393a-5p	up	Cluster-9706.81093	up	15.577	0	4.9613	4.9409e-05	0.002967	Protein AUXIN SIGNALING F-BOX 2 OS=Arabidopsis thaliana GN=AFB2 PE=1 SV=1
psi-miR393a-5p	up	Cluster-9706.64029	up	36.268	0	6.1806	4.1998e-10	8.1785e-08	Protein AUXIN SIGNALING F-BOX 2 OS=Arabidopsis thaliana GN=AFB2 PE=1 SV=1
psi-miR393a-5p	up	Cluster-9706.128852	up	11.8015	0.41251	4.8384	0.0004331	0.018443	Transcriptional elongation regulator MINIYO OS=Arabidopsis thaliana GN=IYO PE=1 SV=1
psi-miR172e-3p	down	Cluster-9706.44417	down	4.21583	20.7906	-2.302	0.00054112	0.022072	DNA-directed RNA polymerase I subunit RPA1 OS=Mus musculus GN=Polr1a PE=1 SV=2
psi-miR172e-3p	down	Cluster-9706.106657	down	1.92625	15.1672	-2.9771	0.00067911	0.02654	Cyclic dof factor 2 OS=Arabidopsis thaliana GN=CDF2 PE=1 SV=2
psi-miR172e-3p	down	Cluster-9706.106658	down	20.9973	95.5335	-2.1858	6.6923e-13	1.9185e-10	Cyclic dof factor 2 OS=Arabidopsis thaliana GN=CDF2 PE=1 SV=2
psi-miR398b-3p	down	Cluster-9706.20999	down	0.29953	11.2363	-5.2293	0.00051139	0.021052	RNA replication polyprotein OS=Apple stem pitting virus (isolate PA66) GN=ORF1 PE=3 SV=1
psi-miR398b-3p	down	Cluster-9706.79966	down	7.42884	25.8012	-1.7962	0.0010216	0.03702	F-box protein At2g32560 OS=Arabidopsis thaliana GN=At2g32560 PE=2 SV=1
psi-miR398b-3p	down	Cluster-9706.44764	down	2.63002	33.9714	-3.6912	2.5561e-08	3.6282e-06	RNA replication polyprotein OS=Apple stem pitting virus (isolate PA66) GN=ORF1 PE=3 SV=1
psi-miR398b-3p	down	Cluster-9706.121244	down	2.96998	16.9134	-2.5096	0.0010346	0.0374	RNA replication polyprotein OS=Apple stem pitting virus (isolate PA66) GN=ORF1 PE=3 SV=1
psi-miR156a-5p	down	Cluster-9706.59576	down	2.53359	18.2142	-2.8458	0.00027101	0.012523	Calcium-transporting ATPase 12, plasma membrane-type OS=Arabidopsis thaliana GN=ACA12 PE=2 SV=1
psi-miR156a-5p	down	Cluster-9706.59333	down	32.2407	73.3383	-1.1857	4.7238e-05	0.0028517	Calcium-transporting ATPase 12, plasma membrane-type OS=Arabidopsis thaliana GN=ACA12 PE=2 SV=1
psi-miR156a-5p	down	Cluster-9706.66100	down	5.976	29.9215	-2.3239	2.9958e-05	0.0019098	Cysteine proteinase RD19a OS=Arabidopsis thaliana GN=RD19A PE=2 SV=1
psi-miR156a-5p	down	Cluster-9706.112758	down	1.62526	13.9421	-3.1007	0.00089729	0.033413	Alpha carbonic anhydrase 7 OS=Arabidopsis thaliana GN=ACA7 PE=2 SV=1
psi-miR156a-5p	down	Cluster-9706.84771	down	23.8791	63.4624	-1.4101	1.5113e-05	0.0010486	Protein TSS OS=Arabidopsis thaliana GN=TSS PE=1 SV=1
psi-miR160a-3p	up	Cluster-9706.127059	up	22.4589	0	5.4892	8.6207e-07	8.5894e-05	Cysteine-rich receptor-like protein kinase 10 OS=Arabidopsis thaliana GN=CRK10 PE=1 SV=3
psi-miR160a-3p	up	Cluster-9706.60013	up	21.235	5.32885	1.9945	0.0014688	0.049551	Protein RSI-1 OS=Solanum lycopersicum GN=RSI-1 PE=2 SV=1
psi-miR160a-3p	up	Cluster-9706.66959	up	105.837	50.6241	1.064	8.9294e-06	0.00067481	Auxin response factor 6 OS=Arabidopsis thaliana GN=ARF6 PE=1 SV=2
psi-miR160a-3p	up	Cluster-9706.50682	up	26.8082	0	5.7446	7.3283e-08	9.3658e-06	Ubiquinol oxidase 4, chloroplastic/chromoplastic OS=Arabidopsis thaliana GN=AOX4 PE=1 SV=2
psi-miR157a-5p	down	Cluster-9706.79683	down	22.9557	57.052	-1.3134	0.00010156	0.0054742	Pleiotropic drug resistance protein 2 OS=Nicotiana plumbaginifolia GN=PDR2 PE=2 SV=1
psi-miR157a-5p	down	Cluster-9706.76195	down	17.8778	64.197	-1.8443	1.3259e-07	1.5915e-05	ABC transporter G family member 39 OS=Arabidopsis thaliana GN=ABCG39 PE=3 SV=1
psi-miR157a-5p	down	Cluster-9706.66100	down	5.976	29.9215	-2.3239	2.9958e-05	0.0019098	Cysteine proteinase RD19a OS=Arabidopsis thaliana GN=RD19A PE=2 SV=1
psi-miR157a-5p	down	Cluster-9706.96084	down	12.251	37.4718	-1.6129	0.00024243	0.011376	Probable NAD(P)H dehydrogenase (quinone) FQR1-like 2 OS=Arabidopsis thaliana GN=At4g36750 PE=1 SV=1
psi-miR398a-3p	down	Cluster-9706.20999	down	0.29953	11.2363	-5.2293	0.00051139	0.021052	RNA replication polyprotein OS=Apple stem pitting virus (isolate PA66) GN=ORF1 PE=3 SV=1
psi-miR398a-3p	down	Cluster-9706.121244	down	0.29953	11.2363	-5.2293	0.00051139	0.021052	RNA replication polyprotein OS=Apple stem pitting virus (isolate PA66) GN=ORF1 PE=3 SV=1
psi-miR398a-3p	down	Cluster-9706.124385	down	1.69393	16.3967	-3.275	0.00022396	0.010641	Probable leucine-rich repeat receptor-like protein kinase At5g63930 OS=Arabidopsis thaliana GN=At5g63930 PE=2 SV=1
psi-miR396b-3p	up	Cluster-9706.50852	up	35.1624	12.3082	1.5144	0.00073861	0.028395	Peptidyl-prolyl cis-trans isomerase FKBP62 OS=Arabidopsis thaliana GN=FKBP62 PE=1 SV=2
psi-miR827	down	Cluster-9706.91470	down	1.04909	11.8914	-3.5027	0.0012341	0.043151	TMV resistance protein N OS=Nicotiana glutinosa GN=N PE=1 SV=1
psi-miR827	down	Cluster-9706.94633	down	0.704262	12.9448	-4.2001	0.00034205	0.015157	TMV resistance protein N OS=Nicotiana glutinosa GN=N PE=1 SV=1
psi-miR827	down	Cluster-9706.74387	down	0	18.611	-5.2181	7.7849e-06	0.00059711	D-xylose-proton symporter-like 3, chloroplastic OS=Arabidopsis thaliana GN=At5g59250 PE=2 SV=2
psi-miR162a-5p	down	Cluster-9706.62436	down	4.73404	26.0624	-2.4608	5.6341e-05	0.0033097	-//-
psi-miR162a-5p	down	Cluster-9706.73330	down	18.1243	50.1264	-1.4676	7.4262e-05	0.0041852	-//-
psi-miR162a-5p	down	Cluster-9706.78740	down	69.7886	142.923	-1.0342	3.5944e-07	3.9201e-05	Probable transcriptional regulator SLK2 OS=Arabidopsis thaliana GN=SLK2 PE=1 SV=1
T_5 vs T_9	up/down	Related mRNA	up/down	T_5_readcount	T_9_readcount	log2.Fold_change.	p.value	q.value.Storey.et.al..2003.	Gene description
psi-miR414	down	Cluster-9706.79391	up	20.3717	3.56069	2.5163	0.00018175	0.0053341	Homeobox-leucine zipper protein HAT4 OS=Arabidopsis thaliana GN=HAT4 PE=1 SV=1
psi-miR414	down	Cluster-9706.79404	up	23.5106	4.08217	2.5259	5.597e-05	0.0018816	Homeobox-leucine zipper protein HAT4 OS=Arabidopsis thaliana GN=HAT4 PE=1 SV=1
psi-miR390a-3p	up	Cluster-9706.135308	down	1.24259	15.2704	-3.6193	0.00031645	0.0086351	LRR receptor-like serine/threonine-protein kinase GSO2 OS=Arabidopsis thaliana GN=GSO2 PE=2 SV=2
psi-miR390a-3p	up	Cluster-9706.50958	down	7.19955	33.9857	-2.239	3.3527e-05	0.0011952	RNA replication polyprotein OS=Apple stem pitting virus (isolate PA66) GN=ORF1 PE=3 SV=1
psi-miR390a-3p	up	Cluster-9706.93399	down	25.8844	59.5947	-1.2031	0.00069838	0.017057	ATP-dependent 6-phosphofructokinase 2 OS=Arabidopsis thaliana GN=PFK2 PE=1 SV=1
psi-miR396b-5p	up	Cluster-9706.80917	down	4.60572	25.1047	-2.4465	0.00016141	0.0048084	4-coumarate--CoA ligase-like 5 OS=Arabidopsis thaliana GN=4CLL5 PE=1 SV=2
psi-miR396b-5p	up	Cluster-9706.54492	down	122.001	292.523	-1.2617	4.8621e-15	6.4522e-13	-//-
psi-miR396b-5p	up	Cluster-9706.1768	down	3.49895	17.9907	-2.3623	0.0017811	0.037875	Monoacylglycerol lipase ABHD6 OS=Bos taurus GN=ABHD6 PE=2 SV=1
psi-miR156j	up	Cluster-9706.39311	down	6.07712	23.7576	-1.9669	0.0015073	0.032779	Probable receptor-like protein kinase At5g47070 OS=Arabidopsis thaliana GN=At5g47070 PE=1 SV=1
psi-miR156j	up	Cluster-9706.91649	down	3.69553	18.8208	-2.3485	0.0014531	0.031777	Endoribonuclease Dicer homolog 2 OS=Arabidopsis thaliana GN=At3g03300 PE=1 SV=2
psi-miR8175	down	Cluster-9706.47081	up	86.9908	32.0999	1.4383	4.2135e-08	2.6315e-06	-//-
psi-miR8175	down	Cluster-9706.90866	up	87.0617	30.3013	1.5227	1.1929e-08	8.107e-07	Protein TIME FOR COFFEE OS=Arabidopsis thaliana GN=TIC PE=1 SV=2
psi-miR390a-5p	up	Cluster-9706.106537	down	0.0851718	9.21619	-6.7577	0.0021228	0.043823	Probable polyamine transporter At1g31830 OS=Arabidopsis thaliana GN=At1g31830 PE=2 SV=1
psi-miR390a-5p	up	Cluster-9706.41675	down	17.1264	41.9776	-1.2934	0.0024426	0.04907	ATP-dependent zinc metalloprotease FTSH 2, chloroplastic OS=Arabidopsis thaliana GN=FTSH2 PE=1 SV=1
psi-miR827	up	Cluster-4954.0	down	3.0846	24.2505	-2.9749	3.3906e-05	0.0012052	-//-
psi-miR827	up	Cluster-9706.121318	down	20.5038	343.209	-4.0651	6.232e-71	6.993e-68	Glucan endo-1,3-beta-glucosidase OS=Prunus avium PE=1 SV=1
psi-miR160a-5p	down	Cluster-9706.80861	up	26.2417	5.71613	2.1987	8.0219e-05	0.0025916	Serine--tRNA ligase, chloroplastic/mitochondrial OS=Arabidopsis thaliana GN=OVA7 PE=2 SV=1
psi-miR398a-3p	up	Cluster-9706.56938	down	42.2655	147.2	-1.8002	1.3153e-13	1.5646e-11	ABC transporter B family member 1 OS=Arabidopsis thaliana GN=ABCB1 PE=1 SV=1
psi-miR172a	up	Cluster-9706.98340	down	5.25809	22.8187	-2.1176	0.0010594	0.024282	Homeobox-leucine zipper protein HOX11 OS=Oryza sativa subsp. japonica GN=HOX11 PE=2 SV=1
psi-miR172a	up	Cluster-9706.98175	down	6.096	25.8524	-2.0844	0.00056574	0.014258	ATP-dependent DNA helicase pif1 OS=Campylobacter jejuni subsp. jejuni serotype O:2 (strain NCTC 11168) GN=pif1 PE=3 SV=1
psi-miR164a	down	Cluster-9706.93232	up	90.888	21.0546	2.11	7.7512e-13	8.64e-11	NAC domain-containing protein 100 OS=Arabidopsis thaliana GN=NAC100 PE=2 SV=1
psi-miR164a	down	Cluster-9706.50666	up	159.802	66.9014	1.2562	1.3795e-11	1.3422e-09	50S ribosomal protein L27, chloroplastic OS=Nicotiana tabacum GN=RPL27 PE=1 SV=1
psi-miR164a	down	Cluster-9706.66891	up	261.275	97.4871	1.4223	4.1897e-21	8.6527e-19	Oxygen-evolving enhancer protein 1, chloroplastic OS=Nicotiana tabacum GN=PSBO PE=2 SV=1
psi-miR166e-5p	down	Cluster-9706.52241	up	37.825	14.6666	1.3668	0.00048386	0.012449	Polyadenylate-binding protein 8 OS=Arabidopsis thaliana GN=PAB8 PE=1 SV=1
psi-miR167a-5p	down	Cluster-9706.106769	up	11.0825	0.990723	3.4837	0.0013837	0.030471	Potassium channel SKOR OS=Arabidopsis thaliana GN=SKOR PE=1 SV=1
psi-miR397a	up	Cluster-9706.580	down	0.0690582	11.0448	-7.3213	0.00093704	0.021921	Laccase-7 OS=Arabidopsis thaliana GN=LAC7 PE=2 SV=1
psi-miR397a	up	Cluster-528.10	down	0.184155	26.4355	-7.1654	2.6665e-07	1.4553e-05	LINE-1 retrotransposable element ORF2 protein OS=Mus musculus GN=Pol PE=1 SV=2
psi-miR397a	up	Cluster-528.6	down	0	9.86928	-4.3029	0.0021307	0.043949	LINE-1 retrotransposable element ORF2 protein OS=Mus musculus GN=Pol PE=1 SV=2
psi-miR397a	up	Cluster-9706.72428	down	18.549	59.953	-1.6925	6.4984e-06	0.00027276	Protein LONGIFOLIA 1 OS=Arabidopsis thaliana GN=LNG1 PE=1 SV=1
psi-miR397a	up	Cluster-9706.13624	down	1.48153	13.2964	-3.1659	0.0015404	0.033425	Exoglucanase XynX OS=Clostridium thermocellum GN=xynX PE=3 SV=1
psi-miR397a	up	Cluster-9706.1522	down	1.74533	108.64	-5.9599	1.5398e-26	4.2957e-24	Laccase-7 OS=Arabidopsis thaliana GN=LAC7 PE=2 SV=1
psi-miR397a	up	Cluster-9706.84023	down	4.07213	37.2418	-3.1931	1.0259e-07	5.9954e-06	Histone acetyltransferase HAC1 OS=Arabidopsis thaliana GN=HAC1 PE=1 SV=2
psi-miR167d	down	Cluster-9706.106769	up	11.0825	0.990723	3.4837	0.0013837	0.030471	Potassium channel SKOR OS=Arabidopsis thaliana GN=SKOR PE=1 SV=1
psi-miR399b	up	Cluster-9706.70276	down	16.2517	158.023	-3.2815	1.1861e-28	3.663e-26	Uncharacterized WD repeat-containing protein alr3466 OS=Nostoc sp. (strain PCC 7120 / UTEX 2576) GN=alr3466 PE=3 SV=1
psi-miR399b	up	Cluster-9706.105943	down	0	14.5005	-4.858	0.00012915	0.003968	WPP domain-associated protein (Fragment) OS=Solanum lycopersicum GN=WAP PE=1 SV=1
psi-miR159c	down	Cluster-9706.31850	up	39.9737	17.3751	1.202	0.0010512	0.024126	Thioredoxin-like protein CXXS1 OS=Arabidopsis thaliana GN=CXXS1 PE=2 SV=2
psi-miR159c	down	Cluster-9706.31760	up	40.127	16.2168	1.3071	0.00049461	0.012681	Probable serine/threonine-protein kinase At4g35230 OS=Arabidopsis thaliana GN=At4g35230 PE=1 SV=1
psi-miR159c	down	Cluster-9706.31760	up	40.127	16.2168	1.3071	0.00049461	0.012681	Probable serine/threonine-protein kinase At4g35230 OS=Arabidopsis thaliana GN=At4g35230 PE=1 SV=1
psi-miR159c	down	Cluster-9706.66400	up	95.845	40.5082	1.2425	2.0508e-07	1.1423e-05	Superoxide dismutase [Cu-Zn], chloroplastic OS=Solidago canadensis var. scabra GN=SODCP PE=2 SV=1
psi-miR164c-5p	down	Cluster-9706.93232	up	90.888	21.0546	2.11	7.7512e-13	8.64e-11	NAC domain-containing protein 100 OS=Arabidopsis thaliana GN=NAC100 PE=2 SV=1
psi-miR164c-5p	down	Cluster-9706.55412	up	13.8351	1.85822	2.8963	0.00094094	0.022001	Axial regulator YABBY 3 OS=Arabidopsis thaliana GN=YAB3 PE=1 SV=1
psi-miR164c-5p	down	Cluster-9706.50666	up	159.802	66.9014	1.2562	1.3795e-11	1.3422e-09	50S ribosomal protein L27, chloroplastic OS=Nicotiana tabacum GN=RPL27 PE=1 SV=1
psi-miR164c-5p	down	Cluster-9706.66891	up	261.275	97.4871	1.4223	4.1897e-21	8.6527e-19	Oxygen-evolving enhancer protein 1, chloroplastic OS=Nicotiana tabacum GN=PSBO PE=2 SV=1
psi-miR164c-5p	down	Cluster-9706.96712	up	24.9259	0	5.6396	1.2437e-07	7.1892e-06	Protein phosphatase 1 regulatory subunit pprA OS=Dictyostelium discoideum GN=pprA PE=3 SV=1
psi-miR164c-5p	down	Cluster-9706.93250	up	33.868	7.12729	2.2485	5.6791e-06	0.00024159	30S ribosomal protein S10, chloroplastic OS=Mesembryanthemum crystallinum GN=RPS10 PE=2 SV=1
psi-miR157a-5p	down	Cluster-9706.67184	up	10.1714	0.886722	3.5199	0.0021025	0.043447	Squamosa promoter-binding-like protein 9 OS=Arabidopsis thaliana GN=SPL9 PE=2 SV=2
psi-miR157a-5p	down	Cluster-9706.85633	up	25.8632	0	5.6928	7.2246e-08	4.3689e-06	ABC transporter G family member 39 OS=Arabidopsis thaliana GN=ABCG39 PE=3 SV=1
psi-miR157a-5p	down	Cluster-9706.74783	up	66.5229	29.4743	1.1744	3.226e-05	0.0011557	24-methylenesterol C-methyltransferase 2 OS=Arabidopsis thaliana GN=SMT2 PE=1 SV=2
psi-miR160a-3p	up	Cluster-9706.68185	down	85.3099	173.007	-1.02	6.5752e-07	3.3469e-05	Exocyst complex component EXO70B1 OS=Arabidopsis thaliana GN=EXO70B1 PE=1 SV=1
psi-miR160a-3p	up	Cluster-9706.66959	down	48.9853	180.548	-1.882	2.3717e-17	3.6679e-15	Auxin response factor 6 OS=Arabidopsis thaliana GN=ARF6 PE=1 SV=2
psi-miR160a-3p	up	Cluster-9706.109634	down	6.12454	35.772	-2.5462	3.9398e-06	0.00017359	Probable chlorophyll(ide) b reductase NYC1, chloroplastic OS=Oryza sativa subsp. japonica GN=NYC1 PE=1 SV=1
psi-miR160a-3p	up	Cluster-9706.123481	down	14.6265	51.6398	-1.8199	9.813e-06	0.0003972	Probable chlorophyll(ide) b reductase NYC1, chloroplastic OS=Oryza sativa subsp. japonica GN=NYC1 PE=1 SV=1
psi-miR160a-3p	up	Cluster-9706.134077	down	2.16705	17.5604	-3.0185	0.0003791	0.010115	BAG family molecular chaperone regulator 1 OS=Arabidopsis thaliana GN=BAG1 PE=1 SV=1
psi-miR394a	up	Cluster-9706.117248	down	6.10797	49.5238	-3.0194	2.3779e-09	1.7645e-07	Biogenesis of lysosome-related organelles complex 1 subunit 2 OS=Arabidopsis thaliana GN=BLOS2 PE=1 SV=1
psi-miR414	down	Cluster-9706.95945	down	38.5082	82.6539	-1.1019	0.0002237	0.0063872	Probable acetyl-CoA acetyltransferase, cytosolic 2 OS=Arabidopsis thaliana GN=At5g47720 PE=2 SV=1
psi-miR414	down	Cluster-9706.58254	down	16.2568	56.8212	-1.8054	4.0224e-06	0.00017669	F-box protein At2g27310 OS=Arabidopsis thaliana GN=At2g27310 PE=2 SV=1
psi-miR414	down	Cluster-9706.58254	down	16.2568	56.8212	-1.8054	4.0224e-06	0.00017669	F-box protein At2g27310 OS=Arabidopsis thaliana GN=At2g27310 PE=2 SV=1
psi-miR414	down	Cluster-9706.58254	down	16.2568	56.8212	-1.8054	4.0224e-06	0.00017669	F-box protein At2g27310 OS=Arabidopsis thaliana GN=At2g27310 PE=2 SV=1
psi-miR414	down	Cluster-9706.58254	down	16.2568	56.8212	-1.8054	4.0224e-06	0.00017669	F-box protein At2g27310 OS=Arabidopsis thaliana GN=At2g27310 PE=2 SV=1
psi-miR390a-3p	up	Cluster-9706.50154	up	103.064	43.4045	1.2476	6.5696e-08	3.9991e-06	Auxin-responsive protein IAA16 OS=Arabidopsis thaliana GN=IAA16 PE=1 SV=1
psi-miR390a-3p	up	Cluster-9706.103070	up	22.6253	7.04103	1.6841	0.0018895	0.039778	Endo-1,3;1,4-beta-D-glucanase OS=Zea mays PE=1 SV=1
psi-miR390a-3p	up	Cluster-9706.15772	up	23.3117	3.93825	2.5654	5.2388e-05	0.0017778	Scarecrow-like protein 3 OS=Arabidopsis thaliana GN=SCL3 PE=2 SV=1
psi-miR396b-5p	up	Cluster-9706.29057	up	14.9078	1.56002	3.2564	0.00030215	0.0082895	-//-
psi-miR396b-5p	up	Cluster-9706.80463	up	45.4753	7.91395	2.5226	2.1451e-08	1.4076e-06	Glucose-6-phosphate 1-dehydrogenase 4, chloroplastic OS=Arabidopsis thaliana GN=At1g09420 PE=2 SV=1
psi-miR396b-5p	up	Cluster-9706.52150	up	20.7304	5.274	1.9748	0.0010059	0.023278	Uncharacterized protein At5g22580 OS=Arabidopsis thaliana GN=At5g22580 PE=1 SV=1
psi-miR396b-5p	up	Cluster-9706.62571	up	58.042	7.59061	2.9348	9.3461e-12	9.2626e-10	Uncharacterized protein At5g22580 OS=Arabidopsis thaliana GN=At5g22580 PE=1 SV=1
psi-miR396b-5p	up	Cluster-9706.70042	up	28.5441	10.203	1.4842	0.0013363	0.029601	Translocase of chloroplast 159, chloroplastic OS=Arabidopsis thaliana GN=TOC159 PE=1 SV=1
psi-miR156j	up	Cluster-9706.67184	up	10.1714	0.886722	3.5199	0.0021025	0.043447	Squamosa promoter-binding-like protein 9 OS=Arabidopsis thaliana GN=SPL9 PE=2 SV=2
psi-miR8175	down	Cluster-9706.42680	down	19.3165	52.2121	-1.4346	0.00022602	0.0064425	Inositol transporter 1 OS=Arabidopsis thaliana GN=INT1 PE=1 SV=1
psi-miR8175	down	Cluster-9706.92451	down	8.02548	78.5003	-3.29	4.6395e-15	6.1731e-13	Probable LRR receptor-like serine/threonine-protein kinase At2g24230 OS=Arabidopsis thaliana GN=At2g24230 PE=2 SV=1
psi-miR8175	down	Cluster-9706.112152	down	4.50674	19.6967	-2.1278	0.0022732	0.046311	Transcription factor bHLH122 OS=Arabidopsis thaliana GN=BHLH122 PE=1 SV=1
psi-miR390a-5p	up	Cluster-9706.83186	up	12.6248	0.0985794	7.0008	0.00023609	0.0066764	-//-
psi-miR390a-5p	up	Cluster-9706.83186	up	12.6248	0.0985794	7.0008	0.00023609	0.0066764	-//-
psi-miR390a-5p	up	Cluster-9706.35297	up	42.8363	18.5265	1.2092	0.0006585	0.01622	60S ribosomal protein L14-1 OS=Arabidopsis thaliana GN=RPL14A PE=2 SV=1
psi-miR827	up	Cluster-9706.84945	up	63.278	18.2441	1.7943	6.2032e-08	3.7898e-06	REF/SRPP-like protein At1g67360 OS=Arabidopsis thaliana GN=At1g67360 PE=2 SV=1
psi-miR827	up	Cluster-9706.67489	up	57.4426	26.6362	1.1087	0.00021085	0.0060701	60S ribosomal protein L9-1 OS=Arabidopsis thaliana GN=RPL9B PE=1 SV=3
psi-miR827	up	Cluster-9706.66650	up	137.157	54.5386	1.3305	6.9642e-11	6.2796e-09	60S ribosomal protein L9-1 OS=Arabidopsis thaliana GN=RPL9B PE=1 SV=3
psi-miR160a-5p	down	Cluster-9706.68874	down	0	30.8711	-5.9482	1.32e-08	8.923e-07	Transcription factor bHLH35 OS=Arabidopsis thaliana GN=BHLH35 PE=2 SV=1
psi-miR160a-5p	down	Cluster-9706.108813	down	48.0111	96.7512	-1.0109	0.00022592	0.0064419	Leucoanthocyanidin reductase OS=Desmodium uncinatum GN=LAR PE=1 SV=1
psi-miR398a-3p	up	Cluster-9706.93250	up	33.868	7.12729	2.2485	5.6791e-06	0.00024159	30S ribosomal protein S10, chloroplastic OS=Mesembryanthemum crystallinum GN=RPS10 PE=2 SV=1
psi-miR398a-3p	up	Cluster-9706.41618	up	58.7685	29.1268	1.0127	0.00045114	0.011727	LIM domain-containing protein WLIM1 OS=Arabidopsis thaliana GN=WLIM1 PE=1 SV=1
psi-miR398a-3p	up	Cluster-9706.86313	up	37.0097	16.3489	1.1787	0.0018791	0.039592	60S ribosomal protein L23a OS=Daucus carota GN=RPL23A PE=2 SV=1
psi-miR398a-3p	up	Cluster-9706.66705	up	126.469	57.8656	1.128	2.5825e-08	1.6675e-06	60S ribosomal protein L31 OS=Panax ginseng GN=RPL31 PE=2 SV=1
psi-miR398a-3p	up	Cluster-9706.65101	up	32.0564	6.12671	2.3874	4.9967e-06	0.00021464	Alcohol dehydrogenase class-3 OS=Sparus aurata PE=2 SV=1
psi-miR398a-3p	up	Cluster-9706.67134	up	166.845	74.9578	1.1544	7.9017e-11	7.0618e-09	Superoxide dismutase [Cu-Zn] OS=Paulownia kawakamii GN=SODCC PE=2 SV=1
psi-miR398a-3p	up	Cluster-9706.64239	up	79.341	27.2424	1.5422	4.0411e-08	2.5348e-06	Superoxide dismutase [Cu-Zn] OS=Paulownia kawakamii GN=SODCC PE=2 SV=1
psi-miR398a-3p	up	Cluster-9706.66193	up	448.858	67.6255	2.7306	5.9618e-75	7.0833e-72	Plastocyanin A, chloroplastic OS=Populus nigra GN=PETE PE=1 SV=2
psi-miR398a-3p	up	Cluster-9706.77386	up	143.874	31.7426	2.1803	3.9343e-20	7.5824e-18	Plastocyanin, chloroplastic OS=Solanum lycopersicum GN=PETE PE=2 SV=1
psi-miR164a	down	Cluster-9706.14061	down	11.1428	33.8527	-1.6032	0.0011605	0.026248	Beta-glucosidase BoGH3B OS=Bacteroides ovatus (strain ATCC 8483 / DSM 1896 / JCM 5824 / NCTC 11153) GN=BACOVA_02659 PE=1 SV=1
psi-miR164a	down	Cluster-9706.15938	down	3.13064	19.0751	-2.6072	0.00063225	0.015704	-//-
psi-miR164a	down	Cluster-9706.10576	down	11.872	39.8961	-1.7487	0.00016227	0.0048328	Sodium-coupled neutral amino acid transporter 2 OS=Homo sapiens GN=SLC38A2 PE=1 SV=2
psi-miR164a	down	Cluster-9706.19806	down	3.05882	17.9084	-2.5496	0.0010845	0.02475	RNA binding protein fox-1 homolog 2 OS=Xenopus tropicalis GN=rbfox2 PE=2 SV=1
psi-miR166e-5p	down	Cluster-9706.40334	down	36.4342	98.9303	-1.4411	3.4723e-07	1.852e-05	Protein DA1-related 1 OS=Arabidopsis thaliana GN=DAR1 PE=1 SV=3
psi-miR166e-5p	down	Cluster-9706.13393	down	58.815	198.724	-1.7565	3.0098e-17	4.6124e-15	Peroxisomal membrane protein PMP22 OS=Arabidopsis thaliana GN=PMP22 PE=1 SV=1
psi-miR166e-5p	down	Cluster-9706.61249	down	32.043	80.8267	-1.3348	1.5613e-05	0.0006016	-//-
psi-miR166e-5p	down	Cluster-9706.40334	down	32.043	80.8267	-1.3348	1.5613e-05	0.0006016	-//-
psi-miR167a-5p	down	Cluster-9706.66959	down	48.9853	180.548	-1.882	2.3717e-17	3.6679e-15	Auxin response factor 6 OS=Arabidopsis thaliana GN=ARF6 PE=1 SV=2
psi-miR167a-5p	down	Cluster-9706.68004	down	13.3181	88.2591	-2.7284	4.4833e-14	5.5623e-12	Auxin response factor 25 OS=Oryza sativa subsp. japonica GN=ARF25 PE=2 SV=1
psi-miR167a-5p	down	Cluster-9706.42688	down	0	40.7897	-6.3501	7.4053e-11	6.6594e-09	1-phosphatidylinositol-3-phosphate 5-kinase FAB1B OS=Arabidopsis thaliana GN=FAB1B PE=2 SV=1
psi-miR167a-5p	down	Cluster-9706.46459	down	62.0727	136.008	-1.1317	1.236e-06	6.0021e-05	1-phosphatidylinositol-3-phosphate 5-kinase FAB1B OS=Arabidopsis thaliana GN=FAB1B PE=2 SV=1
psi-miR167a-5p	down	Cluster-9706.83602	down	24.7684	55.6308	-1.1674	0.0014268	0.031325	Glutathione reductase, chloroplastic (Fragment) OS=Nicotiana tabacum GN=GOR PE=1 SV=1
psi-miR167a-5p	down	Cluster-9706.61807	down	62.5704	297.489	-2.2493	7.9511e-35	3.1738e-32	Probable 6-phosphogluconolactonase 1 OS=Oryza sativa subsp. indica GN=OsI_011697 PE=3 SV=2
psi-miR397a	up	Cluster-9706.113791	up	58.699	26.9043	1.1255	0.00015254	0.0045698	D-alanine--D-alanine ligase OS=Borrelia afzelii (strain PKo) GN=ddl PE=3 SV=1
psi-miR397a	up	Cluster-9706.115961	up	21.0476	1.09374	4.2663	2.7485e-06	0.00012509	Probable 2-oxoglutarate-dependent dioxygenase AOP1.2 OS=Arabidopsis thaliana GN=AOP1.2 PE=2 SV=1
psi-miR397a	up	Cluster-9706.122990	up	14.3687	2.4704	2.5401	0.0015824	0.034241	Probable 2-oxoglutarate-dependent dioxygenase AOP1.2 OS=Arabidopsis thaliana GN=AOP1.2 PE=2 SV=1
psi-miR397a	up	Cluster-9706.108340	up	29.5592	2.35506	3.6498	1.0965e-07	6.3789e-06	Glucose-1-phosphate adenylyltransferase large subunit 1, chloroplastic OS=Arabidopsis thaliana GN=ADG2 PE=1 SV=3
psi-miR397a	up	Cluster-9706.38606	up	15.1772	0.627951	4.5951	5.2484e-05	0.0017804	Glucose-1-phosphate adenylyltransferase large subunit 1, chloroplastic OS=Arabidopsis thaliana GN=ADG2 PE=1 SV=3
psi-miR167d	down	Cluster-9706.66959	down	48.9853	180.548	-1.882	2.3717e-17	3.6679e-15	Auxin response factor 6 OS=Arabidopsis thaliana GN=ARF6 PE=1 SV=2
psi-miR167d	down	Cluster-9706.68004	down	13.3181	88.2591	-2.7284	4.4833e-14	5.5623e-12	Auxin response factor 25 OS=Oryza sativa subsp. japonica GN=ARF25 PE=2 SV=1
psi-miR167d	down	Cluster-9706.81860	down	23.6833	97.0746	-2.0352	5.0002e-11	4.599e-09	-//-
psi-miR167d	down	Cluster-9706.41205	down	11.1681	38.4529	-1.7837	0.00017099	0.0050551	-//-
psi-miR167d	down	Cluster-9706.81858	down	20.671	71.8373	-1.7971	2.3912e-07	1.3124e-05	-//-
psi-miR167d	down	Cluster-9706.61807	down	62.5704	297.489	-2.2493	7.9511e-35	3.1738e-32	Probable 6-phosphogluconolactonase 1 OS=Oryza sativa subsp. indica GN=OsI_011697 PE=3 SV=2
psi-miR167d	down	Cluster-9706.91649	down	3.69553	18.8208	-2.3485	0.0014531	0.031777	Endoribonuclease Dicer homolog 2 OS=Arabidopsis thaliana GN=At3g03300 PE=1 SV=2
psi-miR399b	up	Cluster-9706.114442	up	25.8259	1.54375	4.0643	2.8977e-07	1.5716e-05	Carbonic anhydrase, chloroplastic OS=Pisum sativum PE=1 SV=1
psi-miR399b	up	Cluster-9706.65664	up	85.3559	38.5445	1.147	3.6689e-06	0.00016301	Midasin OS=Dictyostelium discoideum GN=mdn1 PE=3 SV=2
psi-miR399b	up	Cluster-9706.65680	up	26.0478	9.35371	1.4776	0.0022488	0.045907	CRIB domain-containing protein RIC10 OS=Arabidopsis thaliana GN=RIC10 PE=2 SV=1
psi-miR399b	up	Cluster-9706.26250	up	39.0174	13.5359	1.5273	0.00013121	0.0040204	Formamidopyrimidine-DNA glycosylase OS=Arabidopsis thaliana GN=FPG1 PE=1 SV=1
psi-miR159c	down	Cluster-9706.850	down	0.276233	10.548	-5.2549	0.00095946	0.022362	-//-
psi-miR159c	down	Cluster-9706.80881	down	24.2583	61.6343	-1.3453	0.00014632	0.0044083	BES1/BZR1 homolog protein 4 OS=Arabidopsis thaliana GN=BEH4 PE=1 SV=1
psi-miR159c	down	Cluster-9706.14884	down	28.5441	171.085	-2.5834	2.4419e-24	6.0148e-22	Zinc finger protein ZAT12 OS=Arabidopsis thaliana GN=ZAT12 PE=2 SV=1
psi-miR164c-5p	down	Cluster-9706.14061	down	11.1428	33.8527	-1.6032	0.0011605	0.026248	Beta-glucosidase BoGH3B OS=Bacteroides ovatus (strain ATCC 8483 / DSM 1896 / JCM 5824 / NCTC 11153) GN=BACOVA_02659 PE=1 SV=1
psi-miR164c-5p	down	Cluster-9706.10576	down	11.872	39.8961	-1.7487	0.00016227	0.0048328	Sodium-coupled neutral amino acid transporter 2 OS=Homo sapiens GN=SLC38A2 PE=1 SV=2
psi-miR157a-5p	down	Cluster-9706.61354	down	36.1929	76.9171	-1.0876	0.00043468	0.011358	Vacuolar protein sorting-associated protein 13C OS=Homo sapiens GN=VPS13C PE=1 SV=1
psi-miR157a-5p	down	Cluster-9706.134846	down	1.6574	22.6708	-3.7738	8.2033e-06	0.00033759	Probable WRKY transcription factor 31 OS=Arabidopsis thaliana GN=WRKY31 PE=2 SV=1
psi-miR157a-5p	down	Cluster-9706.39311	down	6.07712	23.7576	-1.9669	0.0015073	0.032779	Probable receptor-like protein kinase At5g47070 OS=Arabidopsis thaliana GN=At5g47070 PE=1 SV=1
psi-miR157a-5p	down	Cluster-9706.79683	down	55.2051	176.992	-1.6808	1.2861e-14	1.6545e-12	Pleiotropic drug resistance protein 2 OS=Nicotiana plumbaginifolia GN=PDR2 PE=2 SV=1
psi-miR157a-5p	down	Cluster-9706.79693	down	31.5195	106.789	-1.7604	5.5801e-10	4.5082e-08	Pleiotropic drug resistance protein 2 OS=Nicotiana plumbaginifolia GN=PDR2 PE=2 SV=1
psi-miR157a-5p	down	Cluster-9706.76195	down	62.1188	192.64	-1.6328	3.7889e-15	5.1018e-13	ABC transporter G family member 39 OS=Arabidopsis thaliana GN=ABCG39 PE=3 SV=1
psi-miR157a-5p	down	Cluster-9706.7549	down	2.32864	15.1295	-2.6998	0.0018984	0.039959	Cationic amino acid transporter 5 OS=Arabidopsis thaliana GN=CAT5 PE=1 SV=1
psi-miR157a-5p	down	Cluster-9706.76659	down	1.47278	14.6489	-3.3142	0.00068253	0.016742	-//-
psi-miR157a-5p	down	Cluster-9706.7549	down	2.32864	15.1295	-2.6998	0.0018984	0.039959	Cationic amino acid transporter 5 OS=Arabidopsis thaliana GN=CAT5 PE=1 SV=1
psi-miR157a-5p	down	Cluster-9706.7543	down	0.371533	13.4797	-5.1812	0.00019387	0.0056519	Cationic amino acid transporter 5 OS=Arabidopsis thaliana GN=CAT5 PE=1 SV=1
psi-miR160a-3p	up	Cluster-9706.80209	up	18.5311	4.8989	1.9194	0.0022453	0.045863	Auxin response factor 18 OS=Oryza sativa subsp. japonica GN=ARF18 PE=2 SV=1
psi-miR394a	up	Cluster-9706.63180	up	134.224	28.2657	2.2475	1.6842e-19	3.0926e-17	Chlorophyll a-b binding protein 7, chloroplastic OS=Solanum lycopersicum GN=CAB7 PE=3 SV=1
psi-miR394a	up	Cluster-9706.68496	up	162.988	38.1428	2.0953	1.2205e-21	2.6113e-19	Chlorophyll a-b binding protein 7, chloroplastic OS=Solanum lycopersicum GN=CAB7 PE=3 SV=1
psi-miR394a	up	Cluster-9706.111497	up	28.777	6.93605	2.0527	7.29e-05	0.0023818	Probable polyribonucleotide nucleotidyltransferase 1, chloroplastic OS=Oryza sativa subsp. japonica GN=PNP1 PE=2 SV=1
psi-miR394a	up	Cluster-9706.111497	up	28.777	6.93605	2.0527	7.29e-05	0.0023818	Probable polyribonucleotide nucleotidyltransferase 1, chloroplastic OS=Oryza sativa subsp. japonica GN=PNP1 PE=2 SV=1
psi-miR2111a-5p	down	Cluster-9706.76818	down	27.923	58.6597	-1.0709	0.0024524	0.049199	Inositol-3-phosphate synthase OS=Sesamum indicum PE=2 SV=1
psi-miR2111a-5p	down	Cluster-9706.85687	down	8.23956	29.0489	-1.8178	0.00092227	0.02162	Serine-threonine kinase receptor-associated protein OS=Dictyostelium discoideum GN=strap PE=3 SV=1
psi-miR172e-3p	up	Cluster-9706.96445	up	10.292	0.619079	4.0553	0.0012102	0.027182	Peptidyl-prolyl cis-trans isomerase FKBP65 OS=Arabidopsis thaliana GN=FKBP65 PE=1 SV=1
psi-miR172e-3p	up	Cluster-9706.130418	up	16.2153	2.95738	2.455	0.00098062	0.022792	S-norcoclaurine synthase OS=Thalictrum flavum subsp. glaucum PE=1 SV=1
psi-miR157d	up	Cluster-9706.67184	up	10.1714	0.886722	3.5199	0.0021025	0.043447	Squamosa promoter-binding-like protein 9 OS=Arabidopsis thaliana GN=SPL9 PE=2 SV=2
psi-miR157d	up	Cluster-9706.85633	up	25.8632	0	5.6928	7.2246e-08	4.3689e-06	ABC transporter G family member 39 OS=Arabidopsis thaliana GN=ABCG39 PE=3 SV=1
psi-miR157d	up	Cluster-9706.74783	up	66.5229	29.4743	1.1744	3.226e-05	0.0011557	24-methylenesterol C-methyltransferase 2 OS=Arabidopsis thaliana GN=SMT2 PE=1 SV=2
T_1 vs T_9	up/down	Related mRNA	up/down	T_1_readcount	T_9_readcount	log2.Fold_change.	p.value	q.value.Storey.et.al..2003.	Gene description
psi-miR858b	up	Cluster-9706.98148	down	78.9376	172.425	-1.1272	1.0315e-07	3.8774e-06	-//-
psi-miR858b	up	Cluster-9706.125163	down	1.12402	41.1251	-5.1933	8.9731e-11	5.0634e-09	Transcription factor MYB108 OS=Arabidopsis thaliana GN=MYB108 PE=1 SV=1
psi-miR858b	up	Cluster-9706.12048	down	4.28404	30.8689	-2.8491	5.7925e-06	0.00015765	Flavonol synthase/flavanone 3-hydroxylase OS=Citrus unshiu GN=FLS PE=1 SV=1
psi-miR858b	up	Cluster-9706.66889	down	2.04532	20.5029	-3.3254	6.426e-05	0.0013864	E3 ubiquitin-protein ligase UPL1 OS=Arabidopsis thaliana GN=UPL1 PE=1 SV=3
psi-miR858b	up	Cluster-9706.67894	down	102.235	284.267	-1.4754	4.6478e-18	4.9684e-16	E3 ubiquitin-protein ligase UPL1 OS=Arabidopsis thaliana GN=UPL1 PE=1 SV=3
psi-miR858b	up	Cluster-9706.64877	down	10.0043	72.8436	-2.8642	2.8499e-12	1.9012e-10	Beta-galactosidase OS=Malus domestica PE=1 SV=1
psi-miR858b	up	Cluster-9706.69940	down	136.257	580.402	-2.0907	6.2977e-59	3.6535e-56	Beta-galactosidase OS=Malus domestica PE=1 SV=1
psi-miR858b	up	Cluster-9706.74090	down	393.095	1275.64	-1.6983	5.3236e-94	6.0702e-91	Beta-galactosidase OS=Malus domestica PE=1 SV=1
psi-miR858b	up	Cluster-9706.69146	down	41.975	119.115	-1.5048	1.2025e-08	5.2319e-07	F-box protein CPR30 OS=Arabidopsis thaliana GN=CPR30 PE=1 SV=2
psi-miR858b	up	Cluster-9706.65620	down	0.660803	10.6596	-4.0118	0.0018908	0.026027	F-box protein CPR30 OS=Arabidopsis thaliana GN=CPR30 PE=1 SV=2
psi-miR858b	up	Cluster-9706.69144	down	0	13.8467	-4.7915	0.0002043	0.0038428	F-box protein CPR30 OS=Arabidopsis thaliana GN=CPR30 PE=1 SV=2
psi-miR858b	up	Cluster-9706.8784	down	0	9.34106	-4.2236	0.0031141	0.039289	-//-
psi-miR171b-3p	down	Cluster-9706.100467	up	167.419	67.095	1.3192	3.3735e-13	2.4445e-11	Squamosa promoter-binding-like protein 13B OS=Arabidopsis thaliana GN=SPL13B PE=3 SV=1
psi-miR171b-3p	down	Cluster-9706.94708	up	81.8557	39.1761	1.0631	1.2129e-05	0.00031067	WD-40 repeat-containing protein MSI4 OS=Arabidopsis thaliana GN=MSI4 PE=1 SV=3
psi-miR171b-3p	down	Cluster-9706.74760	up	28.8242	0	5.8492	1.1601e-08	5.0566e-07	Vacuolar protein sorting-associated protein 35A OS=Arabidopsis thaliana GN=VPS35A PE=1 SV=1
psi-miR171b-3p	down	Cluster-9706.130409	up	13.1415	0.149044	6.4623	0.00013356	0.0026367	Probable E3 ubiquitin-protein ligase XERICO OS=Arabidopsis thaliana GN=XERICO PE=1 SV=1
psi-miR171b-3p	down	Cluster-9706.46647	up	48.8267	21.7236	1.1684	0.00030305	0.0054452	BTB/POZ domain-containing protein At5g67385 OS=Arabidopsis thaliana GN=At5g67385 PE=1 SV=2
psi-miR171b-3p	down	Cluster-9706.83589	up	22.7725	7.39455	1.6228	0.0020495	0.027812	Potassium transporter 2 OS=Arabidopsis thaliana GN=POT2 PE=1 SV=2
psi-miR171b-3p	down	Cluster-9706.83424	up	13.2841	2.07618	2.6777	0.0016512	0.023264	Potassium transporter 2 OS=Arabidopsis thaliana GN=POT2 PE=1 SV=2
psi-miR171b-3p	down	Cluster-9706.83424	up	13.2841	2.07618	2.6777	0.0016512	0.023264	Potassium transporter 2 OS=Arabidopsis thaliana GN=POT2 PE=1 SV=2
psi-miR394a	up	Cluster-9706.64333	down	7.57034	43.4522	-2.521	5.482e-07	1.8121e-05	F-box only protein 6 OS=Arabidopsis thaliana GN=FBX6 PE=2 SV=1
psi-miR394a	up	Cluster-9706.76123	down	0	11.0521	-4.4662	0.0010922	0.016399	2-alkenal reductase (NADP(+)-dependent) OS=Nicotiana tabacum GN=DBR PE=1 SV=1
psi-miR394a	up	Cluster-9706.117248	down	6.58939	49.9172	-2.9213	5.0806e-09	2.3388e-07	Biogenesis of lysosome-related organelles complex 1 subunit 2 OS=Arabidopsis thaliana GN=BLOS2 PE=1 SV=1
psi-miR394a	up	Cluster-9706.77091	down	45.0632	93.3013	-1.0499	0.00025037	0.0045976	Uncharacterized protein At1g76660 OS=Arabidopsis thaliana GN=At1g76660 PE=2 SV=1
psi-miR394a	up	Cluster-9706.76806	down	3.86416	75.8846	-4.2956	2.5045e-17	2.5719e-15	Serine/threonine-protein kinase EDR1 OS=Arabidopsis thaliana GN=EDR1 PE=1 SV=1
psi-miR394a	up	Cluster-9706.44180	down	1.21908	14.3142	-3.5536	0.00058479	0.009556	Probable protein phosphatase 2C 6 OS=Oryza sativa subsp. japonica GN=Os01g0583100 PE=1 SV=1
psi-miR394a	up	Cluster-9706.44178	down	1.97728	198.616	-6.6503	4.5251e-46	1.675e-43	Probable protein phosphatase 2C 6 OS=Oryza sativa subsp. japonica GN=Os01g0583100 PE=1 SV=1
psi-miR394a	up	Cluster-9706.73263	down	0	14.6177	-4.8696	0.00012954	0.0025651	Protein RNA-directed DNA methylation 3 OS=Arabidopsis thaliana GN=RDM3 PE=1 SV=1
psi-miR394a	up	Cluster-9706.44179	down	56.2769	654.339	-3.5394	3.4662e-119	6.0325e-116	Probable protein phosphatase 2C 6 OS=Oryza sativa subsp. japonica GN=Os01g0583100 PE=1 SV=1
psi-miR394a	up	Cluster-9706.52142	down	12.8283	133.328	-3.3776	1.0183e-24	1.5984e-22	Probable protein phosphatase 2C 6 OS=Oryza sativa subsp. japonica GN=Os01g0583100 PE=1 SV=1
psi-miR394a	up	Cluster-9706.44181	down	0.457623	36.4904	-6.3172	8.2327e-10	4.1605e-08	Protein phosphatase 2C 16 OS=Arabidopsis thaliana GN=HAB1 PE=1 SV=1
psi-miR394a	up	Cluster-9706.44183	down	2.07049	42.321	-4.3533	2.1924e-10	1.1826e-08	Probable protein phosphatase 2C 6 OS=Oryza sativa subsp. japonica GN=Os01g0583100 PE=1 SV=1
psi-miR394a	up	Cluster-9706.111942	down	0	15.0902	-4.9155	9.8126e-05	0.0020141	Probable protein phosphatase 2C 6 OS=Oryza sativa subsp. japonica GN=Os01g0583100 PE=1 SV=1
psi-miR394a	up	Cluster-9706.73263	down	0	14.6177	-4.8696	0.00012954	0.0025651	Protein RNA-directed DNA methylation 3 OS=Arabidopsis thaliana GN=RDM3 PE=1 SV=1
psi-miR160a-3p	up	Cluster-9706.79275	down	22.0759	65.0238	-1.5585	1.4639e-05	0.00036681	Histone-lysine N-methyltransferase ATXR3 OS=Arabidopsis thaliana GN=ATXR3 PE=2 SV=2
psi-miR160a-3p	up	Cluster-9706.68185	down	21.4365	174.381	-3.0241	9.4527e-29	1.8351e-26	Exocyst complex component EXO70B1 OS=Arabidopsis thaliana GN=EXO70B1 PE=1 SV=1
psi-miR160a-3p	up	Cluster-9706.109634	down	12.0673	36.0562	-1.5791	0.0011061	0.016581	Probable chlorophyll(ide) b reductase NYC1, chloroplastic OS=Oryza sativa subsp. japonica GN=NYC1 PE=1 SV=1
psi-miR160a-3p	up	Cluster-9706.123481	down	20.2542	52.05	-1.3617	0.00053572	0.0088767	Probable chlorophyll(ide) b reductase NYC1, chloroplastic OS=Oryza sativa subsp. japonica GN=NYC1 PE=1 SV=1
psi-miR160a-3p	up	Cluster-9706.134077	down	1.49123	17.6999	-3.5692	0.00012778	0.0025338	BAG family molecular chaperone regulator 1 OS=Arabidopsis thaliana GN=BAG1 PE=1 SV=1
psi-miR390b-3p	up	Cluster-9706.135308	down	0.186404	15.3917	-6.3676	6.7357e-05	0.0014435	LRR receptor-like serine/threonine-protein kinase GSO2 OS=Arabidopsis thaliana GN=GSO2 PE=2 SV=2
psi-miR390b-3p	up	Cluster-9706.51157	down	52.7221	184.785	-1.8094	2.0725e-16	1.9693e-14	Probable disease resistance protein At5g66900 OS=Arabidopsis thaliana GN=At5g66900 PE=3 SV=1
psi-miR390b-3p	up	Cluster-9706.50958	down	1.08347	34.2557	-4.9826	4.0501e-09	1.888e-07	RNA replication polyprotein OS=Apple stem pitting virus (isolate PA66) GN=ORF1 PE=3 SV=1
psi-miR390b-3p	up	Cluster-9706.69078	down	17.6357	61.5337	-1.8029	2.2552e-06	6.6842e-05	Protein OBERON 4 OS=Arabidopsis thaliana GN=OBE4 PE=1 SV=2
psi-miR390b-3p	up	Cluster-9706.37517	down	16.7801	65.8723	-1.9729	1.6797e-07	6.0925e-06	Protein OBERON 4 OS=Arabidopsis thaliana GN=OBE4 PE=1 SV=2
psi-miR390b-3p	up	Cluster-9706.69851	down	30.7404	129.058	-2.0698	3.5052e-14	2.7707e-12	Protein OBERON 4 OS=Arabidopsis thaliana GN=OBE4 PE=1 SV=2
psi-miR390b-3p	up	Cluster-9706.107254	down	0.709734	13.2505	-4.2226	0.00043042	0.0073606	RNA replication polyprotein OS=Apple stem pitting virus (isolate PA66) GN=ORF1 PE=3 SV=1
psi-miR390b-3p	up	Cluster-9706.37206	down	0	12.2032	-4.6092	0.00054482	0.0090018	-//-
psi-miR390b-3p	up	Cluster-9706.93663	down	0	30.7686	-5.9434	1.5789e-08	6.7341e-07	RNA replication polyprotein OS=Apple stem pitting virus (isolate PA66) GN=ORF1 PE=3 SV=1
psi-miR390b-3p	up	Cluster-9706.44767	down	5.00635	32.3445	-2.6917	6.9931e-06	0.00018754	RNA replication polyprotein OS=Apple stem pitting virus (isolate PA66) GN=ORF1 PE=3 SV=1
psi-miR390b-3p	up	Cluster-9706.1138	down	0	13.869	-4.7938	0.00020161	0.0037973	RNA replication polyprotein OS=Apple stem pitting virus (isolate PA66) GN=ORF1 PE=3 SV=1
psi-miR390b-3p	up	Cluster-9706.5157	down	0.0932021	41.3845	-8.7945	2.5346e-09	1.2065e-07	Beta-D-glucosyl crocetin beta-1,6-glucosyltransferase OS=Gardenia jasminoides GN=UGT94E5 PE=1 SV=1
psi-miR414	down	Cluster-9706.55939	up	12.5464	0	4.6492	0.00021303	0.0039903	Pre-mRNA-splicing factor cwc22 OS=Emericella nidulans (strain FGSC A4 / ATCC 38163 / CBS 112.46 / NRRL 194 / M139) GN=cwc22 PE=3 SV=2
psi-miR414	down	Cluster-9706.79404	up	22.7665	4.1146	2.4681	7.7478e-05	0.0016312	Homeobox-leucine zipper protein HAT4 OS=Arabidopsis thaliana GN=HAT4 PE=1 SV=1
psi-miR414	down	Cluster-9706.94220	up	9.97077	0	4.3177	0.0011402	0.017035	Protein KRI1 homolog OS=Mus musculus GN=Kri1 PE=1 SV=3
psi-miR414	down	Cluster-9706.94220	up	9.97077	0	4.3177	0.0011402	0.017035	Protein KRI1 homolog OS=Mus musculus GN=Kri1 PE=1 SV=3
psi-miR414	down	Cluster-9706.55939	up	12.5464	0	4.6492	0.00021303	0.0039903	Pre-mRNA-splicing factor cwc22 OS=Emericella nidulans (strain FGSC A4 / ATCC 38163 / CBS 112.46 / NRRL 194 / M139) GN=cwc22 PE=3 SV=2
psi-miR414	down	Cluster-9706.71371	up	41.8906	15.1786	1.4646	9.3011e-05	0.0019239	Rubisco accumulation factor 2, chloroplastic OS=Arabidopsis thaliana GN=RAF2 PE=2 SV=1
psi-miR396a-5p	up	Cluster-9706.109952	down	1.0159	22.5086	-4.4696	3.1427e-06	9.0418e-05	Abscisic acid 8'-hydroxylase 1 OS=Arabidopsis thaliana GN=CYP707A1 PE=2 SV=1
psi-miR396a-5p	up	Cluster-9706.68446	down	2.37665	24.0457	-3.3388	1.4501e-05	0.0003639	TMV resistance protein N OS=Nicotiana glutinosa GN=N PE=1 SV=1
psi-miR396a-5p	up	Cluster-9706.72911	down	14.4156	55.8914	-1.955	1.6911e-06	5.124e-05	NEDD8 ultimate buster 1 OS=Mus musculus GN=Nub1 PE=1 SV=2
psi-miR396a-5p	up	Cluster-9706.80921	down	47.2092	144.183	-1.6108	3.3904e-11	2.008e-09	4-coumarate--CoA ligase-like 5 OS=Arabidopsis thaliana GN=4CLL5 PE=1 SV=2
psi-miR396a-5p	up	Cluster-9706.80917	down	3.91635	25.3041	-2.6918	7.0404e-05	0.0015003	4-coumarate--CoA ligase-like 5 OS=Arabidopsis thaliana GN=4CLL5 PE=1 SV=2
psi-miR396a-5p	up	Cluster-9706.68446	down	2.37665	24.0457	-3.3388	1.4501e-05	0.0003639	TMV resistance protein N OS=Nicotiana glutinosa GN=N PE=1 SV=1
psi-miR396a-5p	up	Cluster-9706.19640	down	39.0172	82.4212	-1.0789	0.00041331	0.0071157	Mitochondrial uncoupling protein 1 OS=Arabidopsis thaliana GN=PUMP1 PE=1 SV=1
psi-miR390a-5p	up	Cluster-9706.113217	down	0.294519	8.94361	-4.9244	0.0027028	0.035053	Probable LRR receptor-like serine/threonine-protein kinase RFK1 OS=Arabidopsis thaliana GN=RKF1 PE=1 SV=1
psi-miR390a-5p	up	Cluster-9706.17890	down	6.84383	26.1656	-1.9348	0.0011512	0.017162	Serine/threonine-protein kinase BRI1-like 1 OS=Arabidopsis thaliana GN=BRL1 PE=1 SV=1
psi-miR390a-5p	up	Cluster-9706.41675	down	12.1564	42.311	-1.7993	9.0193e-05	0.0018718	ATP-dependent zinc metalloprotease FTSH 2, chloroplastic OS=Arabidopsis thaliana GN=FTSH2 PE=1 SV=1
psi-miR390a-5p	up	Cluster-9706.17890	down	6.84383	26.1656	-1.9348	0.0011512	0.017162	Serine/threonine-protein kinase BRI1-like 1 OS=Arabidopsis thaliana GN=BRL1 PE=1 SV=1
psi-miR166e-5p	down	Cluster-9706.61994	up	8.39006	0	4.0687	0.0032687	0.04085	-//-
psi-miR166e-5p	down	Cluster-9706.88186	up	33.1203	13.7816	1.265	0.0016614	0.023385	Serine/threonine-protein kinase fray2 OS=Dictyostelium discoideum GN=fray2 PE=3 SV=1
psi-miR166e-5p	down	Cluster-9706.3632	up	0.0913381	10.7013	-6.8724	0.00099855	0.015193	-//-
psi-miR166e-5p	down	Cluster-9706.52241	up	57.4074	14.7831	1.9573	3.6992e-08	1.4978e-06	Polyadenylate-binding protein 8 OS=Arabidopsis thaliana GN=PAB8 PE=1 SV=1
psi-miR166e-5p	down	Cluster-9706.70546	up	157.431	73.3191	1.1025	4.7656e-10	2.4869e-08	Polyadenylate-binding protein 2 OS=Arabidopsis thaliana GN=PAB2 PE=1 SV=1
psi-miR166e-5p	down	Cluster-9706.71038	up	23.2241	6.99015	1.7322	0.0011684	0.017385	-//-
psi-miR166e-5p	down	Cluster-9706.56131	up	47.8001	18.6618	1.3569	7.3452e-05	0.001557	-//-
psi-miR398a-3p	down	Cluster-9706.85052	up	16.1505	3.99785	2.0143	0.002976	0.037849	30S ribosomal protein S10, chloroplastic OS=Mesembryanthemum crystallinum GN=RPS10 PE=2 SV=1
psi-miR398a-3p	down	Cluster-9706.93250	up	37.224	7.18391	2.3734	7.4479e-07	2.4153e-05	30S ribosomal protein S10, chloroplastic OS=Mesembryanthemum crystallinum GN=RPS10 PE=2 SV=1
psi-miR398a-3p	down	Cluster-9706.68420	up	23.843	0.93351	4.6748	3.2305e-07	1.1058e-05	Polyketide synthase 1 OS=Rubus idaeus GN=PKS1 PE=1 SV=1
psi-miR398a-3p	down	Cluster-9706.86313	up	42.2467	16.4788	1.3582	0.00019162	0.0036256	60S ribosomal protein L23a OS=Daucus carota GN=RPL23A PE=2 SV=1
psi-miR398a-3p	down	Cluster-9706.41710	up	25.5877	0	5.6774	7.5003e-08	2.8872e-06	Copper chaperone for superoxide dismutase, chloroplastic/cytosolic OS=Arabidopsis thaliana GN=CCS PE=1 SV=1
psi-miR398a-3p	down	Cluster-9706.66705	up	163.345	58.3253	1.4857	6.608e-15	5.5932e-13	60S ribosomal protein L31 OS=Panax ginseng GN=RPL31 PE=2 SV=1
psi-miR398a-3p	down	Cluster-9706.67134	up	207.433	75.5532	1.4571	4.4307e-18	4.7466e-16	Superoxide dismutase [Cu-Zn] OS=Paulownia kawakamii GN=SODCC PE=2 SV=1
psi-miR398a-3p	down	Cluster-9706.64239	up	65.0598	27.4588	1.2445	1.3116e-05	0.00033276	Superoxide dismutase [Cu-Zn] OS=Paulownia kawakamii GN=SODCC PE=2 SV=1
psi-miR398a-3p	down	Cluster-9706.66193	up	326.813	68.1626	2.2614	2.8139e-46	1.0534e-43	Plastocyanin A, chloroplastic OS=Populus nigra GN=PETE PE=1 SV=2
psi-miR398a-3p	down	Cluster-9706.77386	up	160.242	31.9947	2.3244	3.2044e-24	4.9056e-22	Plastocyanin, chloroplastic OS=Solanum lycopersicum GN=PETE PE=2 SV=1
psi-miR167d	down	Cluster-9706.56409	up	13.341	0.981204	3.7652	0.00028773	0.0052048	Bifunctional aspartokinase/homoserine dehydrogenase, chloroplastic (Fragment) OS=Daucus carota PE=1 SV=1
psi-miR167d	down	Cluster-9706.68003	up	63.5839	0	6.9906	1.2085e-16	1.1696e-14	Auxin response factor 25 OS=Oryza sativa subsp. japonica GN=ARF25 PE=2 SV=1
psi-miR167d	down	Cluster-9706.16147	up	8.35744	0	4.0631	0.0033413	0.041562	F-box/kelch-repeat protein At1g57790 OS=Arabidopsis thaliana GN=At1g57790 PE=2 SV=1
psi-miR167d	down	Cluster-9706.52217	up	10.8604	0	4.441	0.00063552	0.010256	Pentatricopeptide repeat-containing protein At4g04370 OS=Arabidopsis thaliana GN=PCMP-E99 PE=3 SV=1
psi-miR167d	down	Cluster-9706.106769	up	12.758	0.998593	3.6754	0.00043414	0.0074126	Potassium channel SKOR OS=Arabidopsis thaliana GN=SKOR PE=1 SV=1
psi-miR167d	down	Cluster-9706.74096	up	40.2167	9.7872	2.0388	2.3497e-06	6.9331e-05	Hsp70-binding protein 1 OS=Macaca fascicularis GN=HSPBP1 PE=2 SV=1
psi-miR162a-5p	down	Cluster-9706.63834	up	266.538	122.127	1.126	1.9671e-16	1.8764e-14	Heat shock 70 kDa protein 15 OS=Arabidopsis thaliana GN=HSP70-15 PE=1 SV=1
psi-miR162a-5p	down	Cluster-9706.82655	up	72.4721	32.2416	1.1685	1.0744e-05	0.00027791	T-complex protein 1 subunit epsilon OS=Arabidopsis thaliana GN=CCT5 PE=1 SV=1
psi-miR162a-5p	down	Cluster-9706.82656	up	21.0688	6.11328	1.7851	0.0016255	0.022967	T-complex protein 1 subunit epsilon OS=Arabidopsis thaliana GN=CCT5 PE=1 SV=1
psi-miR162a-5p	down	Cluster-9706.16127	up	9.52293	0	4.2514	0.0015336	0.021936	Anthocyanin regulatory C1 protein OS=Zea mays GN=C1 PE=2 SV=1
psi-miR162a-5p	down	Cluster-9706.107807	up	8.4059	0	4.0714	0.0032341	0.040498	26S proteasome non-ATPase regulatory subunit 4 homolog OS=Arabidopsis thaliana GN=RPN10 PE=1 SV=1
psi-miR157d	up	Cluster-9706.134846	down	0.113707	22.8509	-7.6508	2.7759e-06	8.0707e-05	Probable WRKY transcription factor 31 OS=Arabidopsis thaliana GN=WRKY31 PE=2 SV=1
psi-miR157d	up	Cluster-9706.7549	down	1.99406	15.2497	-2.935	0.0012018	0.017815	Cationic amino acid transporter 5 OS=Arabidopsis thaliana GN=CAT5 PE=1 SV=1
psi-miR157d	up	Cluster-9706.61354	down	17.7177	77.5281	-2.1295	2.0822e-09	1.0032e-07	Vacuolar protein sorting-associated protein 13C OS=Homo sapiens GN=VPS13C PE=1 SV=1
psi-miR157d	up	Cluster-9706.61356	down	0.943206	25.4944	-4.7565	4.861e-07	1.6187e-05	Vacuolar protein sorting-associated protein 13C OS=Homo sapiens GN=VPS13C PE=1 SV=1
psi-miR157d	up	Cluster-9706.85634	down	3.72855	19.8586	-2.4131	0.00098539	0.015016	Pleiotropic drug resistance protein 2 OS=Nicotiana plumbaginifolia GN=PDR2 PE=2 SV=1
psi-miR157d	up	Cluster-9706.39311	down	2.28345	23.9464	-3.3905	1.3154e-05	0.00033356	Probable receptor-like protein kinase At5g47070 OS=Arabidopsis thaliana GN=At5g47070 PE=1 SV=1
psi-miR157d	up	Cluster-9706.7549	down	1.99406	15.2497	-2.935	0.0012018	0.017815	Cationic amino acid transporter 5 OS=Arabidopsis thaliana GN=CAT5 PE=1 SV=1
psi-miR157d	up	Cluster-9706.7543	down	0.404031	13.5868	-5.0716	0.00020354	0.00383	Cationic amino acid transporter 5 OS=Arabidopsis thaliana GN=CAT5 PE=1 SV=1
psi-miR157d	up	Cluster-9706.96085	down	32.3882	97.2291	-1.5859	7.6405e-08	2.9332e-06	Probable NAD(P)H dehydrogenase (quinone) FQR1-like 2 OS=Arabidopsis thaliana GN=At4g36750 PE=1 SV=1
psi-miR157d	up	Cluster-9706.96084	down	11.722	54.1227	-2.207	2.9011e-07	1.0059e-05	Probable NAD(P)H dehydrogenase (quinone) FQR1-like 2 OS=Arabidopsis thaliana GN=At4g36750 PE=1 SV=1
psi-miR157d	up	Cluster-9706.30288	down	0.832761	16.2239	-4.2841	9.1441e-05	0.0018942	Linoleate 13S-lipoxygenase 3-1, chloroplastic OS=Solanum tuberosum GN=LOX3.1 PE=1 SV=1
psi-miR157d	up	Cluster-9706.30285	down	11.5263	49.1352	-2.0918	2.4688e-06	7.2501e-05	Linoleate 13S-lipoxygenase 3-1, chloroplastic OS=Solanum tuberosum GN=LOX3.1 PE=1 SV=1
psi-miR157d	up	Cluster-9706.66100	down	5.71795	45.2437	-2.9841	1.8285e-08	7.7254e-07	Cysteine proteinase RD19a OS=Arabidopsis thaliana GN=RD19A PE=2 SV=1
psi-miR172a	up	Cluster-9706.71504	down	164.248	409.079	-1.3165	4.2235e-21	5.4484e-19	E3 ubiquitin-protein ligase UPL2 OS=Arabidopsis thaliana GN=UPL2 PE=1 SV=3
psi-miR172a	up	Cluster-9706.98851	down	2.75552	16.2686	-2.5617	0.0019696	0.026925	26S protease regulatory subunit 6A homolog OS=Solanum lycopersicum GN=TBP1 PE=2 SV=1
psi-miR172a	up	Cluster-9706.98175	down	0.990739	26.0578	-4.7171	3.808e-07	1.2862e-05	ATP-dependent DNA helicase pif1 OS=Campylobacter jejuni subsp. jejuni serotype O:2 (strain NCTC 11168) GN=pif1 PE=3 SV=1
psi-miR172c	up	Cluster-9706.71504	down	164.248	409.079	-1.3165	4.2235e-21	5.4484e-19	E3 ubiquitin-protein ligase UPL2 OS=Arabidopsis thaliana GN=UPL2 PE=1 SV=3
psi-miR172c	up	Cluster-9706.98851	down	2.75552	16.2686	-2.5617	0.0019696	0.026925	26S protease regulatory subunit 6A homolog OS=Solanum lycopersicum GN=TBP1 PE=2 SV=1
psi-miR172c	up	Cluster-9706.99517	down	105.368	272.888	-1.3729	1.4143e-15	1.2594e-13	DENN domain-containing protein 5A OS=Homo sapiens GN=DENND5A PE=1 SV=2
psi-miR157a-5p	down	Cluster-9706.120233	up	37.053	7.23359	2.3568	8.6887e-07	2.7822e-05	Squamosa promoter-binding-like protein 14 OS=Oryza sativa subsp. japonica GN=SPL14 PE=2 SV=1
psi-miR157a-5p	down	Cluster-9706.67184	up	15.9436	0.893765	4.1569	4.5596e-05	0.0010234	Squamosa promoter-binding-like protein 9 OS=Arabidopsis thaliana GN=SPL9 PE=2 SV=2
psi-miR157a-5p	down	Cluster-9706.67861	up	14.5754	0.844581	4.1092	0.00010158	0.002073	Squamosa promoter-binding-like protein 6 OS=Arabidopsis thaliana GN=SPL6 PE=2 SV=2
psi-miR157a-5p	down	Cluster-9706.85633	up	23.0284	0	5.5253	3.3686e-07	1.1476e-05	ABC transporter G family member 39 OS=Arabidopsis thaliana GN=ABCG39 PE=3 SV=1
psi-miR157a-5p	down	Cluster-9706.89405	up	17.9503	3.46378	2.3736	0.00058809	0.0095954	Phenylalanine--tRNA ligase beta subunit, cytoplasmic OS=Arabidopsis thaliana GN=At1g72550 PE=2 SV=1
psi-miR157a-5p	down	Cluster-9706.76653	up	19.4443	0	5.2813	2.8832e-06	8.3435e-05	-//-
psi-miR157a-5p	down	Cluster-9706.64404	up	90.7873	0.0700505	10.34	3.7297e-16	3.4644e-14	Cysteine proteinase RD19a OS=Arabidopsis thaliana GN=RD19A PE=2 SV=1
psi-miR157a-5p	down	Cluster-9706.74783	up	146.373	29.7084	2.3007	4.9363e-22	6.7265e-20	24-methylenesterol C-methyltransferase 2 OS=Arabidopsis thaliana GN=SMT2 PE=1 SV=2
psi-miR396a-3p	up	Cluster-9706.65213	down	12.6056	34.6636	-1.4594	0.0027268	0.035314	ABC transporter D family member 1 OS=Arabidopsis thaliana GN=ABCC1 PE=1 SV=1
psi-miR396a-3p	up	Cluster-9706.65212	down	13.4961	47.4257	-1.8131	3.0511e-05	0.00071269	ABC transporter D family member 1 OS=Arabidopsis thaliana GN=ABCC1 PE=1 SV=1
psi-miR396a-3p	up	Cluster-9706.81938	down	21.3685	85.5312	-2.001	1.7173e-09	8.3446e-08	ABC transporter D family member 1 OS=Arabidopsis thaliana GN=ABCC1 PE=1 SV=1
psi-miR396a-3p	up	Cluster-9706.13791	down	3.08732	22.0401	-2.8357	0.00013291	0.0026265	Probable leucine-rich repeat receptor-like protein kinase At2g33170 OS=Arabidopsis thaliana GN=At2g33170 PE=2 SV=1
psi-miR396a-3p	up	Cluster-9706.108665	down	8.91758	37.641	-2.0776	4.0725e-05	0.0009247	F-box/kelch-repeat protein At3g61590 OS=Arabidopsis thaliana GN=At3g61590 PE=1 SV=1
psi-miR396a-3p	up	Cluster-9706.65213	down	12.6056	34.6636	-1.4594	0.0027268	0.035314	ABC transporter D family member 1 OS=Arabidopsis thaliana GN=ABCC1 PE=1 SV=1
psi-miR396a-3p	up	Cluster-9706.110621	down	0.133279	9.50004	-6.1554	0.0017012	0.02385	F-box/kelch-repeat protein At3g61590 OS=Arabidopsis thaliana GN=At3g61590 PE=1 SV=1
psi-miR396a-3p	up	Cluster-9706.65212	down	13.4961	47.4257	-1.8131	3.0511e-05	0.00071269	ABC transporter D family member 1 OS=Arabidopsis thaliana GN=ABCC1 PE=1 SV=1
psi-miR396a-3p	up	Cluster-9706.81938	down	21.3685	85.5312	-2.001	1.7173e-09	8.3446e-08	ABC transporter D family member 1 OS=Arabidopsis thaliana GN=ABCC1 PE=1 SV=1
psi-miR396a-3p	up	Cluster-9706.84	down	0	15.3301	-4.9383	8.5249e-05	0.0017767	Tyrosine-sulfated glycopeptide receptor 1 OS=Arabidopsis thaliana GN=PSYR1 PE=2 SV=1
psi-miR396a-3p	up	Cluster-14916.0	down	1.07182	22.2572	-4.3761	4.0354e-06	0.0001137	Exocyst complex component EXO70A1 OS=Arabidopsis thaliana GN=EXO70A1 PE=1 SV=1
psi-miR396a-3p	up	Cluster-9706.21542	down	3.63488	36.8138	-3.3403	8.0347e-08	3.0751e-06	E3 ubiquitin-protein ligase At1g63170 OS=Arabidopsis thaliana GN=At1g63170 PE=2 SV=2
psi-miR396b-5p	up	Cluster-9706.109952	down	1.0159	22.5086	-4.4696	3.1427e-06	9.0418e-05	Abscisic acid 8'-hydroxylase 1 OS=Arabidopsis thaliana GN=CYP707A1 PE=2 SV=1
psi-miR396b-5p	up	Cluster-9706.68446	down	2.37665	24.0457	-3.3388	1.4501e-05	0.0003639	TMV resistance protein N OS=Nicotiana glutinosa GN=N PE=1 SV=1
psi-miR396b-5p	up	Cluster-9706.72911	down	14.4156	55.8914	-1.955	1.6911e-06	5.124e-05	NEDD8 ultimate buster 1 OS=Mus musculus GN=Nub1 PE=1 SV=2
psi-miR396b-5p	up	Cluster-9706.80921	down	47.2092	144.183	-1.6108	3.3904e-11	2.008e-09	4-coumarate--CoA ligase-like 5 OS=Arabidopsis thaliana GN=4CLL5 PE=1 SV=2
psi-miR396b-5p	up	Cluster-9706.80917	down	3.91635	25.3041	-2.6918	7.0404e-05	0.0015003	4-coumarate--CoA ligase-like 5 OS=Arabidopsis thaliana GN=4CLL5 PE=1 SV=2
psi-miR396b-5p	up	Cluster-9706.54492	down	96.8109	294.846	-1.6067	3.0733e-21	4.001e-19	-//-
psi-miR396b-5p	up	Cluster-9706.1768	down	1.39803	18.1336	-3.6972	8.3845e-05	0.0017511	Monoacylglycerol lipase ABHD6 OS=Bos taurus GN=ABHD6 PE=2 SV=1
psi-miR396b-5p	up	Cluster-9706.68446	down	2.37665	24.0457	-3.3388	1.4501e-05	0.0003639	TMV resistance protein N OS=Nicotiana glutinosa GN=N PE=1 SV=1
psi-miR164c-5p	down	Cluster-9706.93232	up	92.7566	21.2218	2.1279	1.9735e-13	1.4577e-11	NAC domain-containing protein 100 OS=Arabidopsis thaliana GN=NAC100 PE=2 SV=1
psi-miR164c-5p	down	Cluster-9706.93229	up	10.4489	0	4.3853	0.00083224	0.012969	NAC domain-containing protein 100 OS=Arabidopsis thaliana GN=NAC100 PE=2 SV=1
psi-miR164c-5p	down	Cluster-9706.41658	up	19.7528	0	5.304	2.3916e-06	7.0483e-05	GDSL esterase/lipase At1g29660 OS=Arabidopsis thaliana GN=At1g29660 PE=2 SV=1
psi-miR164c-5p	down	Cluster-9706.72157	up	16.1025	0	5.0092	2.2473e-05	0.00053928	Pre-rRNA-processing protein TSR1 homolog OS=Xenopus laevis GN=tsr1 PE=2 SV=1
psi-miR164c-5p	down	Cluster-9706.55412	up	18.7849	1.87298	3.3262	3.8113e-05	0.00087177	Axial regulator YABBY 3 OS=Arabidopsis thaliana GN=YAB3 PE=1 SV=1
psi-miR164c-5p	down	Cluster-9706.66891	up	233.661	98.2615	1.2497	1.1935e-16	1.1573e-14	Oxygen-evolving enhancer protein 1, chloroplastic OS=Nicotiana tabacum GN=PSBO PE=2 SV=1
psi-miR164c-5p	down	Cluster-9706.96712	up	24.2484	0	5.5998	1.6411e-07	5.957e-06	Protein phosphatase 1 regulatory subunit pprA OS=Dictyostelium discoideum GN=pprA PE=3 SV=1
psi-miR164c-5p	down	Cluster-9706.93250	up	37.224	7.18391	2.3734	7.4479e-07	2.4153e-05	30S ribosomal protein S10, chloroplastic OS=Mesembryanthemum crystallinum GN=RPS10 PE=2 SV=1
psi-miR397a	up	Cluster-9706.580	down	142.145	55.1596	1.3657	6.5403e-12	4.1805e-10	40S ribosomal protein S23 OS=Fragaria ananassa GN=RPS23 PE=2 SV=1
psi-miR397a	up	Cluster-9706.636	down	33.4596	144.175	-2.1073	5.0149e-16	4.6235e-14	-//-
psi-miR397a	up	Cluster-9706.72428	down	15.0713	60.4293	-2.0034	4.0484e-07	1.3623e-05	Protein LONGIFOLIA 1 OS=Arabidopsis thaliana GN=LNG1 PE=1 SV=1
psi-miR397a	up	Cluster-9706.29132	down	13.7114	36.7671	-1.423	0.0025139	0.033053	Putative vacuolar protein sorting-associated protein 13F OS=Dictyostelium discoideum GN=vps13F PE=3 SV=1
psi-miR397a	up	Cluster-9706.13624	down	0.77218	13.402	-4.1174	0.00044246	0.0075379	Exoglucanase XynX OS=Clostridium thermocellum GN=xynX PE=3 SV=1
psi-miR397a	up	Cluster-9706.1520	down	0	8.97491	-4.1659	0.0039059	0.047368	Laccase-7 OS=Arabidopsis thaliana GN=LAC7 PE=2 SV=1
psi-miR397a	up	Cluster-9706.1522	down	0.792218	109.503	-7.1109	1.3471e-25	2.2125e-23	Laccase-7 OS=Arabidopsis thaliana GN=LAC7 PE=2 SV=1
psi-miR397a	up	Cluster-9706.78709	down	52.505	122.31	-1.22	1.4538e-06	4.4635e-05	Histone acetyltransferase HAC1 OS=Arabidopsis thaliana GN=HAC1 PE=1 SV=2
psi-miR397a	up	Cluster-9706.84023	down	0	37.5376	-6.2303	4.5563e-10	2.3828e-08	Histone acetyltransferase HAC1 OS=Arabidopsis thaliana GN=HAC1 PE=1 SV=2
psi-miR397a	up	Cluster-5438.0	down	2.50248	14.4264	-2.5273	0.0038479	0.046745	Probable peroxygenase 4 OS=Arabidopsis thaliana GN=PXG4 PE=1 SV=1
psi-miR397a	up	Cluster-9706.19091	down	16.789	44.2719	-1.3989	0.0010839	0.016291	Exocyst complex component EXO70B1 OS=Arabidopsis thaliana GN=EXO70B1 PE=1 SV=1
psi-miR393a-5p	up	Cluster-9706.59938	down	7.0102	31.2122	-2.1546	0.00012699	0.0025217	Protein AUXIN SIGNALING F-BOX 2 OS=Arabidopsis thaliana GN=AFB2 PE=1 SV=1
psi-miR393a-5p	up	Cluster-9706.59945	down	17.721	47.6632	-1.4274	0.0005619	0.0092456	Protein AUXIN SIGNALING F-BOX 2 OS=Arabidopsis thaliana GN=AFB2 PE=1 SV=1
psi-miR393a-5p	up	Cluster-9706.109615	down	0.971632	19.4119	-4.3204	1.7894e-05	0.00043917	Methylcrotonoyl-CoA carboxylase beta chain, mitochondrial OS=Arabidopsis thaliana GN=MCCB PE=2 SV=1
psi-miR393a-5p	up	Cluster-9706.32154	down	17.3146	44.6172	-1.3656	0.0013114	0.019207	Uncharacterized RING finger protein C2F3.16 OS=Schizosaccharomyces pombe (strain 972 / ATCC 24843) GN=SPAC2F3.16 PE=3 SV=1
psi-miR393a-5p	up	Cluster-9706.96145	down	2.37759	16.9115	-2.8304	0.000827	0.012895	External alternative NAD(P)H-ubiquinone oxidoreductase B3, mitochondrial OS=Arabidopsis thaliana GN=NDB3 PE=2 SV=1
psi-miR393a-5p	up	Cluster-9706.115673	down	5.54087	28.8365	-2.3797	8.3188e-05	0.0017388	Pyruvate, phosphate dikinase, chloroplastic OS=Mesembryanthemum crystallinum GN=PPD PE=2 SV=1
psi-miR393a-5p	up	Cluster-9706.51736	down	9.06437	42.1684	-2.2179	5.5465e-06	0.00015137	-//-
psi-miR2111a-5p	down	Cluster-9706.98070	up	23.0778	3.46477	2.7357	2.7764e-05	0.00065485	Scarecrow-like transcription factor PAT1 OS=Arabidopsis thaliana GN=PAT1 PE=2 SV=1
psi-miR2111a-5p	down	Cluster-9706.58090	up	23.8341	0	5.575	2.0937e-07	7.4418e-06	Serine-threonine kinase receptor-associated protein OS=Dictyostelium discoideum GN=strap PE=3 SV=1
psi-miR319a	up	Cluster-9706.14884	down	5.45233	172.444	-4.9831	9.0228e-40	2.7711e-37	Zinc finger protein ZAT12 OS=Arabidopsis thaliana GN=ZAT12 PE=2 SV=1
psi-miR319a	up	Cluster-9706.74168	down	52.32	177.566	-1.7629	2.8537e-15	2.4898e-13	-//-
psi-miR319a	up	Cluster-9706.25206	down	33.2266	111.435	-1.7458	5.331e-10	2.7659e-08	NAC domain-containing protein 100 OS=Arabidopsis thaliana GN=NAC100 PE=2 SV=1
psi-miR390a-3p	up	Cluster-9706.44696	down	5.91834	31.877	-2.4293	2.7657e-05	0.00065247	Probable sugar phosphate/phosphate translocator At3g11320 OS=Arabidopsis thaliana GN=At3g11320 PE=2 SV=1
psi-miR390a-3p	up	Cluster-9706.135308	down	0.186404	15.3917	-6.3676	6.7357e-05	0.0014435	LRR receptor-like serine/threonine-protein kinase GSO2 OS=Arabidopsis thaliana GN=GSO2 PE=2 SV=2
psi-miR390a-3p	up	Cluster-9706.51157	down	52.7221	184.785	-1.8094	2.0725e-16	1.9693e-14	Probable disease resistance protein At5g66900 OS=Arabidopsis thaliana GN=At5g66900 PE=3 SV=1
psi-miR390a-3p	up	Cluster-9706.50958	down	1.08347	34.2557	-4.9826	4.0501e-09	1.888e-07	RNA replication polyprotein OS=Apple stem pitting virus (isolate PA66) GN=ORF1 PE=3 SV=1
psi-miR390a-3p	up	Cluster-9706.49653	down	1.10398	12.467	-3.4973	0.0014358	0.020742	Uncharacterized protein C119.09c OS=Schizosaccharomyces pombe (strain 972 / ATCC 24843) GN=SPBC119.09c PE=2 SV=3
psi-miR390a-3p	up	Cluster-9706.93399	down	22.2534	60.0681	-1.4326	0.00010269	0.0020935	ATP-dependent 6-phosphofructokinase 2 OS=Arabidopsis thaliana GN=PFK2 PE=1 SV=1
psi-miR164a	down	Cluster-9706.93232	up	92.7566	21.2218	2.1279	1.9735e-13	1.4577e-11	NAC domain-containing protein 100 OS=Arabidopsis thaliana GN=NAC100 PE=2 SV=1
psi-miR164a	down	Cluster-9706.93229	up	10.4489	0	4.3853	0.00083224	0.012969	NAC domain-containing protein 100 OS=Arabidopsis thaliana GN=NAC100 PE=2 SV=1
psi-miR164a	down	Cluster-9706.41658	up	19.7528	0	5.304	2.3916e-06	7.0483e-05	GDSL esterase/lipase At1g29660 OS=Arabidopsis thaliana GN=At1g29660 PE=2 SV=1
psi-miR164a	down	Cluster-9706.72157	up	16.1025	0	5.0092	2.2473e-05	0.00053928	Pre-rRNA-processing protein TSR1 homolog OS=Xenopus laevis GN=tsr1 PE=2 SV=1
psi-miR164a	down	Cluster-9706.66891	up	233.661	98.2615	1.2497	1.1935e-16	1.1573e-14	Oxygen-evolving enhancer protein 1, chloroplastic OS=Nicotiana tabacum GN=PSBO PE=2 SV=1
psi-miR403-3p	up	Cluster-9706.71684	down	29.4286	62.894	-1.0957	0.0017486	0.024387	-//-
psi-miR403-3p	up	Cluster-9706.78150	down	2.36267	20.7856	-3.1371	9.1128e-05	0.0018885	-//-
psi-miR403-3p	up	Cluster-9706.78151	down	1.5891	13.0592	-3.0388	0.0022727	0.030402	-//-
psi-miR403-3p	up	Cluster-9706.106369	down	14.1868	59.7804	-2.0751	2.3806e-07	8.3833e-06	-//-
psi-miR403-3p	up	Cluster-9706.106371	down	12.2584	70.5354	-2.5246	1.6917e-10	9.2361e-09	-//-
psi-miR403-3p	up	Cluster-9706.84524	down	15.1919	39.1488	-1.3657	0.0026106	0.034063	Oligopeptide transporter 7 OS=Arabidopsis thaliana GN=OPT7 PE=2 SV=1
psi-miR403-3p	up	Cluster-9706.89520	down	0.792684	16.8608	-4.4108	5.8079e-05	0.0012652	Probable chlorophyll(ide) b reductase NYC1, chloroplastic OS=Oryza sativa subsp. japonica GN=NYC1 PE=1 SV=1
psi-miR403-3p	up	Cluster-9706.84273	down	2.83614	23.8614	-3.0727	3.3382e-05	0.00077354	Probable chlorophyll(ide) b reductase NYC1, chloroplastic OS=Oryza sativa subsp. japonica GN=NYC1 PE=1 SV=1
psi-miR403-3p	up	Cluster-9706.73283	down	3.88094	41.5817	-3.4215	8.1409e-09	3.6411e-07	Probable chlorophyll(ide) b reductase NYC1, chloroplastic OS=Oryza sativa subsp. japonica GN=NYC1 PE=1 SV=1
psi-miR403-3p	up	Cluster-9706.73120	down	13.9892	57.1707	-2.031	6.4753e-07	2.1186e-05	Probable chlorophyll(ide) b reductase NYC1, chloroplastic OS=Oryza sativa subsp. japonica GN=NYC1 PE=1 SV=1
psi-miR403-3p	up	Cluster-9706.78316	down	121.268	574.711	-2.2446	3.8512e-64	2.5135e-61	Probable chlorophyll(ide) b reductase NYC1, chloroplastic OS=Oryza sativa subsp. japonica GN=NYC1 PE=1 SV=1
psi-miR403-3p	up	Cluster-9706.42234	down	4.55991	41.5415	-3.1875	2.4679e-08	1.0278e-06	Probable chlorophyll(ide) b reductase NYC1, chloroplastic OS=Oryza sativa subsp. japonica GN=NYC1 PE=1 SV=1
psi-miR403-3p	up	Cluster-9706.73286	down	16.6035	58.4351	-1.8153	3.6099e-06	0.00010276	Probable chlorophyll(ide) b reductase NYC1, chloroplastic OS=Oryza sativa subsp. japonica GN=NYC1 PE=1 SV=1
psi-miR403-3p	up	Cluster-9706.99369	down	3.78913	17.3338	-2.1936	0.003839	0.04666	Molybdenum cofactor sulfurase OS=Solanum lycopersicum GN=FLACCA PE=2 SV=1
psi-miR403-3p	up	Cluster-9706.66910	down	2.33471	15.5254	-2.7333	0.0016828	0.023629	-//-
psi-miR403-3p	up	Cluster-9706.77244	down	0.310829	9.25959	-4.8968	0.0022946	0.030641	-//-
psi-miR398b-3p	down	Cluster-9706.85052	up	16.1505	3.99785	2.0143	0.002976	0.037849	30S ribosomal protein S10, chloroplastic OS=Mesembryanthemum crystallinum GN=RPS10 PE=2 SV=1
psi-miR398b-3p	down	Cluster-9706.93250	up	37.224	7.18391	2.3734	7.4479e-07	2.4153e-05	30S ribosomal protein S10, chloroplastic OS=Mesembryanthemum crystallinum GN=RPS10 PE=2 SV=1
psi-miR398b-3p	down	Cluster-9706.68420	up	23.843	0.93351	4.6748	3.2305e-07	1.1058e-05	Polyketide synthase 1 OS=Rubus idaeus GN=PKS1 PE=1 SV=1
psi-miR398b-3p	down	Cluster-9706.41710	up	25.5877	0	5.6774	7.5003e-08	2.8872e-06	Copper chaperone for superoxide dismutase, chloroplastic/cytosolic OS=Arabidopsis thaliana GN=CCS PE=1 SV=1
psi-miR398b-3p	down	Cluster-9706.66705	up	163.345	58.3253	1.4857	6.608e-15	5.5932e-13	60S ribosomal protein L31 OS=Panax ginseng GN=RPL31 PE=2 SV=1
psi-miR398b-3p	down	Cluster-9706.67134	up	207.433	75.5532	1.4571	4.4307e-18	4.7466e-16	Superoxide dismutase [Cu-Zn] OS=Paulownia kawakamii GN=SODCC PE=2 SV=1
psi-miR398b-3p	down	Cluster-9706.64239	up	65.0598	27.4588	1.2445	1.3116e-05	0.00033276	Superoxide dismutase [Cu-Zn] OS=Paulownia kawakamii GN=SODCC PE=2 SV=1
psi-miR398b-3p	down	Cluster-9706.66193	up	326.813	68.1626	2.2614	2.8139e-46	1.0534e-43	Plastocyanin A, chloroplastic OS=Populus nigra GN=PETE PE=1 SV=2
psi-miR398b-3p	down	Cluster-9706.99156	up	20.9346	4.9875	2.0695	0.00059042	0.0096302	Protein TIC 62, chloroplastic OS=Arabidopsis thaliana GN=TIC62 PE=1 SV=1
psi-miR398b-3p	down	Cluster-9706.86313	up	42.2467	16.4788	1.3582	0.00019162	0.0036256	60S ribosomal protein L23a OS=Daucus carota GN=RPL23A PE=2 SV=1
psi-miR398b-3p	down	Cluster-9706.66188	up	91.0105	0	7.508	2.5264e-22	3.5052e-20	(R)-mandelonitrile lyase 3 OS=Prunus serotina GN=MDL3 PE=2 SV=1
psi-miR398b-3p	down	Cluster-9706.57017	up	14.9217	0	4.8993	4.7055e-05	0.0010508	(R)-mandelonitrile lyase 1 OS=Prunus serotina GN=MDL1 PE=1 SV=1
psi-miR398b-3p	down	Cluster-9706.64342	up	99.031	0	7.6298	6.5096e-24	9.814e-22	(R)-mandelonitrile lyase 3 OS=Prunus serotina GN=MDL3 PE=2 SV=1
psi-miR398b-3p	down	Cluster-9706.69179	up	11.1726	0	4.4819	0.00051833	0.0086274	(R)-mandelonitrile lyase 1 OS=Prunus serotina GN=MDL1 PE=1 SV=1
psi-miR398b-3p	down	Cluster-9706.77386	up	160.242	31.9947	2.3244	3.2044e-24	4.9056e-22	Plastocyanin, chloroplastic OS=Solanum lycopersicum GN=PETE PE=2 SV=1
psi-miR396b-3p	up	Cluster-9706.124384	down	4.90336	27.9189	-2.5094	6.2442e-05	0.0013507	Probable leucine-rich repeat receptor-like protein kinase At5g63930 OS=Arabidopsis thaliana GN=At5g63930 PE=2 SV=1
psi-miR396b-3p	up	Cluster-9706.124385	down	1.62079	24.0477	-3.8911	3.8886e-06	0.0001099	Probable leucine-rich repeat receptor-like protein kinase At5g63930 OS=Arabidopsis thaliana GN=At5g63930 PE=2 SV=1
psi-miR396b-3p	up	Cluster-9706.105897	down	2.41627	15.7832	-2.7075	0.0016332	0.02305	Deoxynucleoside triphosphate triphosphohydrolase SAMHD1 homolog OS=Dictyostelium discoideum GN=DDB_G0272484 PE=3 SV=1
psi-miR396b-3p	up	Cluster-9706.80650	down	33.4307	78.5023	-1.2316	9.9312e-05	0.002036	Serine/threonine-protein kinase STN7, chloroplastic OS=Arabidopsis thaliana GN=STN7 PE=1 SV=1
psi-miR396b-3p	up	Cluster-9706.78371	down	54.4855	113.791	-1.0624	4.3193e-05	0.00097493	Mediator of RNA polymerase II transcription subunit 12 OS=Arabidopsis thaliana GN=MED12 PE=1 SV=1
psi-miR396b-3p	up	Cluster-9706.126852	down	0.721851	37.5461	-5.7008	4.3462e-10	2.2764e-08	Probable polygalacturonase OS=Vitis vinifera GN=GSVIVT00026920001 PE=1 SV=1
psi-miR396b-3p	up	Cluster-9706.121532	down	3.08965	23.0412	-2.8987	7.6814e-05	0.0016185	Probable polygalacturonase OS=Vitis vinifera GN=GSVIVT00026920001 PE=1 SV=1
psi-miR396b-3p	up	Cluster-14916.0	down	1.07182	22.2572	-4.3761	4.0354e-06	0.0001137	Exocyst complex component EXO70A1 OS=Arabidopsis thaliana GN=EXO70A1 PE=1 SV=1
psi-miR396b-3p	up	Cluster-9706.51920	down	40.5625	137.542	-1.7617	3.745e-12	2.462e-10	Putative polyol transporter 1 OS=Arabidopsis thaliana GN=PLT1 PE=3 SV=1
psi-miR396b-3p	up	Cluster-9706.68061	down	69.4295	142.555	-1.0379	7.5699e-06	0.00020208	B-box zinc finger protein 32 OS=Arabidopsis thaliana GN=BBX32 PE=1 SV=1
psi-miR156a-5p	down	Cluster-9706.67861	up	14.5754	0.844581	4.1092	0.00010158	0.002073	Squamosa promoter-binding-like protein 6 OS=Arabidopsis thaliana GN=SPL6 PE=2 SV=2
psi-miR156a-5p	down	Cluster-9706.120233	up	37.053	7.23359	2.3568	8.6887e-07	2.7822e-05	Squamosa promoter-binding-like protein 14 OS=Oryza sativa subsp. japonica GN=SPL14 PE=2 SV=1
psi-miR156a-5p	down	Cluster-9706.67184	up	15.9436	0.893765	4.1569	4.5596e-05	0.0010234	Squamosa promoter-binding-like protein 9 OS=Arabidopsis thaliana GN=SPL9 PE=2 SV=2
psi-miR156a-5p	down	Cluster-9706.64404	up	90.7873	0.0700505	10.34	3.7297e-16	3.4644e-14	Cysteine proteinase RD19a OS=Arabidopsis thaliana GN=RD19A PE=2 SV=1
psi-miR156a-5p	down	Cluster-9706.29316	up	10.427	0.886313	3.5564	0.001659	0.023358	-//-
psi-miR156a-5p	down	Cluster-9706.64404	up	90.7873	0.0700505	10.34	3.7297e-16	3.4644e-14	Cysteine proteinase RD19a OS=Arabidopsis thaliana GN=RD19A PE=2 SV=1
psi-miR167a-5p	down	Cluster-9706.56409	up	13.341	0.981204	3.7652	0.00028773	0.0052048	Bifunctional aspartokinase/homoserine dehydrogenase, chloroplastic (Fragment) OS=Daucus carota PE=1 SV=1
psi-miR167a-5p	down	Cluster-9706.68003	up	63.5839	0	6.9906	1.2085e-16	1.1696e-14	Auxin response factor 25 OS=Oryza sativa subsp. japonica GN=ARF25 PE=2 SV=1
psi-miR167a-5p	down	Cluster-9706.106769	up	12.758	0.998593	3.6754	0.00043414	0.0074126	Potassium channel SKOR OS=Arabidopsis thaliana GN=SKOR PE=1 SV=1
psi-miR167a-5p	down	Cluster-9706.52217	up	10.8604	0	4.441	0.00063552	0.010256	Pentatricopeptide repeat-containing protein At4g04370 OS=Arabidopsis thaliana GN=PCMP-E99 PE=3 SV=1
psi-miR858b	up	Cluster-9706.16127	up	9.52293	0	4.2514	0.0015336	0.021936	Anthocyanin regulatory C1 protein OS=Zea mays GN=C1 PE=2 SV=1
psi-miR858b	up	Cluster-9706.91816	up	42.2555	18.2872	1.2083	0.00058001	0.0094979	Transcription repressor MYB6 OS=Arabidopsis thaliana GN=MYB6 PE=1 SV=1
psi-miR858b	up	Cluster-9706.70339	up	12.9793	1.09299	3.5699	0.00044161	0.0075246	Peroxiredoxin-2E-1, chloroplastic OS=Oryza sativa subsp. japonica GN=PRXIIE-1 PE=2 SV=1
psi-miR171b-3p	down	Cluster-9706.123268	down	0.178482	48.2261	-8.0779	2.36e-11	1.42e-09	Probable sulfate transporter 3.4 OS=Arabidopsis thaliana GN=SULTR3;4 PE=2 SV=1
psi-miR171b-3p	down	Cluster-9706.123266	down	12.5436	110.784	-3.1427	1.54e-19	1.81e-17	Probable sulfate transporter 3.4 OS=Arabidopsis thaliana GN=SULTR3;4 PE=2 SV=1
psi-miR171b-3p	down	Cluster-9706.126638	down	13.9859	42.393	-1.5999	0.00035084	0.0061775	Protein XAP5 CIRCADIAN TIMEKEEPER OS=Oryza sativa subsp. indica GN=XCT PE=3 SV=1
psi-miR171b-3p	down	Cluster-9706.47676	down	10.8758	30.6702	-1.4957	0.0040078	0.04835	-//-
psi-miR171b-3p	down	Cluster-9706.59519	down	16.2079	44.7702	-1.4658	0.0006293	0.010167	Crocetin glucosyltransferase, chloroplastic OS=Gardenia jasminoides GN=UGT75L6 PE=1 SV=1
psi-miR171b-3p	down	Cluster-9706.47669	down	5.26872	24.1953	-2.1992	0.00062259	0.010072	-//-
psi-miR171b-3p	down	Cluster-9706.57053	down	16.4856	40.2383	-1.2874	0.0037476	0.045734	-//-
psi-miR171b-3p	down	Cluster-9706.92634	down	19.9919	46.1558	-1.2071	0.0033781	0.041963	Vacuolar protein sorting-associated protein 35A OS=Arabidopsis thaliana GN=VPS35A PE=1 SV=1
psi-miR171b-3p	down	Cluster-9706.30060	down	7.54844	33.7122	-2.159	6.65e-05	0.0014289	Cinnamoyl-CoA reductase 1 OS=Arabidopsis thaliana GN=CCR1 PE=1 SV=1
psi-miR394a	up	Cluster-9706.63180	up	266.069	28.4902	3.2233	6.64e-53	3.15e-50	Chlorophyll a-b binding protein 7, chloroplastic OS=Solanum lycopersicum GN=CAB7 PE=3 SV=1
psi-miR394a	up	Cluster-9706.48227	up	17.8892	1.09001	4.0367	1.82e-05	0.0004463	Transcription factor WER OS=Arabidopsis thaliana GN=WER PE=1 SV=1
psi-miR394a	up	Cluster-9706.76029	up	26.7588	10.9224	1.2927	0.0041115	0.049349	Probable protein phosphatase 2C 42 OS=Arabidopsis thaliana GN=At3g17090 PE=2 SV=1
psi-miR394a	up	Cluster-9706.68496	up	184.288	38.4458	2.2611	7.87e-27	1.39e-24	Chlorophyll a-b binding protein 7, chloroplastic OS=Solanum lycopersicum GN=CAB7 PE=3 SV=1
psi-miR394a	up	Cluster-9706.111497	up	24.446	6.99114	1.806	0.0006279	0.010146	Probable polyribonucleotide nucleotidyltransferase 1, chloroplastic OS=Oryza sativa subsp. japonica GN=PNP1 PE=2 SV=1
psi-miR394a	up	Cluster-9706.73262	up	23.7544	8.81544	1.4301	0.0037767	0.046021	Protein RNA-directed DNA methylation 3 OS=Arabidopsis thaliana GN=RDM3 PE=1 SV=1
psi-miR394a	up	Cluster-9706.111497	up	24.446	6.99114	1.806	0.0006279	0.010146	Probable polyribonucleotide nucleotidyltransferase 1, chloroplastic OS=Oryza sativa subsp. japonica GN=PNP1 PE=2 SV=1
psi-miR394a	up	Cluster-9706.73262	up	23.7544	8.81544	1.4301	0.0037767	0.046021	Protein RNA-directed DNA methylation 3 OS=Arabidopsis thaliana GN=RDM3 PE=1 SV=1
psi-miR160a-3p	up	Cluster-9706.127059	up	21.4892	0	5.4255	8.42e-07	2.7e-05	Cysteine-rich receptor-like protein kinase 10 OS=Arabidopsis thaliana GN=CRK10 PE=1 SV=3
psi-miR160a-3p	up	Cluster-9706.80210	up	14.183	1.80094	2.9773	0.00063262	0.010213	Auxin response factor 18 OS=Oryza sativa subsp. japonica GN=ARF18 PE=2 SV=1
psi-miR160a-3p	up	Cluster-9706.80219	up	19.3022	2.05283	3.2331	3.65e-05	0.00083893	Auxin response factor 18 OS=Oryza sativa subsp. japonica GN=ARF18 PE=2 SV=1
psi-miR160a-3p	up	Cluster-9706.80204	up	26.5305	4.13248	2.6826	8.55e-06	0.0002258	Auxin response factor 18 OS=Oryza sativa subsp. japonica GN=ARF18 PE=2 SV=1
psi-miR160a-3p	up	Cluster-9706.80209	up	33.2624	4.93782	2.7519	4.51e-07	1.51e-05	Auxin response factor 18 OS=Oryza sativa subsp. japonica GN=ARF18 PE=2 SV=1
psi-miR160a-3p	up	Cluster-9706.60013	up	20.3181	2.73247	2.8945	5.38e-05	0.0011837	Protein RSI-1 OS=Solanum lycopersicum GN=RSI-1 PE=2 SV=1
psi-miR160a-3p	up	Cluster-9706.80210	up	14.183	1.80094	2.9773	0.00063262	0.010213	Auxin response factor 18 OS=Oryza sativa subsp. japonica GN=ARF18 PE=2 SV=1
psi-miR160a-3p	up	Cluster-9706.80219	up	19.3022	2.05283	3.2331	3.65e-05	0.00083893	Auxin response factor 18 OS=Oryza sativa subsp. japonica GN=ARF18 PE=2 SV=1
psi-miR160a-3p	up	Cluster-9706.50682	up	25.6506	0	5.6809	7.23e-08	2.79e-06	Ubiquinol oxidase 4, chloroplastic/chromoplastic OS=Arabidopsis thaliana GN=AOX4 PE=1 SV=2
psi-miR390b-3p	up	Cluster-9706.67615	up	11.7826	0	4.5586	0.00034872	0.0061495	U-box domain-containing protein 4 OS=Arabidopsis thaliana GN=PUB4 PE=1 SV=3
psi-miR390b-3p	up	Cluster-9706.42828	up	50.4224	20.4687	1.3006	7.63e-05	0.0016103	Bifunctional epoxide hydrolase 2 OS=Sus scrofa GN=EPHX2 PE=2 SV=1
psi-miR390b-3p	up	Cluster-9706.61917	up	15.3243	3.46427	2.1452	0.0026855	0.034884	Elongation factor Ts OS=Cyanothece sp. (strain PCC 7424) GN=tsf PE=3 SV=1
psi-miR390b-3p	up	Cluster-5642.0	up	14.9123	1.88789	2.9817	0.00045448	0.0077094	ABC transporter G family member 23 OS=Arabidopsis thaliana GN=ABCG23 PE=2 SV=1
psi-miR414	down	Cluster-9706.107209	down	2.96336	17.697	-2.5782	0.0011939	0.017717	Vesicle-associated membrane protein 727 OS=Arabidopsis thaliana GN=VAMP727 PE=2 SV=1
psi-miR414	down	Cluster-9706.88256	down	21.5819	60.1073	-1.4777	6.66e-05	0.0014301	Probable acetyl-CoA acetyltransferase, cytosolic 2 OS=Arabidopsis thaliana GN=At5g47720 PE=2 SV=1
psi-miR414	down	Cluster-9706.95945	down	26.2723	83.3105	-1.665	2.3e-07	8.13e-06	Probable acetyl-CoA acetyltransferase, cytosolic 2 OS=Arabidopsis thaliana GN=At5g47720 PE=2 SV=1
psi-miR414	down	Cluster-9706.64462	down	2.09612	15.6804	-2.9032	0.0010959	0.016447	BSD domain-containing protein 1 OS=Bos taurus GN=BSDC1 PE=2 SV=1
psi-miR414	down	Cluster-9706.132419	down	3.21547	33.3361	-3.374	2.9e-07	1e-05	Late embryogenesis abundant protein At1g64065 OS=Arabidopsis thaliana GN=At1g64065 PE=2 SV=1
psi-miR414	down	Cluster-9706.58254	down	6.49433	57.2725	-3.1406	8.08e-11	4.58e-09	F-box protein At2g27310 OS=Arabidopsis thaliana GN=At2g27310 PE=2 SV=1
psi-miR414	down	Cluster-9706.64462	down	2.09612	15.6804	-2.9032	0.0010959	0.016447	BSD domain-containing protein 1 OS=Bos taurus GN=BSDC1 PE=2 SV=1
psi-miR396a-5p	up	Cluster-9706.88400	up	24.2726	3.22083	2.9138	9.54e-06	0.0002499	Growth-regulating factor 6 OS=Oryza sativa subsp. japonica GN=GRF6 PE=2 SV=2
psi-miR396a-5p	up	Cluster-9706.80463	up	53.807	7.97682	2.7539	1.36e-10	7.54e-09	Glucose-6-phosphate 1-dehydrogenase 4, chloroplastic OS=Arabidopsis thaliana GN=At1g09420 PE=2 SV=1
psi-miR396a-5p	up	Cluster-9706.40271	up	19.057	3.36044	2.5036	0.00026961	0.004912	Glucose-6-phosphate 1-dehydrogenase 4, chloroplastic OS=Arabidopsis thaliana GN=At1g09420 PE=2 SV=1
psi-miR396a-5p	up	Cluster-9706.40515	up	15.7246	2.01706	2.9627	0.00033036	0.0058678	V-type proton ATPase subunit G1 OS=Arabidopsis thaliana GN=VHA-G1 PE=2 SV=1
psi-miR396a-5p	up	Cluster-9706.62571	up	107.648	7.65091	3.8145	4.53e-25	7.24e-23	Uncharacterized protein At5g22580 OS=Arabidopsis thaliana GN=At5g22580 PE=1 SV=1
psi-miR396a-5p	up	Cluster-9706.87356	up	13.6126	2.23516	2.6065	0.0016727	0.023506	BTB/POZ domain-containing protein At1g03010 OS=Arabidopsis thaliana GN=At1g03010 PE=2 SV=1
psi-miR396a-5p	up	Cluster-9706.87357	up	10.1553	0.91016	3.48	0.0020691	0.028049	BTB/POZ domain-containing protein At1g03010 OS=Arabidopsis thaliana GN=At1g03010 PE=2 SV=1
psi-miR390a-5p	up	Cluster-9706.12108	up	0	14.7856	-4.8861	0.00011735	0.0023553	Peroxisomal membrane protein 2 OS=Bos taurus GN=PXMP2 PE=2 SV=3
psi-miR390a-5p	up	Cluster-9706.75882	up	30.945	2.98833	3.3723	1.07e-07	4.01e-06	60S ribosomal protein L14-1 OS=Arabidopsis thaliana GN=RPL14A PE=2 SV=1
psi-miR390a-5p	up	Cluster-9706.67641	up	17.4824	0.0625983	8.1256	3.52e-05	0.00081288	Abscisic acid 8'-hydroxylase 4 OS=Arabidopsis thaliana GN=CYP707A4 PE=2 SV=2
psi-miR390a-5p	up	Cluster-9706.71674	up	137.507	36.8982	1.8979	6.17e-17	6.12e-15	Probable receptor-like protein kinase At5g56460 OS=Arabidopsis thaliana GN=At5g56460 PE=2 SV=1
psi-miR166e-5p	down	Cluster-9706.95539	down	5.44813	22.6139	-2.0534	0.0016088	0.02278	Serine/threonine-protein kinase fray2 OS=Dictyostelium discoideum GN=fray2 PE=3 SV=1
psi-miR166e-5p	down	Cluster-9706.9823	down	2.51646	15.9974	-2.6684	0.0016642	0.023401	-//-
psi-miR166e-5p	down	Cluster-9706.13393	down	32.4875	200.303	-2.6242	3.13e-28	5.98e-26	Peroxisomal membrane protein PMP22 OS=Arabidopsis thaliana GN=PMP22 PE=1 SV=1
psi-miR166e-5p	down	Cluster-9706.61249	down	35.277	81.4688	-1.2075	9.81e-05	0.0020131	-//-
psi-miR398a-3p	down	Cluster-9706.3307	down	0.259568	8.72055	-5.0702	0.0029221	0.037327	RNA replication polyprotein OS=Apple stem pitting virus (isolate PA66) GN=ORF1 PE=3 SV=1
psi-miR398a-3p	down	Cluster-9706.21002	down	1.54156	14.967	-3.2793	0.00069256	0.011062	RNA replication polyprotein OS=Apple stem pitting virus (isolate PA66) GN=ORF1 PE=3 SV=1
psi-miR398a-3p	down	Cluster-9706.121244	down	2.84173	17.4421	-2.6177	0.0011688	0.017385	RNA replication polyprotein OS=Apple stem pitting virus (isolate PA66) GN=ORF1 PE=3 SV=1
psi-miR398a-3p	down	Cluster-9706.104004	down	7.9096	44.5243	-2.4929	4.78e-07	1.59e-05	-//-
psi-miR398a-3p	down	Cluster-9706.124384	down	4.90336	27.9189	-2.5094	6.24e-05	0.0013507	Probable leucine-rich repeat receptor-like protein kinase At5g63930 OS=Arabidopsis thaliana GN=At5g63930 PE=2 SV=1
psi-miR398a-3p	down	Cluster-9706.124385	down	1.62079	24.0477	-3.8911	3.89e-06	0.0001099	Probable leucine-rich repeat receptor-like protein kinase At5g63930 OS=Arabidopsis thaliana GN=At5g63930 PE=2 SV=1
psi-miR398a-3p	down	Cluster-9706.79275	down	22.0759	65.0238	-1.5585	1.46e-05	0.00036681	Histone-lysine N-methyltransferase ATXR3 OS=Arabidopsis thaliana GN=ATXR3 PE=2 SV=2
psi-miR167d	down	Cluster-9706.56407	down	2.64974	23.9627	-3.1769	2.36e-05	0.00056461	Bifunctional aspartokinase/homoserine dehydrogenase, chloroplastic (Fragment) OS=Daucus carota PE=1 SV=1
psi-miR167d	down	Cluster-9706.56413	down	2.86317	18.8456	-2.7185	0.00056054	0.0092248	Bifunctional aspartokinase/homoserine dehydrogenase, chloroplastic (Fragment) OS=Daucus carota PE=1 SV=1
psi-miR167d	down	Cluster-9706.57591	down	112.275	304.076	-1.4374	1.88e-18	2.07e-16	Protein EXECUTER 2, chloroplastic OS=Arabidopsis thaliana GN=EX2 PE=2 SV=1
psi-miR167d	down	Cluster-9706.58166	down	2.36034	20.1423	-3.0932	0.00013082	0.0025887	FACT complex subunit SPT16 OS=Arabidopsis thaliana GN=SPT16 PE=1 SV=1
psi-miR167d	down	Cluster-9706.36852	down	14.8653	40.0555	-1.4301	0.0015399	0.022007	FACT complex subunit SPT16 OS=Arabidopsis thaliana GN=SPT16 PE=1 SV=1
psi-miR167d	down	Cluster-9706.81860	down	5.98777	97.8457	-4.0304	4.2e-21	5.42e-19	-//-
psi-miR167d	down	Cluster-9706.81858	down	0	72.4079	-7.1781	2.13e-17	2.2e-15	-//-
psi-miR167d	down	Cluster-9706.44758	down	0.32714	10.8802	-5.0557	0.00089209	0.013782	RNA replication polyprotein OS=Apple stem pitting virus (isolate PA66) GN=ORF1 PE=3 SV=1
psi-miR167d	down	Cluster-9706.61807	down	66.7001	299.853	-2.1685	8.14e-33	1.91e-30	Probable 6-phosphogluconolactonase 1 OS=Oryza sativa subsp. indica GN=OsI_011697 PE=3 SV=2
psi-miR167d	down	Cluster-9706.91649	down	3.599	18.9703	-2.3981	0.0013395	0.019559	Endoribonuclease Dicer homolog 2 OS=Arabidopsis thaliana GN=At3g03300 PE=1 SV=2
psi-miR167d	down	Cluster-9706.91651	down	7.66914	30.2136	-1.9781	0.0003855	0.0066903	Endoribonuclease Dicer homolog 2 OS=Arabidopsis thaliana GN=At3g03300 PE=1 SV=2
psi-miR167d	down	Cluster-9706.106587	down	0.606746	13.7995	-4.5074	0.00025477	0.0046725	Pyrrolidone-carboxylate peptidase OS=Thermococcus litoralis (strain ATCC 51850 / DSM 5473 / JCM 8560 / NS-C) GN=pcp PE=1 SV=1
psi-miR167d	down	Cluster-9706.124571	down	8.50283	29.6955	-1.8042	0.0010123	0.015372	Pyrrolidone-carboxylate peptidase OS=Klebsiella pneumoniae (strain 342) GN=pcp PE=3 SV=1
psi-miR167d	down	Cluster-9706.68446	down	2.37665	24.0457	-3.3388	1.45e-05	0.0003639	TMV resistance protein N OS=Nicotiana glutinosa GN=N PE=1 SV=1
psi-miR162a-5p	down	Cluster-9706.9448	down	1.33046	18.1386	-3.7691	7.4e-05	0.0015666	-//-
psi-miR162a-5p	down	Cluster-9706.3718	down	2.46986	18.233	-2.8841	0.00045186	0.0076756	UDP-galactose/UDP-glucose transporter 4 OS=Arabidopsis thaliana GN=UTR4 PE=2 SV=1
psi-miR162a-5p	down	Cluster-9706.39099	down	41.556	94.4877	-1.1851	3.72e-05	0.00085215	Lysine-specific demethylase 5C OS=Homo sapiens GN=KDM5C PE=1 SV=2
psi-miR157d	up	Cluster-9706.67861	up	14.5754	0.844581	4.1092	0.00010158	0.002073	Squamosa promoter-binding-like protein 6 OS=Arabidopsis thaliana GN=SPL6 PE=2 SV=2
psi-miR157d	up	Cluster-9706.120233	up	37.053	7.23359	2.3568	8.69e-07	2.78e-05	Squamosa promoter-binding-like protein 14 OS=Oryza sativa subsp. japonica GN=SPL14 PE=2 SV=1
psi-miR157d	up	Cluster-9706.67184	up	15.9436	0.893765	4.1569	4.56e-05	0.0010234	Squamosa promoter-binding-like protein 9 OS=Arabidopsis thaliana GN=SPL9 PE=2 SV=2
psi-miR157d	up	Cluster-9706.85633	up	23.0284	0	5.5253	3.37e-07	1.15e-05	ABC transporter G family member 39 OS=Arabidopsis thaliana GN=ABCG39 PE=3 SV=1
psi-miR157d	up	Cluster-9706.74783	up	146.373	29.7084	2.3007	4.94e-22	6.73e-20	24-methylenesterol C-methyltransferase 2 OS=Arabidopsis thaliana GN=SMT2 PE=1 SV=2
psi-miR157d	up	Cluster-9706.64404	up	90.7873	0.0700505	10.34	3.73e-16	3.46e-14	Cysteine proteinase RD19a OS=Arabidopsis thaliana GN=RD19A PE=2 SV=1
psi-miR157d	up	Cluster-9706.54101	up	16.4166	2.11245	2.9582	0.00024647	0.0045338	Transcription factor bHLH130 OS=Arabidopsis thaliana GN=BHLH130 PE=1 SV=1
psi-miR157a-5p	down	Cluster-9706.61354	down	17.7177	77.5281	-2.1295	2.08e-09	1e-07	Vacuolar protein sorting-associated protein 13C OS=Homo sapiens GN=VPS13C PE=1 SV=1
psi-miR157a-5p	down	Cluster-9706.61356	down	0.943206	25.4944	-4.7565	4.86e-07	1.62e-05	Vacuolar protein sorting-associated protein 13C OS=Homo sapiens GN=VPS13C PE=1 SV=1
psi-miR157a-5p	down	Cluster-9706.134846	down	0.113707	22.8509	-7.6508	2.78e-06	8.07e-05	Probable WRKY transcription factor 31 OS=Arabidopsis thaliana GN=WRKY31 PE=2 SV=1
psi-miR157a-5p	down	Cluster-9706.85634	down	3.72855	19.8586	-2.4131	0.00098539	0.015016	Pleiotropic drug resistance protein 2 OS=Nicotiana plumbaginifolia GN=PDR2 PE=2 SV=1
psi-miR157a-5p	down	Cluster-9706.39311	down	2.28345	23.9464	-3.3905	1.32e-05	0.00033356	Probable receptor-like protein kinase At5g47070 OS=Arabidopsis thaliana GN=At5g47070 PE=1 SV=1
psi-miR157a-5p	down	Cluster-9706.79683	down	21.9645	178.398	-3.0219	2.36e-29	4.76e-27	Pleiotropic drug resistance protein 2 OS=Nicotiana plumbaginifolia GN=PDR2 PE=2 SV=1
psi-miR157a-5p	down	Cluster-9706.79693	down	11.8623	107.637	-3.1817	3.05e-19	3.52e-17	Pleiotropic drug resistance protein 2 OS=Nicotiana plumbaginifolia GN=PDR2 PE=2 SV=1
psi-miR157a-5p	down	Cluster-9706.84780	down	14.6257	41.1266	-1.4916	0.00088586	0.013695	ABC transporter G family member 34 OS=Arabidopsis thaliana GN=ABCG34 PE=2 SV=1
psi-miR157a-5p	down	Cluster-9706.76195	down	17.1059	194.171	-3.5048	2.38e-36	6.34e-34	ABC transporter G family member 39 OS=Arabidopsis thaliana GN=ABCG39 PE=3 SV=1
psi-miR157a-5p	down	Cluster-9706.7549	down	1.99406	15.2497	-2.935	0.0012018	0.017815	Cationic amino acid transporter 5 OS=Arabidopsis thaliana GN=CAT5 PE=1 SV=1
psi-miR157a-5p	down	Cluster-9706.66100	down	5.71795	45.2437	-2.9841	1.83e-08	7.73e-07	Cysteine proteinase RD19a OS=Arabidopsis thaliana GN=RD19A PE=2 SV=1
psi-miR157a-5p	down	Cluster-9706.52764	down	9.47726	29.4495	-1.6357	0.0024239	0.032078	Rho GTPase-activating protein 1 OS=Arabidopsis thaliana GN=ROPGAP1 PE=2 SV=1
psi-miR157a-5p	down	Cluster-9706.7549	down	1.99406	15.2497	-2.935	0.0012018	0.017815	Cationic amino acid transporter 5 OS=Arabidopsis thaliana GN=CAT5 PE=1 SV=1
psi-miR157a-5p	down	Cluster-9706.7543	down	0.404031	13.5868	-5.0716	0.00020354	0.00383	Cationic amino acid transporter 5 OS=Arabidopsis thaliana GN=CAT5 PE=1 SV=1
psi-miR157a-5p	down	Cluster-9706.96085	down	32.3882	97.2291	-1.5859	7.64e-08	2.93e-06	Probable NAD(P)H dehydrogenase (quinone) FQR1-like 2 OS=Arabidopsis thaliana GN=At4g36750 PE=1 SV=1
psi-miR157a-5p	down	Cluster-9706.96084	down	11.722	54.1227	-2.207	2.9e-07	1.01e-05	Probable NAD(P)H dehydrogenase (quinone) FQR1-like 2 OS=Arabidopsis thaliana GN=At4g36750 PE=1 SV=1
psi-miR396a-3p	up	Cluster-9706.42094	up	50.8422	7.31357	2.7974	3.23e-10	1.71e-08	Receptor protein kinase TMK1 OS=Arabidopsis thaliana GN=TMK1 PE=1 SV=1
psi-miR396a-3p	up	Cluster-9706.60541	up	26.1367	6.93898	1.9133	0.00024883	0.0045728	-//-
psi-miR396a-3p	up	Cluster-9706.67208	up	15.089	1.81237	3.0575	0.00036252	0.0063516	Transcription factor MYB1R1 OS=Solanum tuberosum PE=2 SV=1
psi-miR396b-5p	up	Cluster-9706.88400	up	24.2726	3.22083	2.9138	9.54e-06	0.0002499	Growth-regulating factor 6 OS=Oryza sativa subsp. japonica GN=GRF6 PE=2 SV=2
psi-miR396b-5p	up	Cluster-9706.80463	up	53.807	7.97682	2.7539	1.36e-10	7.54e-09	Glucose-6-phosphate 1-dehydrogenase 4, chloroplastic OS=Arabidopsis thaliana GN=At1g09420 PE=2 SV=1
psi-miR396b-5p	up	Cluster-9706.40271	up	19.057	3.36044	2.5036	0.00026961	0.004912	Glucose-6-phosphate 1-dehydrogenase 4, chloroplastic OS=Arabidopsis thaliana GN=At1g09420 PE=2 SV=1
psi-miR396b-5p	up	Cluster-9706.40515	up	15.7246	2.01706	2.9627	0.00033036	0.0058678	V-type proton ATPase subunit G1 OS=Arabidopsis thaliana GN=VHA-G1 PE=2 SV=1
psi-miR396b-5p	up	Cluster-9706.62571	up	107.648	7.65091	3.8145	4.53e-25	7.24e-23	Uncharacterized protein At5g22580 OS=Arabidopsis thaliana GN=At5g22580 PE=1 SV=1
psi-miR396b-5p	up	Cluster-9706.87356	up	13.6126	2.23516	2.6065	0.0016727	0.023506	BTB/POZ domain-containing protein At1g03010 OS=Arabidopsis thaliana GN=At1g03010 PE=2 SV=1
psi-miR396b-5p	up	Cluster-9706.87357	up	10.1553	0.91016	3.48	0.0020691	0.028049	BTB/POZ domain-containing protein At1g03010 OS=Arabidopsis thaliana GN=At1g03010 PE=2 SV=1
psi-miR164c-5p	down	Cluster-9706.94039	down	10.6642	39.1642	-1.8768	0.00010083	0.002059	NAC domain-containing protein 100 OS=Arabidopsis thaliana GN=NAC100 PE=2 SV=1
psi-miR164c-5p	down	Cluster-9706.14061	down	5.5199	34.1216	-2.628	5.33e-06	0.00014605	Beta-glucosidase BoGH3B OS=Bacteroides ovatus (strain ATCC 8483 / DSM 1896 / JCM 5824 / NCTC 11153) GN=BACOVA_02659 PE=1 SV=1
psi-miR164c-5p	down	Cluster-9706.57894	down	12.5991	38.7553	-1.6211	0.00055209	0.0091099	-//-
psi-miR164c-5p	down	Cluster-9706.10576	down	15.9795	40.213	-1.3314	0.0028403	0.036472	Sodium-coupled neutral amino acid transporter 2 OS=Homo sapiens GN=SLC38A2 PE=1 SV=2
psi-miR397a	up	Cluster-9706.113791	up	71.3476	27.118	1.3956	7.92e-07	2.55e-05	D-alanine--D-alanine ligase OS=Borrelia afzelii (strain PKo) GN=ddl PE=3 SV=1
psi-miR397a	up	Cluster-9706.14576	up	13.3745	0	4.7414	0.00012536	0.0024926	-//-
psi-miR397a	up	Cluster-9706.108340	up	27.1703	2.37377	3.5168	4.25e-07	1.43e-05	Glucose-1-phosphate adenylyltransferase large subunit 1, chloroplastic OS=Arabidopsis thaliana GN=ADG2 PE=1 SV=3
psi-miR393a-5p	up	Cluster-9706.81093	up	14.9044	0	4.8977	4.76e-05	0.0010606	Protein AUXIN SIGNALING F-BOX 2 OS=Arabidopsis thaliana GN=AFB2 PE=1 SV=1
psi-miR393a-5p	up	Cluster-9706.64029	up	34.702	0	6.1169	4.25e-10	2.23e-08	Protein AUXIN SIGNALING F-BOX 2 OS=Arabidopsis thaliana GN=AFB2 PE=1 SV=1
psi-miR393a-5p	up	Cluster-9706.128852	up	11.2919	0	4.4972	0.00047958	0.0080718	Transcriptional elongation regulator MINIYO OS=Arabidopsis thaliana GN=IYO PE=1 SV=1
psi-miR2111a-5p	down	Cluster-9706.65103	down	8.58205	34.9145	-2.0244	0.00010443	0.0021216	-//-
psi-miR2111a-5p	down	Cluster-9706.67525	down	23.308	62.6391	-1.4262	7.76e-05	0.0016339	-//-
psi-miR2111a-5p	down	Cluster-9706.69425	down	4.05569	29.6423	-2.8696	8.18e-06	0.00021677	-//-
psi-miR2111a-5p	down	Cluster-9706.64112	down	10.3287	33.8081	-1.7107	0.00076155	0.012013	ADP-ribosylation factor 2 OS=Oryza sativa subsp. japonica GN=ARF PE=2 SV=2
psi-miR2111a-5p	down	Cluster-9706.57352	down	2.54628	19.0642	-2.9044	0.00031754	0.0056717	Beta-amyrin synthase OS=Betula platyphylla GN=OSCBPY PE=1 SV=1
psi-miR319a	up	Cluster-9706.86090	up	49.5011	18.6538	1.408	3.52e-05	0.00081138	Tripeptidyl-peptidase 2 OS=Arabidopsis thaliana GN=TPP2 PE=1 SV=1
psi-miR319a	up	Cluster-7104.0	up	9.13661	0.0496812	7.5228	0.0020898	0.028291	-//-
psi-miR319a	up	Cluster-9706.34240	up	17.2862	1.46013	3.5655	5.05e-05	0.0011178	WAT1-related protein At5g40240 OS=Arabidopsis thaliana GN=At5g40240 PE=2 SV=1
psi-miR319a	up	Cluster-9706.57659	up	100.27	32.1905	1.6392	7.43e-11	4.24e-09	Eukaryotic translation initiation factor 5 OS=Phaseolus vulgaris GN=EIF5 PE=2 SV=1
psi-miR319a	up	Cluster-9706.63286	up	88.3244	39.4499	1.1628	1.28e-06	3.97e-05	Eukaryotic translation initiation factor 5 OS=Phaseolus vulgaris GN=EIF5 PE=2 SV=1
psi-miR319a	up	Cluster-9706.109448	up	26.5677	9.27449	1.5183	0.0014331	0.020706	Mitochondrial import receptor subunit TOM40-1 OS=Arabidopsis thaliana GN=TOM40-1 PE=1 SV=3
psi-miR319a	up	Cluster-9706.64398	up	35.352	9.45384	1.9028	2.17e-05	0.00052347	DNA polymerase V OS=Schizosaccharomyces pombe (strain 972 / ATCC 24843) GN=pol5 PE=1 SV=2
psi-miR319a	up	Cluster-9706.64401	up	28.9141	8.98882	1.6856	0.00037091	0.0064672	DNA polymerase V OS=Schizosaccharomyces pombe (strain 972 / ATCC 24843) GN=pol5 PE=1 SV=2
psi-miR390a-3p	up	Cluster-9706.42828	up	50.4224	20.4687	1.3006	7.63e-05	0.0016103	Bifunctional epoxide hydrolase 2 OS=Sus scrofa GN=EPHX2 PE=2 SV=1
psi-miR390a-3p	up	Cluster-9706.78751	up	39.7041	10.135	1.9699	4.31e-06	0.00012057	-//-
psi-miR390a-3p	up	Cluster-9706.16319	up	16.4497	0	5.04	1.81e-05	0.00044413	Scarecrow-like protein 3 OS=Arabidopsis thaliana GN=SCL3 PE=2 SV=1
psi-miR390a-3p	up	Cluster-3553.0	up	8.01538	0.149044	5.749	0.0026124	0.034081	Methanol O-anthraniloyltransferase OS=Vitis labrusca GN=AMAT PE=1 SV=1
psi-miR164a	down	Cluster-9706.94039	down	10.6642	39.1642	-1.8768	0.00010083	0.002059	NAC domain-containing protein 100 OS=Arabidopsis thaliana GN=NAC100 PE=2 SV=1
psi-miR164a	down	Cluster-9706.14061	down	5.5199	34.1216	-2.628	5.33e-06	0.00014605	Beta-glucosidase BoGH3B OS=Bacteroides ovatus (strain ATCC 8483 / DSM 1896 / JCM 5824 / NCTC 11153) GN=BACOVA_02659 PE=1 SV=1
psi-miR164a	down	Cluster-9706.57894	down	12.5991	38.7553	-1.6211	0.00055209	0.0091099	-//-
psi-miR164a	down	Cluster-9706.15938	down	0.233005	19.2266	-6.3666	8.41e-06	0.00022238	-//-
psi-miR164a	down	Cluster-9706.10576	down	15.9795	40.213	-1.3314	0.0028403	0.036472	Sodium-coupled neutral amino acid transporter 2 OS=Homo sapiens GN=SLC38A2 PE=1 SV=2
psi-miR164a	down	Cluster-9706.19806	down	2.57797	18.0507	-2.8077	0.00058402	0.0095494	RNA binding protein fox-1 homolog 2 OS=Xenopus tropicalis GN=rbfox2 PE=2 SV=1
psi-miR403-3p	up	Cluster-9706.67566	up	27.0323	2.18945	3.626	3.43e-07	1.17e-05	Glutathione S-transferase U17 OS=Arabidopsis thaliana GN=GSTU17 PE=2 SV=1
psi-miR403-3p	up	Cluster-9706.100876	up	38.1211	15.5502	1.2937	0.00061109	0.0099167	-//-
psi-miR398b-3p	down	Cluster-9706.96991	down	0.605814	81.5478	-7.0726	1.64e-19	1.93e-17	Serine carboxypeptidase-like 40 OS=Arabidopsis thaliana GN=SCPL40 PE=2 SV=2
psi-miR398b-3p	down	Cluster-9706.44764	down	2.51646	45.4166	-4.1738	8.29e-11	4.69e-09	RNA replication polyprotein OS=Apple stem pitting virus (isolate PA66) GN=ORF1 PE=3 SV=1
psi-miR398b-3p	down	Cluster-9706.3307	down	0.259568	8.72055	-5.0702	0.0029221	0.037327	RNA replication polyprotein OS=Apple stem pitting virus (isolate PA66) GN=ORF1 PE=3 SV=1
psi-miR398b-3p	down	Cluster-9706.21002	down	1.54156	14.967	-3.2793	0.00069256	0.011062	RNA replication polyprotein OS=Apple stem pitting virus (isolate PA66) GN=ORF1 PE=3 SV=1
psi-miR398b-3p	down	Cluster-9706.121244	down	2.84173	17.4421	-2.6177	0.0011688	0.017385	RNA replication polyprotein OS=Apple stem pitting virus (isolate PA66) GN=ORF1 PE=3 SV=1
psi-miR398b-3p	down	Cluster-9706.67134	up	207.433	75.5532	1.4571	4.43e-18	4.75e-16	Superoxide dismutase [Cu-Zn] OS=Paulownia kawakamii GN=SODCC PE=2 SV=1
psi-miR398b-3p	down	Cluster-9706.64239	up	65.0598	27.4588	1.2445	1.31e-05	0.00033276	Superoxide dismutase [Cu-Zn] OS=Paulownia kawakamii GN=SODCC PE=2 SV=1
psi-miR398b-3p	down	Cluster-9706.66193	up	326.813	68.1626	2.2614	2.81e-46	1.05e-43	Plastocyanin A, chloroplastic OS=Populus nigra GN=PETE PE=1 SV=2
psi-miR398b-3p	down	Cluster-9706.99156	up	20.9346	4.9875	2.0695	0.00059042	0.0096302	Protein TIC 62, chloroplastic OS=Arabidopsis thaliana GN=TIC62 PE=1 SV=1
psi-miR398b-3p	down	Cluster-9706.86313	up	42.2467	16.4788	1.3582	0.00019162	0.0036256	60S ribosomal protein L23a OS=Daucus carota GN=RPL23A PE=2 SV=1
psi-miR398b-3p	down	Cluster-9706.66188	up	91.0105	0	7.508	2.53e-22	3.51e-20	(R)-mandelonitrile lyase 3 OS=Prunus serotina GN=MDL3 PE=2 SV=1
psi-miR398b-3p	down	Cluster-9706.57017	up	14.9217	0	4.8993	4.71e-05	0.0010508	(R)-mandelonitrile lyase 1 OS=Prunus serotina GN=MDL1 PE=1 SV=1
psi-miR398b-3p	down	Cluster-9706.64342	up	99.031	0	7.6298	6.51e-24	9.81e-22	(R)-mandelonitrile lyase 3 OS=Prunus serotina GN=MDL3 PE=2 SV=1
psi-miR398b-3p	down	Cluster-9706.69179	up	11.1726	0	4.4819	0.00051833	0.0086274	(R)-mandelonitrile lyase 1 OS=Prunus serotina GN=MDL1 PE=1 SV=1
psi-miR398b-3p	down	Cluster-9706.77386	up	160.242	31.9947	2.3244	3.2e-24	4.91e-22	Plastocyanin, chloroplastic OS=Solanum lycopersicum GN=PETE PE=2 SV=1
psi-miR396b-3p	up	Cluster-9706.38999	up	117.568	51.3118	1.1961	1.21e-08	5.24e-07	60S ribosomal protein L17-2 OS=Arabidopsis thaliana GN=RPL17B PE=2 SV=2
psi-miR396b-3p	up	Cluster-9706.85535	up	125.491	55.1213	1.1869	4.74e-09	2.19e-07	60S ribosomal protein L17-2 OS=Arabidopsis thaliana GN=RPL17B PE=2 SV=2
psi-miR396b-3p	up	Cluster-9706.50851	up	15.0619	3.4136	2.1415	0.0029501	0.037611	Peptidyl-prolyl cis-trans isomerase FKBP62 OS=Arabidopsis thaliana GN=FKBP62 PE=1 SV=2
psi-miR396b-3p	up	Cluster-9706.50852	up	33.6441	6.14358	2.4532	1.68e-06	5.09e-05	Peptidyl-prolyl cis-trans isomerase FKBP62 OS=Arabidopsis thaliana GN=FKBP62 PE=1 SV=2
psi-miR396b-3p	up	Cluster-9706.96363	up	79.8654	38.4523	1.0545	1.73e-05	0.00042619	Peptidyl-prolyl cis-trans isomerase FKBP62 OS=Arabidopsis thaliana GN=FKBP62 PE=1 SV=2
psi-miR156a-5p	down	Cluster-9706.59576	down	2.42419	21.2223	-3.13	7.83e-05	0.0016448	Calcium-transporting ATPase 12, plasma membrane-type OS=Arabidopsis thaliana GN=ACA12 PE=2 SV=1
psi-miR156a-5p	down	Cluster-9706.59333	down	30.8485	213.103	-2.7883	5.54e-32	1.24e-29	Calcium-transporting ATPase 12, plasma membrane-type OS=Arabidopsis thaliana GN=ACA12 PE=2 SV=1
psi-miR156a-5p	down	Cluster-9706.59575	down	2.56632	52.3536	-4.3505	1.69e-12	1.14e-10	Calcium-transporting ATPase 12, plasma membrane-type OS=Arabidopsis thaliana GN=ACA12 PE=2 SV=1
psi-miR156a-5p	down	Cluster-9706.59578	down	2.45821	17.0541	-2.7944	0.00085681	0.013312	Calcium-transporting ATPase 12, plasma membrane-type OS=Arabidopsis thaliana GN=ACA12 PE=2 SV=1
psi-miR156a-5p	down	Cluster-9706.39311	down	2.28345	23.9464	-3.3905	1.32e-05	0.00033356	Probable receptor-like protein kinase At5g47070 OS=Arabidopsis thaliana GN=At5g47070 PE=1 SV=1
psi-miR156a-5p	down	Cluster-9706.54277	down	0.0559213	9.1329	-7.3515	0.0027301	0.035347	Transcriptional corepressor SEUSS OS=Arabidopsis thaliana GN=SEU PE=1 SV=1
psi-miR156a-5p	down	Cluster-9706.73991	down	2.52438	20.6455	-3.0318	0.00012661	0.0025159	Transcriptional corepressor SEUSS OS=Arabidopsis thaliana GN=SEU PE=1 SV=1
psi-miR156a-5p	down	Cluster-9706.66100	down	5.71795	45.2437	-2.9841	1.83e-08	7.73e-07	Cysteine proteinase RD19a OS=Arabidopsis thaliana GN=RD19A PE=2 SV=1
psi-miR156a-5p	down	Cluster-9706.50082	down	0	13.0682	-4.708	0.00032457	0.0057786	TBC1 domain family member 15 OS=Homo sapiens GN=TBC1D15 PE=1 SV=2
psi-miR156a-5p	down	Cluster-9706.112758	down	1.55508	48.1699	-4.9531	3.21e-12	2.13e-10	Alpha carbonic anhydrase 7 OS=Arabidopsis thaliana GN=ACA7 PE=2 SV=1
psi-miR156a-5p	down	Cluster-9706.84771	down	22.848	105.278	-2.2041	8.8e-13	6.14e-11	Protein TSS OS=Arabidopsis thaliana GN=TSS PE=1 SV=1
psi-miR156a-5p	down	Cluster-9706.91800	down	14.3764	147.119	-3.3552	5.93e-27	1.06e-24	Protein TSS OS=Arabidopsis thaliana GN=TSS PE=1 SV=1
psi-miR167a-5p	down	Cluster-9706.56407	down	2.64974	23.9627	-3.1769	2.36e-05	0.00056461	Bifunctional aspartokinase/homoserine dehydrogenase, chloroplastic (Fragment) OS=Daucus carota PE=1 SV=1
psi-miR167a-5p	down	Cluster-9706.56413	down	2.86317	18.8456	-2.7185	0.00056054	0.0092248	Bifunctional aspartokinase/homoserine dehydrogenase, chloroplastic (Fragment) OS=Daucus carota PE=1 SV=1
psi-miR167a-5p	down	Cluster-9706.57591	down	112.275	304.076	-1.4374	1.88e-18	2.07e-16	Protein EXECUTER 2, chloroplastic OS=Arabidopsis thaliana GN=EX2 PE=2 SV=1
psi-miR167a-5p	down	Cluster-9706.44758	down	0.32714	10.8802	-5.0557	0.00089209	0.013782	RNA replication polyprotein OS=Apple stem pitting virus (isolate PA66) GN=ORF1 PE=3 SV=1
psi-miR167a-5p	down	Cluster-9706.42688	down	0	41.1137	-6.3615	7.31e-11	4.18e-09	1-phosphatidylinositol-3-phosphate 5-kinase FAB1B OS=Arabidopsis thaliana GN=FAB1B PE=2 SV=1
psi-miR167a-5p	down	Cluster-9706.46459	down	56.3663	137.088	-1.2822	9.74e-08	3.67e-06	1-phosphatidylinositol-3-phosphate 5-kinase FAB1B OS=Arabidopsis thaliana GN=FAB1B PE=2 SV=1
psi-miR167a-5p	down	Cluster-9706.83599	down	1.88129	16.6194	-3.1431	0.00046125	0.007807	Glutathione reductase, chloroplastic (Fragment) OS=Nicotiana tabacum GN=GOR PE=1 SV=1
psi-miR167a-5p	down	Cluster-9706.57963	down	0.88542	12.5053	-3.82	0.00094207	0.014458	TMV resistance protein N OS=Nicotiana glutinosa GN=N PE=1 SV=1
psi-miR167a-5p	down	Cluster-9706.61807	down	66.7001	299.853	-2.1685	8.14e-33	1.91e-30	Probable 6-phosphogluconolactonase 1 OS=Oryza sativa subsp. indica GN=OsI_011697 PE=3 SV=2
